# Supplementary material for: Comparative proteomics of three Chinese potato cultivars to improve understanding of potato molecular response to late blight disease
Source: BMC Genomics. 2020 Dec 9;21:880. doi: 10.1186/s12864-020-07286-3 (PMC7727141; doi:10.1186/s12864-020-07286-3)
Supplement: Supplementary file 2 — Additional file 2: Table S1. Complete list of peptides and proteins identified in control (FA, MA, E14) and infected (FA-Phy, MA-Phy, and E14-Phy) potato plants. The list is organized by protein accession number. [file 12864_2020_7286_MOESM2_ESM.xlsx]

## Sheet: Table S1
Table S1. List of proteins indentified in FA-Phy, MA-Phy and E14-Phy
Accession	Description	Coverage	# Peptides	# PSMs	# Unique Peptides	# Protein Groups	# AAs	MW [kDa]	calc. pI	MA-1	FA-1	E14-1	MA_P-1	FA_P-1	E14_P-1	MA-2	FA-2	E14-2	MA_P-2	FA_P-2	E14_P-2	MA-3	FA-3	E14-3	MA_P-3	FA_P-3	E14_P-3
M1C421	Uncharacterized protein OS=Solanum tuberosum PE=3 SV=1	25	8	26	8	1	404	42.9	5.33	1.14953	1.08897	0.878463	1.18652	1.07198	0.934447	1.12413	1.24634	1.00456	1.22065	1.21657	1.05666	1.03347	1.13044	0.936036	1.17476	1.27173	1.01587
Q2VCJ8	Cytochrome c oxidase family protein-like OS=Solanum tuberosum PE=2 SV=1	7.18563	1	3	1	1	167	18.4	5.73	1.07506	1.07947	0.962472	0.986755	1.09934	0.92053	1.23957	1.00155	1.017	1.12365	1.37094	0.94745	1.17674	1.04031	1.06512	1.01705	1.38295	1.05736
A0A290WHP0	Monosaccharide-sensing protein OS=Solanum tuberosum PE=2 SV=1	12.483	6	17	6	1	737	79.1	5.08	1.1022	0.988998	1.01174	1.23912	0.859413	1.03032	1.16041	0.904334	0.964588	1.31342	0.831924	1.06501	1.19628	1.01462	0.970756	1.24139	0.946468	1.07831
M1AN26	Uncharacterized protein OS=Solanum tuberosum GN=102593157 PE=4 SV=1	12.963	3	12	3	1	216	23.6	6.89	0.799567	0.669122	0.753629	1.45027	0.743662	1.16988	0.814694	0.771348	0.780451	1.4896	0.718249	1.11205	0.825823	0.674466	0.833911	1.42172	0.736857	1.13576
M1A0G4	Uncharacterized protein OS=Solanum tuberosum GN=102584948 PE=4 SV=1	36.6776	17	45	6	1	608	65.6	7.21	0.984219	1.02024	1.03974	0.989755	0.893745	1.07775	1.03089	1.05471	1.02613	1.04763	0.965569	1.12071	1.02034	0.987285	0.969092	0.972613	0.930947	1.06827
M1D2J1	Uncharacterized protein OS=Solanum tuberosum GN=102579204 PE=4 SV=1	24.0909	6	35	2	1	220	25.4	6.25	1.38024	0.744046	0.82179	1.54982	0.818368	0.902409	1.43009	0.736297	0.805677	1.64274	0.731041	0.835561	1.30416	0.715855	0.778103	1.48297	0.774686	0.846698
M0ZKQ9	Uncharacterized protein OS=Solanum tuberosum PE=4 SV=1	35.3107	8	26	8	1	354	37.1	6.9	1.01428	0.844017	0.770293	1.04454	1.15567	0.932795	1.05776	0.923325	0.790702	1.09137	1.26041	0.980076	0.963566	0.901187	0.77008	1.00386	1.22771	0.942589
M1BL46	Uncharacterized protein OS=Solanum tuberosum GN=102586717 PE=4 SV=1	30.8411	7	20	1	1	321	35.5	7.83	0.797997	1.202	1.00167	0.946578	1.00167	0.843072	0.864641	1.00552	1.18785	0.765193	0.964088	0.729282	0.905782	1.18415	1.15203	0.952891	0.888651	0.905782
M1ABN2	Uncharacterized protein OS=Solanum tuberosum GN=102580291 PE=4 SV=1	5.55556	2	6	2	1	396	44.2	8.63	0.95861	0.878385	0.846704	1.03424	1.11804	0.85488	1.02463	0.902516	0.87369	1.02044	1.14361	0.905136	1.00666	0.998572	0.865302	1.06616	1.17325	0.96811
M1CR40	Sulfotransferase OS=Solanum tuberosum GN=102583626 PE=3 SV=1	5.37313	2	4	2	1	335	39	7.24	1.10024	0.894146	0.991179	1.0008	0.8332	1.03528	1.323	0.964243	0.843862	1.30989	0.882002	0.83671	0.778452	0.754932	0.858118	0.665402	0.703338	0.960546
M1B4X6	Uncharacterized protein OS=Solanum tuberosum GN=102604867 PE=3 SV=1	18.0617	3	10	3	1	227	24.7	4.56	0.935906	0.918792	0.935235	1.0604	1.09396	1.13255	0.976216	0.964059	0.893763	1.06818	1.00793	1.10439	0.929074	1.01841	0.958311	1.12344	1.09854	1.12128
M1AFY1	Uncharacterized protein OS=Solanum tuberosum GN=102592956 PE=4 SV=1	9.5092	3	8	3	1	326	36.7	5.17	0.7827	1.37975	0.778481	0.726442	1.51125	0.83052	0.831003	1.18298	0.796353	0.862614	1.32705	0.926444	0.77967	1.08888	0.654604	0.800426	1.16126	0.800958
M1BP65	Uncharacterized protein OS=Solanum tuberosum GN=102604412 PE=3 SV=1	7.9646	2	10	1	1	339	38	7.43	0.894479	0.748466	0.900613	1.08589	0.923926	1.06994	0.967603	0.87041	0.956803	0.859611	0.894168	0.967603	0.988399	0.981439	1.07193	0.849188	0.930394	0.935035
M1BKU2	Uncharacterized protein OS=Solanum tuberosum GN=102584969 PE=3 SV=1	69.496	19	214	0	1	377	41.7	5.49	1.17992	1.03556	1.03208	1.28382	0.767782	1.04114	1.22273	0.927273	1.06932	1.24432	0.822727	1.1375	1.24164	0.99696	1.01064	1.23328	0.788754	1.10866
M1AN00	Uncharacterized protein OS=Solanum tuberosum GN=102599835 PE=4 SV=1	11.5862	8	16	8	1	725	81.9	8.98	0.922598	0.88324	0.758281	0.874385	0.685143	0.746802	0.964219	0.954016	0.80227	0.966231	0.811611	0.881305	0.927758	0.858414	0.685779	0.901263	0.692196	0.772097
M1A2F8	Glycosyltransferase OS=Solanum tuberosum GN=102582025 PE=3 SV=1	9.11215	3	7	3	1	428	48.1	8.15	0.912193	1.0562	0.969895	0.983944	0.996989	1.01806	0.989875	1.06931	0.942368	0.990654	0.935358	1.06075	1.13402	0.91284	0.984067	0.98313	0.895033	1.07966
M1C689	Uncharacterized protein OS=Solanum tuberosum GN=102584063 PE=4 SV=1	11.5854	4	9	4	1	328	35.4	8.34	0.987378	1.02367	1.00053	0.985538	1.08493	0.857218	0.988942	1.04976	1.03239	0.956951	1.05134	0.972749	1.0224	1.09406	1.07727	0.93785	1.014	0.871221
M0ZI78	Uncharacterized protein OS=Solanum tuberosum GN=102595145 PE=4 SV=1	5.40541	3	7	3	1	481	52.2	7.5	1.13917	1.10288	1.09891	1.08648	1.10934	1.06859	1.11393	1.10421	1.14147	1.02268	1.04914	1.04968	1.08764	1.06897	1.01329	0.998563	1.09447	0.975216
M1D2F3	Carboxypeptidase OS=Solanum tuberosum GN=102604138 PE=3 SV=1	21.0317	8	21	8	1	504	56.5	6.09	0.916043	0.820352	0.889743	1.03864	0.874975	1.04066	1.0472	0.942638	0.868112	1.09846	0.925023	0.949864	0.79342	0.754001	0.908121	1.10344	1.06313	1.22496
M1B308	Uncharacterized protein OS=Solanum tuberosum PE=3 SV=1	5.92784	2	3	2	1	388	43.7	6.55	1.0128	1.30165	1.03473	1.09141	1	1.13163	1.1891	1.48718	1.05128	1.16667	1.19551	1.27404	1.31551	1.33333	1.12893	1.1782	1.28616	1.29245
D2KBA9	Dehydroquinate dehydratase OS=Solanum tuberosum GN=DD PE=2 SV=1	25.4753	10	28	10	1	526	57.1	5.94	1.06572	1.09256	1.09265	1.02703	1.15015	1.09618	1.07579	0.922776	1.03939	0.997391	1.02139	1.03196	1.03111	1.0903	0.994385	0.976488	1.10036	1.04433
M0ZH90	Uncharacterized protein OS=Solanum tuberosum GN=102591576 PE=3 SV=1	22.973	8	26	4	1	370	42.1	4.42	0.956142	0.920671	0.903722	0.884152	1.06902	0.942513	0.977386	0.94178	0.958621	0.95397	1.10842	0.96648	0.921886	0.922582	0.872129	0.891093	1.0802	0.93128
M1CYK8	Uncharacterized protein OS=Solanum tuberosum GN=102595410 PE=3 SV=1	4.58716	1	3	1	1	218	24.7	6.61	1.11275	1.05101	1.0443	1.17987	1.07517	1.09128	1.6162	1.42431	1.22601	1.47548	1.5032	1.34968	1.14529	1.07264	0.964451	1.3323	1.02937	1.1051
M1D4J2	Uncharacterized protein OS=Solanum tuberosum GN=102600083 PE=4 SV=1	26.4	3	15	1	1	125	14	9.5	0.852867	0.856834	0.9185	0.70934	1.33862	0.922467	0.879839	0.810446	0.889335	0.754931	1.27392	0.917823	0.981621	0.946115	0.94152	0.914787	1.25522	0.994987
M1BQR5	Uncharacterized protein OS=Solanum tuberosum GN=102602759 PE=4 SV=1	17.1975	8	19	8	1	471	53.7	7.83	0.946479	0.972324	0.860399	1.01547	1.10134	0.968864	0.957575	1.0334	0.896153	0.982745	1.0725	0.974355	0.897118	1.00133	0.897561	1.02262	1.14058	1.10377
M1BZA1	Uncharacterized protein OS=Solanum tuberosum GN=102588619 PE=4 SV=1	13.1579	3	6	3	1	266	29.4	9.13	0.886207	0.818966	0.913793	0.806897	1.03621	0.896552	0.990991	0.878183	0.972581	0.75989	0.986291	0.917352	0.920486	0.915809	1.10477	0.937325	0.95884	1.15622
M1C9D8	Uncharacterized protein OS=Solanum tuberosum GN=102585012 PE=4 SV=1	5.48589	3	5	3	1	638	73.4	5.86	0.751609	1.17375	0.769627	0.951094	1.0888	1.19691	1.26757	1.24476	0.96979	1.03083	1.03453	1.00493	1.00097	1.30271	0.967602	1.05658	1.12669	1.08221
M1AD75	Uncharacterized protein OS=Solanum tuberosum GN=102600922 PE=4 SV=1	1.53846	1	4	1	1	455	51.1	6.27	1.22005	1.31452	0.897465	0.907834	1.17742	1.06682	1.0712	1.06531	0.933619	0.880621	1.1424	0.953426	1.20796	1.37975	0.918626	0.925859	1.16546	1.15552
M1C485	Superoxide dismutase [Cu-Zn] OS=Solanum tuberosum GN=102604743 PE=3 SV=1	16.3636	3	15	2	1	165	16.8	7.33	1.31293	1.30272	0.792517	0.846939	1.30272	0.721088	1.11167	1.1142	0.895491	0.837758	1.07332	0.857143	1.52389	1.50085	0.899317	0.876706	1.17833	0.889932
M1BYE2	Phosphomannomutase OS=Solanum tuberosum GN=102589310 PE=3 SV=1	21.0317	5	15	5	1	252	28.6	6.1	0.794821	0.980777	0.877991	0.738721	0.850137	0.911338	0.937015	1.10116	0.981234	0.842321	0.998921	1.03538	0.96551	1.07904	1.00328	0.966537	1.16711	1.09177
M1B9Y5	Uncharacterized protein OS=Solanum tuberosum GN=102578620 PE=4 SV=1	8.80989	6	15	6	1	647	69.6	6.98	1.02019	0.995035	0.892089	0.829527	1.13108	0.989407	1.01929	0.975074	0.897033	0.921958	1.10801	0.979822	1.02585	0.979545	0.847727	0.832386	1.08409	0.980398
M1AT64	Uncharacterized protein OS=Solanum tuberosum PE=4 SV=1	21.328	15	40	15	1	994	107.8	5.02	0.957516	0.928957	1.04504	0.87809	1.07658	0.962205	0.988031	0.934257	0.995982	0.945798	0.994785	1.00368	0.975026	0.975918	1.01159	0.971459	1.04484	0.988486
M1CIN3	Uncharacterized protein OS=Solanum tuberosum PE=3 SV=1	17.8218	4	11	2	1	303	33.4	7.56	0.932269	1.00275	0.815804	0.954295	1.35132	0.986233	0.877016	1.0378	0.829637	0.887601	1.42843	1.04688	0.963057	1.06242	0.829299	0.995541	1.33694	1.03312
M1BP38	Uncharacterized protein OS=Solanum tuberosum GN=102586337 PE=4 SV=1	1.68421	1	4	1	1	475	51.4	7.78	0.854043	0.738659	0.920118	0.726824	1.143	1.07298	0.870298	0.812465	0.97361	0.811903	1.14711	1.18304	0.856659	0.891648	1.02596	0.791196	1.15801	1.06546
M0ZSN2	Uncharacterized protein OS=Solanum tuberosum GN=102593443 PE=4 SV=1	10.0457	2	6	2	1	219	24	6.68	1.05844	0.792593	0.851852	1.12016	1.22798	1.09712	0.986612	0.816684	0.84655	1.02163	1.30278	1.12358	0.837972	0.702536	0.774273	0.963513	1.16327	1.16512
M1ARK1	Uncharacterized protein OS=Solanum tuberosum PE=4 SV=1	30.0847	6	17	4	1	236	27.4	5.43	0.809271	1.07537	0.661359	0.981246	1.55343	0.821302	0.802333	0.991195	0.673344	1.01827	1.42087	0.784724	0.684575	1.01495	0.600665	0.880642	1.63334	0.708391
M1AV21	Uncharacterized protein OS=Solanum tuberosum PE=3 SV=1	6.4	1	3	1	1	250	25.1	5.69	0.872573	0.968447	0.859223	0.865291	0.970874	0.832524	0.782407	0.91821	0.887346	0.975309	1.03086	0.736111	1.03349	1.00837	1.01914	1.07177	1.13876	0.949761
M1B452	Uncharacterized protein OS=Solanum tuberosum PE=4 SV=1	5.97015	5	8	4	1	938	105.1	8.88	0.958673	0.999127	0.847497	0.862631	1.18161	1.039	1.09609	1.14787	0.929804	0.907365	1.11968	1.01323	1.02963	1.0287	0.892593	0.889815	1.09074	1.09074
M1CMG4	Uncharacterized protein OS=Solanum tuberosum GN=102604928 PE=3 SV=1	2.80702	1	6	1	1	285	32.1	8.44	0.675921	0.626629	1.12918	1.0255	0.591501	1.47705	0.677101	0.617391	1.10609	0.994203	0.566957	1.39942	0.678922	0.660539	1.10417	1.03431	0.590686	1.42279
M1AIX9	alpha-1,2-Mannosidase OS=Solanum tuberosum PE=3 SV=1	6.10687	2	6	2	1	262	30	7.43	1.02842	0.939018	0.797416	1.0615	1.1385	0.917829	0.96875	0.978885	0.963682	1.04645	1.03125	1.0228	1.0369	0.941389	0.876266	1.08538	1.08394	1.04486
M1CLS4	Uncharacterized protein OS=Solanum tuberosum GN=102605088 PE=4 SV=1	0.651702	1	3	1	1	1381	153.6	6.34	1.05386	1.30233	1.24235	1.36475	0.774786	1.14443	0.966262	1.17814	1.1309	1.38462	0.777328	1.09177	1.18818	1.25814	1.34982	1.34861	0.854041	1.25814
M1BKT9	Uncharacterized protein OS=Solanum tuberosum GN=102584649 PE=3 SV=1	31.3889	10	29	9	1	360	38.9	6.28	1.14622	0.832581	1.09561	1.08494	0.760635	0.988374	1.26983	0.713942	1.12236	1.07043	0.718149	0.930048	1.25715	0.800509	1.1445	1.04021	0.710392	0.9203
M1C817	Uncharacterized protein OS=Solanum tuberosum PE=3 SV=1	9.93197	7	18	6	1	735	85.5	7.21	1.03385	0.916609	1.05478	1.00523	0.894976	1.02024	0.89275	0.881965	1.2145	0.858598	0.887358	1.1432	0.975893	0.98993	0.927678	1.06469	1.00122	1.02594
M1CZK7	Uncharacterized protein OS=Solanum tuberosum GN=102601164 PE=4 SV=1	39.1892	24	89	24	1	814	88.7	8.6	1.05044	0.945442	1.00407	0.961643	1.11218	0.999781	1.0547	0.924202	1.00752	0.966847	1.06213	1.01018	1.0699	0.985203	0.996686	1.02351	1.12982	1.05302
M1D2J2	Uncharacterized protein OS=Solanum tuberosum GN=102579851 PE=4 SV=1	21.8447	5	27	1	1	206	23.9	7.36	1.16314	0.693153	0.732037	1.33221	0.692308	0.862215	1.09123	0.560823	0.742397	1.28354	0.600179	0.809481	1.25759	0.650262	0.78534	1.39476	0.61466	0.829319
M1B7J5	Peroxidase OS=Solanum tuberosum GN=102589695 PE=3 SV=1	25.9939	7	23	6	1	327	35.8	7.65	1.2767	0.611723	0.831003	1.06427	0.719131	1.14639	1.32755	0.594825	0.856422	1.12338	0.741559	1.20196	1.23709	0.684509	0.781801	1.0381	0.73772	1.13885
M1B3X3	Uncharacterized protein OS=Solanum tuberosum GN=102598230 PE=4 SV=1	16.5094	3	5	3	1	212	23.6	7.33	1.09963	1.00206	0.903664	1.06134	0.954302	1.1478	1.08537	0.918419	1.02103	1.1434	0.934819	1.08957	0.868465	0.978078	0.856661	1.12985	1.00337	0.934233
M1A035	Carboxypeptidase OS=Solanum tuberosum GN=102587500 PE=3 SV=1	17.5365	7	23	7	1	479	54.5	7.02	0.891511	0.781875	0.947886	0.990823	0.78335	1.11652	1.01402	0.739487	0.948811	1.14884	0.693338	1.17798	0.995396	0.771607	0.988565	1.13142	0.763439	1.20924
M1AY17	Peroxidase OS=Solanum tuberosum GN=102585502 PE=3 SV=1	35.6495	11	40	11	1	331	35.9	8.1	0.790565	0.594591	0.593379	1.00121	1.46786	1.37412	0.823181	0.649865	0.60584	1.0823	1.48239	1.41707	0.865946	0.640983	0.596069	1.10889	1.52226	1.40894
M1A8U8	Uncharacterized protein OS=Solanum tuberosum GN=102602584 PE=3 SV=1	8.55856	1	3	1	1	222	24.2	7.42	1.08555	0.648968	0.858407	1.05457	0.946903	1.05015	1.12273	0.670851	0.900976	1.33612	0.641562	1.24268	0.93262	0.619251	0.937968	1.02139	0.748663	1.17005
M1C7P0	Uncharacterized protein OS=Solanum tuberosum GN=102606445 PE=4 SV=1	20.7612	6	27	6	1	289	30	8.98	1.06948	1.08245	1.01617	1.00785	0.962056	1.01105	1.04174	1.05083	1.03855	1.05193	1.00098	0.965009	1.04688	1.07648	1.06104	1.07682	1.03481	1.00487
M1B5K7	Beta-adaptin-like protein OS=Solanum tuberosum GN=102591040 PE=3 SV=1	1.90476	2	6	2	1	840	93.4	5.64	0.99774	1.34011	1.14633	1.08079	0.942373	1.1565	0.966959	1.31492	1.15178	1.02788	0.985545	1.10377	0.991374	1.26248	1.04559	1.02465	0.969809	1.07517
M1A9P1	Glycosyltransferase OS=Solanum tuberosum GN=107062557 PE=3 SV=1	16.3441	7	18	7	1	465	52.3	6.11	1.06872	1.10538	1.27231	0.937949	0.910256	1.09744	1.0208	1.02141	1.23715	0.90416	0.844413	1.03936	1.11997	1.22391	1.31009	0.990039	0.808575	1.08012
M1CIS3	Uncharacterized protein OS=Solanum tuberosum PE=4 SV=1	23.8372	3	7	3	1	172	19.2	5.48	1.49472	0.836576	0.897721	1.50639	0.915509	0.863257	1.0338	0.962227	0.966203	0.761431	1.11928	0.88668	1.12834	0.995045	0.91774	1.20763	1.01041	0.866204
M1D2H9	Glucose-1-phosphate adenylyltransferase OS=Solanum tuberosum PE=3 SV=1	34.1651	18	99	18	1	521	57.2	7.17	0.984614	1.00951	0.964258	0.983447	0.978434	0.891823	0.975726	0.988566	0.916733	0.990503	0.95886	0.885926	0.984683	1.02451	0.981323	1.00934	1.02475	0.902169
M1C1W8	60S ribosome subunit biogenesis protein NIP7 homolog OS=Solanum tuberosum GN=102579856 PE=3 SV=1	9.09091	1	3	1	1	187	20.9	8.56	1.04645	1.39613	0.996129	0.802581	2.11871	1.27355	1.23026	1.88947	0.988158	0.942105	2.07632	1.05	1.05607	1.72764	0.849132	0.88518	1.51535	0.889186
M1BF31	Proteasome subunit beta type OS=Solanum tuberosum PE=3 SV=1	22.0974	6	29	6	1	267	28.9	7.24	1.00027	0.953965	0.915647	0.980176	1.00253	0.977648	1.01077	0.947519	0.898855	0.954062	1.03817	0.957606	1.06213	0.944008	0.981459	1.04752	0.946341	1.00381
M0ZIF8	Uncharacterized protein OS=Solanum tuberosum GN=102588177 PE=4 SV=1	28.8248	10	50	10	1	451	49.2	5.07	0.993524	0.888717	0.928943	0.971267	1.07671	1.02317	0.972663	0.932259	0.963203	1.00898	1.09307	1.01956	0.998532	0.913104	0.966917	0.989894	1.09916	1.05692
M1B8D6	Alpha-galactosidase OS=Solanum tuberosum GN=102601840 PE=3 SV=1	32.8467	11	40	10	1	411	45.1	5.88	0.898214	0.932333	0.943325	0.920082	0.994962	1.18548	0.917883	0.948368	0.936346	0.906612	0.964148	1.14824	0.914023	0.90732	0.972026	0.957548	0.953973	1.24739
M1D5C6	Lysine--tRNA ligase OS=Solanum tuberosum GN=102590674 PE=3 SV=1	3.40716	2	6	2	1	587	66.2	6.24	0.931579	1.07895	1.17847	1.00478	1.00909	1.15981	0.936204	1.07868	1.17491	0.923445	0.992026	1.19086	0.948057	1.1989	1.19383	1.02703	1.06715	1.14147
M1AYJ8	Calcium-transporting ATPase OS=Solanum tuberosum PE=3 SV=1	11.6635	12	30	12	1	1046	114	6.3	1.15201	0.925758	0.85968	1.09068	0.940541	0.976172	1.14024	0.973487	0.871128	1.13431	0.984364	1.01729	1.1149	0.930469	0.840713	1.07729	0.950366	1.00962
A0A0N7CKZ1	ATP synthase subunit beta, chloroplastic OS=Solanum tuberosum GN=atpB PE=3 SV=1	65.0602	27	730	15	1	498	53.5	5.48	1.04983	1.03276	1.21181	0.943295	0.824794	0.859828	1.04415	1.03549	1.21354	0.948731	0.823959	0.859513	1.03331	1.05306	1.20246	0.951585	0.841536	0.881177
M0ZIB8	Uncharacterized protein OS=Solanum tuberosum GN=102581674 PE=4 SV=1	19.8925	2	3	2	1	186	19.5	4.59	0.875776	1.19876	0.881988	0.757764	0.826087	0.645963	1.61111	1.13889	0.833333	0.722222	1.05556	1.16667	0.965116	0.883721	0.976744	0.790698	0.593023	0.639535
M0ZNT7	Beta-amylase OS=Solanum tuberosum PE=3 SV=1	3.48624	2	4	2	1	545	60.7	6.98	0.858612	0.609254	0.96144	1.1928	1.33419	0.915167	0.907749	0.660517	1.04428	1.10332	1.4428	1.1107	0.867701	1.27281	0.807482	0.905109	1.76734	1.06022
M1AQG0	Uncharacterized protein OS=Solanum tuberosum PE=4 SV=1	23.7443	6	14	6	1	219	24.6	5.87	1.09207	1.00879	0.892771	1.1793	1.00396	1.13426	1.05298	1.08892	0.944022	1.16333	1.01382	1.16171	1.08603	1.02323	0.888156	1.15716	1.0043	1.17551
M1CQS1	Serine/threonine protein phosphatase 2A regulatory subunit OS=Solanum tuberosum GN=102588732 PE=3 SV=1	4.87805	2	5	2	1	492	56.9	7.11	0.976431	1.22222	0.86532	0.942761	1.22222	1.13805	1.07762	1.2095	1.13037	1.16353	1.00226	1.17935	1.0263	1.20225	1.1077	1.07514	0.961177	1.15216
M1AF34	Uncharacterized protein OS=Solanum tuberosum GN=102587902 PE=4 SV=1	49.6575	12	45	12	1	292	31.6	8.87	0.961468	0.915183	0.912018	1.07714	1.03117	1.04977	0.962643	0.890298	0.899289	1.00934	1.05339	1.00328	1.02474	0.989157	0.924298	1.13829	1.02188	1.05244
M1CV16	Uncharacterized protein OS=Solanum tuberosum GN=102603005 PE=4 SV=1	3.91061	1	3	1	1	358	36	9.5	0.763218	1.16092	0.670115	0.888506	1.57586	0.98046	0.71777	1.27758	0.869919	0.859466	1.33566	1.04994	0.745119	1.21584	0.9859	1.04121	1.44794	1.17896
M1D1D4	Uncharacterized protein OS=Solanum tuberosum PE=4 SV=1	40.3846	4	9	4	1	156	17.5	5.54	0.908092	1.06044	0.921079	0.95954	0.976024	0.942058	0.931711	1.03313	1.08114	0.853955	1.13117	0.941853	0.927332	0.927332	1.00651	0.947939	0.926247	1.01518
M1AM44	Uncharacterized protein OS=Solanum tuberosum GN=102591184 PE=4 SV=1	14.4578	6	16	5	1	498	55.6	6.16	1.08693	1.04975	0.933844	1.00793	1.08475	1.03171	1.00341	1.11891	0.865077	0.954003	1.19761	1.01874	0.838904	0.871781	0.815342	0.875068	1.11068	0.967671
M1CQG4	V-type proton ATPase subunit OS=Solanum tuberosum GN=102595807 PE=3 SV=1	22.792	7	32	7	1	351	40.7	5.01	0.951832	0.808224	0.93031	1.01204	0.977838	1.12683	1.01059	0.802803	0.967894	1.08621	0.943774	1.15857	1.01409	0.842308	0.916121	1.06828	0.97383	1.07817
M1ATB8	Uncharacterized protein OS=Solanum tuberosum GN=102580146 PE=4 SV=1	17.6101	3	8	3	1	159	16.8	8.88	0.804854	1.02427	0.969787	0.875186	1.01387	1.03764	0.794248	0.970133	0.853614	0.761799	1.26069	0.920723	0.854124	0.99591	0.960123	0.843217	1.05556	1.0392
M0ZI24	Carboxypeptidase OS=Solanum tuberosum PE=3 SV=1	12.7753	4	10	3	1	454	51.3	5.4	0.939119	1.00454	0.831895	0.902771	1.26715	1.01863	0.987648	1.03706	0.855237	0.871542	1.14773	1.03211	0.970536	1.01116	0.908036	1.0875	1.00893	1.03795
M1D2W7	Nucleoside diphosphate kinase OS=Solanum tuberosum GN=102578209 PE=3 SV=1	36.4865	5	43	5	1	148	16.2	6.8	0.963226	0.994903	1.07528	0.884762	1.03805	1.07755	0.972634	0.922968	1.01573	0.904931	1.04167	1.07908	0.974164	0.977888	1.05353	0.899449	1.02312	1.06401
M1AYY7	Uncharacterized protein OS=Solanum tuberosum GN=102582419 PE=3 SV=1	37.6321	14	53	14	1	473	51.6	8.13	1.12943	1.07066	0.897844	1.14976	1.02587	0.914562	1.01175	0.992283	0.957129	0.948641	1.01123	0.971877	1.06742	1.13858	0.988328	0.914745	1.02624	0.967224
M1CQC8	Tubulin beta chain OS=Solanum tuberosum GN=102586422 PE=3 SV=1	51.6779	17	100	3	1	447	50.3	4.86	1.29442	1.23967	1.07438	0.872934	1.05269	0.922521	1.06308	1.10764	1.00694	0.782407	0.847222	0.755208	1.11391	1.12901	0.969792	0.843298	0.926369	0.807426
M1AHA7	Nascent polypeptide-associated complex subunit beta OS=Solanum tuberosum PE=3 SV=1	44.8052	6	38	1	1	154	16.4	6.34	1.28901	0.88357	1.08629	1.2234	0.95331	1.02896	1.36523	0.891182	1.06129	1.24515	0.85616	1.05754	1.33464	0.970219	1.05329	1.28056	0.868339	1.0337
M1B7Y1	Uncharacterized protein OS=Solanum tuberosum GN=102605195 PE=4 SV=1	33.7539	10	49	10	1	317	34.1	6.16	1.17018	0.98164	1.1809	1.02361	0.788938	0.8731	1.25336	1.03133	1.1633	1.04676	0.781429	0.805175	1.20688	0.970163	1.16577	1.01044	0.74952	0.783839
Q3HVN3	Pyruvate dehydrogenase E1 component subunit alpha OS=Solanum tuberosum PE=2 SV=1	39.8977	17	85	11	1	391	43.2	7.77	1.00974	1.24397	0.933994	0.988224	1.00496	0.971048	0.99352	1.17869	0.970398	1.02391	1.07827	0.989884	1.03259	1.08444	0.981346	0.996193	0.989074	0.956411
M0ZJQ4	Uncharacterized protein OS=Solanum tuberosum PE=4 SV=1	13.9785	5	13	5	1	372	40.9	7.39	0.832651	0.895407	0.794907	0.912005	1.24511	1.00637	0.784569	0.989768	0.817754	0.8349	1.2641	0.998064	0.839732	0.922768	0.834821	0.855134	1.30915	0.951786
K7VP88	14 kDa proline-rich protein OS=Solanum tuberosum GN=102590907 PE=2 SV=1	13.5338	2	16	2	1	133	13.9	8.05	0.913309	0.988821	1.02299	0.851086	1.1274	1.10483	0.936885	0.968563	1.07367	0.842813	1.07127	1.09815	0.904355	0.996023	1.04653	0.837343	1.05627	1.14297
M1B9K9	Uncharacterized protein OS=Solanum tuberosum GN=102591820 PE=4 SV=1	9.68858	3	9	3	1	289	31.7	6.99	0.98251	1.10989	0.807224	0.893536	1.25247	0.902281	0.940261	1.05217	0.753471	0.841397	1.24653	0.883887	0.985253	1.25069	0.828571	0.941014	1.23364	0.951152
M1ABD4	Uncharacterized protein OS=Solanum tuberosum GN=102590620 PE=3 SV=1	17.9601	8	40	8	1	451	49.5	8.65	1.0708	0.897743	0.858218	1.31983	0.841175	0.837911	1.0293	0.990122	0.937606	1.18161	0.915147	0.928403	1.00989	0.905337	0.884597	1.2054	0.903625	0.886405
Q9XGA8	Starch branching enzyme II OS=Solanum tuberosum GN=SBE II PE=2 SV=1	9.63719	7	21	5	1	882	100.8	5.11	1.04668	0.979836	1.10568	1.01904	0.932039	0.825243	1.08604	0.978018	1.1276	1.034	0.946076	0.860896	1.05989	0.990453	1.08037	1.07325	0.872592	0.813748
M1BB56	Uncharacterized protein OS=Solanum tuberosum PE=3 SV=1	9.34579	5	13	5	1	642	72.8	6.46	0.923487	0.929933	0.997478	0.817825	1.01485	0.967769	0.921721	0.953391	1.0496	0.804302	1.0729	0.951001	0.828487	0.805341	0.960237	0.667062	1.07596	0.852819
M0ZTQ8	Uncharacterized protein OS=Solanum tuberosum GN=102587853 PE=4 SV=1	21.8543	4	9	4	1	151	16.7	10.07	1.0769	0.982128	0.702952	1.12402	1.04685	0.883022	1.03615	0.994716	0.637375	1.0609	1.07842	0.847052	1.16924	1.22264	0.931553	1.16961	0.953366	0.901091
M0ZUX5	Uncharacterized protein OS=Solanum tuberosum GN=102581630 PE=4 SV=1	28.0622	27	72	26	1	1094	125.8	5.27	1.03112	1.0754	0.891296	0.96202	1.08318	0.967612	1.06678	1.08648	0.908735	0.988246	1.09939	0.987382	1.04967	1.07345	0.91104	0.967609	1.12146	0.981866
M1ABX6	Uncharacterized protein OS=Solanum tuberosum PE=3 SV=1	1.49864	1	3	1	1	734	83.8	8.57	0.893482	1.05405	0.744038	0.91256	1.09221	0.81399	0.843373	1.21343	0.660929	0.83821	0.958692	0.920826	0.859766	1.23205	0.677796	0.791319	1.02337	0.883139
M0ZGN8	Uncharacterized protein OS=Solanum tuberosum PE=4 SV=1	1.97461	1	9	1	1	709	79.3	7.21	0.872776	0.856604	1.24798	0.555795	0.943935	1.04367	0.843734	0.878804	1.21093	0.553378	0.983497	1.0361	0.826087	0.895652	1.27174	0.618478	1.02174	1.0337
M1A679	Uncharacterized protein OS=Solanum tuberosum GN=107057838 PE=4 SV=1	5.26316	1	5	1	1	323	35.8	8.98	1.08167	1.06715	0.84029	1.00363	1.34483	1.03085	1.05154	1.12469	0.843724	0.997506	1.37074	1.1862	1.03147	1.05769	0.888112	1.00787	1.33566	1.21503
M1C5I5	Uncharacterized protein OS=Solanum tuberosum GN=102601702 PE=4 SV=1	6.20985	2	5	2	1	467	52.9	7.66	1.19067	0.588235	0.935091	0.975659	1.1359	0.991886	0.946099	0.91773	1.03972	0.920567	1.11631	0.920567	1.18281	0.875952	1.04026	0.958651	1.13819	0.980413
M1BAI7	Uncharacterized protein OS=Solanum tuberosum PE=3 SV=1	63.2588	13	59	13	1	313	34.2	9.35	0.924834	1.20537	1.09291	1.01659	0.945453	1.03343	0.946866	1.17569	1.07815	0.977618	0.917114	0.985898	0.94982	1.30672	1.0549	1.03458	0.99569	1.01662
M1D6L0	Uncharacterized protein OS=Solanum tuberosum PE=4 SV=1	37.3832	4	21	1	1	107	12.3	11.49	0.99639	1.08032	1.01264	0.73556	1.06137	0.936823	0.936697	0.974312	1.00367	0.721101	1.04587	0.868807	0.952159	1.10852	0.971995	0.774796	1.10852	0.897316
M1B1K8	Uncharacterized protein OS=Solanum tuberosum GN=102593381 PE=4 SV=1	19.4861	8	23	3	1	467	52.2	7.4	0.889946	0.814621	1.31732	0.860292	0.960514	1.01364	0.900467	0.760331	1.33453	0.886992	0.929572	0.991017	0.962596	0.858582	1.2953	0.943467	1.03484	1.01503
M1AVB3	Non-specific lipid-transfer protein OS=Solanum tuberosum GN=102598620 PE=3 SV=1	20.9524	2	9	2	1	105	11.2	9.03	0.578031	1.34934	0.459184	0.783914	1.22449	1.12785	0.522982	1.3241	0.534473	0.714496	1.18032	1.01267	0.620354	1.33392	0.551327	0.7941	1.2233	1.0764
M1AKM2	Uncharacterized protein OS=Solanum tuberosum GN=102595504 PE=4 SV=1	10.9937	4	8	4	1	473	52.1	6.33	1.05078	1.26618	1.1335	1.13022	0.977068	0.960688	0.972499	1.17964	0.988297	1.05266	0.899356	0.89526	1.04554	1.11779	0.98725	1.00304	1.03886	0.977535
M1CSW4	Uncharacterized protein OS=Solanum tuberosum GN=102586113 PE=4 SV=1	10.8414	20	48	20	1	2389	277.8	8.76	1.0394	1.0837	0.837398	1.06316	1.01543	0.891807	1.14859	1.2844	0.860997	0.956522	1.06522	0.958824	1.18101	1.22999	0.878978	0.990439	1.0723	0.949836
Q94IK0	Ferredoxin-thioredoxin reductase, catalytic chain OS=Solanum tuberosum GN=ftrbpot PE=2 SV=1	33.1081	5	22	5	1	148	16.7	6.87	0.929194	0.94967	0.91255	0.984808	1.05337	0.904756	1.02639	0.986667	1.04463	1.03439	1.05207	0.961263	0.978964	0.980063	0.970016	1.03391	1.00534	0.924019
K7WVB7	Inducible plastid-lipid associated protein OS=Solanum tuberosum PE=2 SV=1	45.9302	9	82	1	1	172	17.8	7.08	0.921737	0.828335	1.32648	1.04113	0.787775	1.31505	0.934273	0.777803	1.25927	1.04912	0.790539	1.32022	0.749357	0.718937	1.40403	1.0347	0.762639	1.43616
M1D4K8	Uncharacterized protein OS=Solanum tuberosum PE=3 SV=1	6.75381	3	7	3	1	459	49.7	5.64	0.977533	0.902501	0.902501	0.928359	1.05468	1.09919	1.03487	0.910526	0.905263	1.00066	1.09046	1.11349	1.07605	0.952629	0.944807	0.929161	0.990874	1.13733
M1D905	Uncharacterized protein OS=Solanum tuberosum PE=4 SV=1	17.7814	9	36	2	1	613	64.1	8.47	1.08646	1.19422	0.974272	1.05757	0.952973	1.06158	0.954265	1.18258	0.888929	1.01089	0.993103	0.989837	0.979949	1.15464	0.964969	0.995391	0.98502	1.0431
M1CF39	Uncharacterized protein OS=Solanum tuberosum GN=102588228 PE=4 SV=1	6.76471	2	5	2	1	340	37.7	8.09	0.958408	0.921569	0.746286	1.01367	1.21925	0.941176	0.81295	0.847122	0.672662	1.06475	1.26978	0.915468	1.16891	1.03839	0.980806	1.2572	0.81382	0.909789
K7VT39	Ribulose-1,5-bisphosphate carboxylase/oxygenase large subunit OS=Solanum tuberosum PE=2 SV=1	38.5417	9	496	1	1	192	21.1	8.53	1.27258	1.11203	1.16629	1.12895	0.849984	0.922758	1.09838	0.986143	1.17829	1.05774	0.812009	0.825866	1.21572	1.06987	1.24741	1.12546	0.783173	0.911416
M0ZLM0	Uncharacterized protein OS=Solanum tuberosum GN=102597345 PE=4 SV=1	10.4213	3	6	3	1	451	49.3	8.82	0.966463	0.98628	0.789634	1.06326	0.971799	0.908537	1.04183	1.0396	0.884551	1.05912	1.08254	1.03179	0.976572	0.877928	0.810111	1.02096	0.850801	0.946979
M1CK17	60S ribosomal protein L27 OS=Solanum tuberosum GN=102597208 PE=3 SV=1	38.5185	5	29	3	1	135	15.6	10.45	0.932869	0.970119	1.05526	0.898076	0.96316	1.00123	0.893435	0.98741	0.983813	0.869155	0.901978	0.932554	1.02283	1.04212	1.07989	0.942663	0.947011	1.02935
M1A626	AP complex subunit sigma OS=Solanum tuberosum GN=102603184 PE=3 SV=1	8.07453	1	3	1	1	161	18.7	7.36	0.978723	1.15603	0.817376	0.789007	1.14007	0.897163	1.11087	0.963043	0.954348	1.03696	1.1587	1.04348	1.02648	1.01639	0.997478	1.03657	1.08071	0.991173
A0A1L1Z6W0	RSI12 OS=Solanum tuberosum PE=2 SV=1	19.375	3	31	1	1	160	17.8	5.77	0.600842	1.16154	1.47718	0.497248	0.833603	2.10845	0.565273	0.963613	1.43824	0.565911	0.766677	1.98628	0.540254	0.9711	1.41463	0.536125	0.832203	1.93571
M1C5J3	Uncharacterized protein OS=Solanum tuberosum GN=102605505 PE=4 SV=1	1.33333	1	3	1	1	600	69.3	5.88	1.01072	0.758713	0.884718	0.798928	0.737265	0.903485	0.972145	0.754875	0.885794	0.643454	0.763231	0.922006	0.951009	0.783862	1.08646	0.740634	0.769452	0.870317
M1BJG9	D-3-phosphoglycerate dehydrogenase OS=Solanum tuberosum GN=102588117 PE=3 SV=1	33.3333	18	81	11	1	600	63.3	7.18	0.969463	1.06171	0.887619	0.918454	1.21363	0.971926	0.997127	1.02837	0.863966	0.953079	1.20414	0.978754	0.973202	1.21002	0.88779	0.919807	1.18026	0.97265
M1B3U7	Uncharacterized protein OS=Solanum tuberosum PE=3 SV=1	30.9963	6	23	4	1	271	29.2	6.79	0.85025	0.849723	0.735302	0.919852	1.2502	1.01476	0.924042	0.847412	0.776608	1.03652	1.20367	1.03227	0.896817	0.850103	0.667864	0.978953	1.39014	1.05903
Q30CB8	Cytochrome c oxidase subunit 2 OS=Solanum tuberosum GN=COX2 PE=3 SV=1	27.907	5	22	5	1	258	29.4	5.03	1.11893	1.01114	0.920446	0.871321	1.07538	0.90712	0.921118	0.876017	0.858154	0.762292	1.16254	0.906084	1.03729	0.968567	0.848695	0.863879	1.04875	0.908098
Q2PYX3	Fructose-bisphosphate aldolase OS=Solanum tuberosum GN=102577667 PE=2 SV=1	55.0279	18	111	7	1	358	38.6	7.59	0.980228	1.04986	0.904074	0.925149	1.03813	0.942749	0.929312	1.07054	0.930608	0.938814	1.08897	0.942845	0.960289	1.06819	0.925792	0.998529	1.04412	0.959487
M0ZU26	Uncharacterized protein OS=Solanum tuberosum GN=102606158 PE=3 SV=1	24.4807	15	75	1	1	674	72.4	6.25	1.03571	1.09984	1.25487	1.01055	1.03896	1.19643	1.04123	1.01491	1.03596	0.902632	0.985965	1.04737	0.904968	1.03528	1.03456	0.915047	0.969762	0.947444
M1BT79	Uncharacterized protein OS=Solanum tuberosum GN=102579061 PE=4 SV=1	10.3448	3	5	3	1	261	29.6	5.19	0.866604	1.11461	0.871301	0.958666	1.1907	1.16487	0.824957	0.811092	1.04073	0.837955	1.33449	1.2617	0.721957	0.859984	0.844073	0.918854	1.09387	1.16985
M1A6Q8	Uncharacterized protein OS=Solanum tuberosum GN=102593529 PE=4 SV=1	12.3057	7	20	7	1	772	81.6	8.59	1.27679	1.32727	0.96877	0.921925	1.09797	1.05882	1.29796	1.44079	1.04612	1.04074	1.11081	1.07835	1.2244	1.44778	1.02751	1.13602	1.10825	1.06139
M1A129	Acyl-coenzyme A oxidase OS=Solanum tuberosum GN=102587406 PE=3 SV=1	18.5241	12	34	12	1	664	74.3	7.94	0.997601	0.988323	0.833	0.962009	1.15364	0.976406	1.04621	0.929848	0.825928	0.993936	1.0805	0.923053	1.08458	1.06234	0.843231	1.05812	1.07219	0.913172
Q5CZ54	Pom14 protein OS=Solanum tuberosum GN=pom14 PE=2 SV=1	50	5	16	2	1	146	15.6	7.97	0.709787	0.904681	0.92	0.797447	1.01957	1.07574	0.750289	1.12543	1.16994	0.845665	1.27919	1.31676	0.662785	0.995074	1.00582	0.741155	1.14465	1.07792
M1CXL8	Uncharacterized protein OS=Solanum tuberosum GN=102600321 PE=4 SV=1	6.66667	1	3	1	1	270	28.7	4.63	1.27338	1.07434	0.930456	1.19185	1.08633	1.00719	0.949115	1.21903	0.975664	0.931416	1.00885	0.933628	1.26506	1.02108	1.01506	1.40663	1.1506	1.24398
M1C475	Uncharacterized protein OS=Solanum tuberosum GN=102604715 PE=4 SV=1	10.8824	2	4	2	1	340	37.4	9.2	0.86413	0.949275	0.711957	0.806159	1.2971	0.967391	1.03833	0.941667	0.773333	0.83	1.31	1.06167	0.986951	1.06406	0.914591	1.11388	1.32028	1.12574
M1CN12	Uncharacterized protein OS=Solanum tuberosum GN=102591937 PE=4 SV=1	16.6667	4	9	4	1	312	34.1	7.39	0.892653	1.03564	1.16586	0.83414	1.04795	1.06203	0.889732	1.02038	1.12865	0.793048	1.00559	1.04355	0.784972	1.17346	1.03757	0.71303	1.15188	1.07434
M1D593	Uncharacterized protein OS=Solanum tuberosum GN=102593496 PE=4 SV=1	32.9082	10	43	5	1	392	41.8	8.66	1.0357	0.979526	0.865868	1.02021	1.05057	0.994838	0.887335	0.983961	0.853203	0.938778	1.14328	1.01242	1.09743	1.02103	0.858681	1.02357	1.15788	1.03261
M1D0B5	Uncharacterized protein OS=Solanum tuberosum GN=102592199 PE=4 SV=1	3.40557	1	3	1	1	323	36.5	6.89	1.01727	1.00628	0.816327	1.05965	1.21193	0.952904	1.1049	0.984266	0.814685	0.861888	1.09615	0.975524	1.17802	1.03516	0.852747	0.925275	1.55604	0.927473
M1BCR0	Dihydroorotate dehydrogenase (quinone), mitochondrial OS=Solanum tuberosum GN=102578881 PE=3 SV=1	9.56522	4	7	4	1	460	48.9	9.28	1.13762	1.25338	0.953698	1.22765	1.04309	0.962058	1.24071	1.16723	0.921453	1.19172	1.10726	0.907939	0.981836	0.991396	0.773423	0.909496	1.04876	0.897387
M1C466	Uncharacterized protein OS=Solanum tuberosum GN=102596631 PE=3 SV=1	1.6129	1	3	1	1	620	68.5	8.98	0.814621	1.14099	1.02089	0.817232	1.17755	1.08877	1.01143	1.1	1.09429	0.931429	1.15143	0.988571	0.948827	1.11087	0.991471	0.697228	1.15991	1.01919
M1AXW2	Uncharacterized protein OS=Solanum tuberosum GN=102585835 PE=3 SV=1	28.4444	6	35	6	1	225	24.9	8.87	0.963567	0.832965	0.870446	0.969037	1.10849	0.976371	0.916158	0.84033	0.851812	0.935175	1.10585	0.935534	0.94551	0.860421	0.825317	0.972126	1.09766	0.941842
M1C2N5	Uncharacterized protein OS=Solanum tuberosum GN=102598914 PE=4 SV=1	34.1584	4	18	4	1	202	21.6	5.91	1.12678	0.912134	1.02887	0.997908	0.983264	0.932636	1.1534	0.903226	1.0477	0.996225	0.934798	0.935484	1.26633	1.00996	1.0697	1.12321	1.00249	0.946484
M1CNK7	Uncharacterized protein OS=Solanum tuberosum GN=102588449 PE=3 SV=1	54.6995	30	313	6	1	649	71.2	5.19	0.781189	0.828645	0.699119	1.48716	1.2604	1.4271	0.695478	0.731372	0.653751	1.41532	1.20397	1.46573	0.849015	0.903252	0.781035	1.36207	1.12396	1.35309
M1AEF8	Uncharacterized protein OS=Solanum tuberosum GN=102594013 PE=4 SV=1	6.07029	1	4	1	1	313	34.3	6.87	0.92619	1.06905	0.954762	1.01905	1.04286	1.1381	0.900862	1.02586	0.920259	0.974138	1.18534	1.17026	0.883882	1.0182	0.95234	0.934142	1.16724	1.12912
Q2VEF1	Photosystem II reaction center protein H OS=Solanum tuberosum GN=psbH PE=3 SV=1	13.6986	1	12	1	1	73	7.8	6.55	1.28092	3.18755	1.44431	0.912776	0.874283	0.766585	1.08585	1.81943	1.26602	0.798065	0.831116	0.682789	1.15913	2.69492	1.36817	0.695857	1.1742	1.43173
M1D1S1	Uncharacterized protein OS=Solanum tuberosum GN=102586645 PE=4 SV=1	1.74419	1	3	1	1	860	93.1	6.86	1.0521	1.7563	0.912605	0.941176	1.07059	0.963025	1.34861	2.03187	0.940239	1.01992	1.14741	0.950199	1.69704	2.34624	1.12073	1.19362	1.39863	1.23235
M1CBW4	Uncharacterized protein OS=Solanum tuberosum GN=102594048 PE=3 SV=1	7.50751	2	5	2	1	333	39.3	8.29	0.941943	1.08294	0.992891	0.901659	1.12796	1.06517	0.942164	1.11256	1.02674	0.878109	1.14366	1.08893	0.948416	1.20265	0.896831	0.831982	1.08032	1.04716
I1VR15	Clone PI1261 invertase inhibitor mRNA OS=Solanum tuberosum GN=inh1 PE=2 SV=1	34.5029	4	6	4	1	171	18.8	8.41	0.964286	0.946429	0.803571	0.830357	1.41518	0.917411	0.806515	0.970033	0.752443	0.783713	1.62801	1.03192	0.70305	1.04815	0.789727	0.76565	1.51846	1.00963
Q4PLU4	Subtilisin-like serine protease (Fragment) OS=Solanum tuberosum PE=4 SV=1	8.9939	7	36	1	1	656	71.1	6.8	1.01266	0.741615	0.800479	1.01403	1.0883	1.21184	0.945718	0.791315	0.904704	0.979493	1.11862	1.24166	1.03452	0.630457	0.848731	1.00609	1.05482	1.27107
M0ZS26	Uncharacterized protein OS=Solanum tuberosum PE=3 SV=1	31.6239	8	26	8	1	351	37	6.92	1.01463	1.05904	1.03193	0.934143	1.03376	0.932313	0.954892	1.11225	1.04511	0.920021	1.09473	0.981437	0.879422	0.95989	1.03712	0.933732	1.01868	1.04434
M0ZN55	Uncharacterized protein OS=Solanum tuberosum GN=102593822 PE=4 SV=1	14.8289	9	19	8	1	789	88.5	5.67	1.01763	1.1668	0.962826	1.03189	1.0564	1.1088	0.972671	1.14424	0.939268	0.980262	1.08337	1.0548	0.994679	1.18561	0.97616	1.0232	1.16177	1.04172
M0ZJC4	Uncharacterized protein OS=Solanum tuberosum GN=102589528 PE=4 SV=1	32.2034	4	6	4	1	177	19.4	5.99	0.940283	1.02227	0.744939	1.03846	0.98583	1.00304	1.03301	1.19438	1.00489	1.25183	1.1302	1.18888	1.28186	1.1014	1.00279	1.09674	1.19907	1.10977
M1AIR8	Uncharacterized protein OS=Solanum tuberosum GN=102584898 PE=3 SV=1	41.8224	16	66	16	1	428	47.8	6.29	1.03204	1.02607	0.904252	1.08408	1.04656	0.991022	0.998784	1.02772	0.894091	1.04586	1.09395	1.02899	1.00786	1.00691	0.906074	1.08139	1.03804	0.990345
M0ZMN4	Uncharacterized protein OS=Solanum tuberosum GN=102594501 PE=4 SV=1	14.8936	3	15	3	1	141	15.8	7.37	0.979503	1.20784	0.699925	1.10821	1.07476	0.838131	1.07469	1.20423	0.764196	1.15399	1.01424	0.885082	1.00448	1.20965	0.756934	1.03152	1.18398	0.860121
M1B2L7	Guanosine nucleotide diphosphate dissociation inhibitor OS=Solanum tuberosum GN=102591805 PE=3 SV=1	29.0541	11	34	3	1	444	49.4	5.77	1.18034	1.07319	1.02435	0.996393	0.912233	0.917042	1.10851	1.01212	0.983751	0.973699	0.901129	0.950014	1.04475	1.05958	1.06766	1.00226	0.971751	1.03774
M1CIQ8	Uncharacterized protein OS=Solanum tuberosum GN=102593897 PE=4 SV=1	18.0952	2	4	2	1	105	11.8	6.05	1.03247	1.12338	1.07576	1.05844	1.0671	1.02597	1.13533	0.763179	1.0417	0.759245	1.27301	1.05507	0.980769	1.01573	1.06818	0.746503	1.16259	0.986014
M1CSY7	Uncharacterized protein OS=Solanum tuberosum GN=102583584 PE=3 SV=1	7.14286	6	12	6	1	812	91.4	6.65	1.06228	1.17254	1.07453	1.07351	1.0388	1.08678	0.957523	1.08416	0.906511	0.941842	1.15859	0.958317	0.93481	1.11104	0.930131	0.936057	1.23799	0.928571
M1CWH9	Uncharacterized protein OS=Solanum tuberosum GN=102586211 PE=3 SV=1	36.4078	10	66	1	1	206	23.5	10.7	1.1778	1.12811	1.09608	1.03092	0.967421	1.00331	1.06407	1.05717	1.00552	1.06407	0.92792	0.922949	1.00662	0.997164	1.02268	0.991493	0.753308	1.02268
M1AGJ5	Uncharacterized protein OS=Solanum tuberosum GN=102602008 PE=4 SV=1	8.9317	4	11	4	1	571	62.8	7.02	0.752846	1.09431	1.09837	0.673171	1.18862	1.24634	0.94835	1.15984	1.24022	0.812042	1.14395	1.1849	0.859025	1.12688	1.11309	0.817652	1.12994	1.11492
M1D1Z8	Purple acid phosphatase OS=Solanum tuberosum GN=102586219 PE=3 SV=1	3.61702	2	5	2	1	470	53.7	7.15	0.937348	1.24513	0.78163	0.847324	1.37105	0.965328	0.995745	1.28936	0.759574	0.819149	1.77021	0.93617	0.697495	0.872832	0.55106	0.653179	1.4817	0.770713
M1ASF0	4-hydroxy-4-methyl-2-oxoglutarate aldolase OS=Solanum tuberosum GN=102584527 PE=3 SV=1	51.8072	8	24	3	1	166	17.7	5.33	1.01493	0.843263	1.0732	0.892628	1.03968	1.00432	1.06756	0.882062	1.07295	0.881916	0.942632	0.958794	0.973216	0.854522	1.07577	0.855072	1.02403	1.00605
M1BJP9	Uncharacterized protein OS=Solanum tuberosum GN=102578856 PE=4 SV=1	2.01005	1	3	1	1	398	44.7	8.63	0.859854	0.957664	1.03066	0.894891	1.42336	1.01898	0.78089	0.91598	1	0.84514	1.37397	0.959638	0.834532	1.11241	1.07284	0.946043	1.44964	0.97482
M1B457	Uncharacterized protein OS=Solanum tuberosum GN=102605021 PE=4 SV=1	10.177	2	7	2	1	226	26.1	5.11	1.08027	0.832776	1.12709	0.882943	0.896321	0.993311	1.05912	0.795873	0.95594	1.0831	0.815951	0.967652	1.03725	0.769935	1.05359	1.16144	0.77451	0.945752
P80504	ATP synthase subunit O, mitochondrial (Fragment) OS=Solanum tuberosum PE=1 SV=1	51.3514	1	3	1	1	37	4	4.91	0.933535	0.933535	0.830816	0.891239	0.851964	0.664653	1.05025	1.07789	0.81407	1.02513	0.914573	0.821608	1.05709	1.14917	0.843462	1.05709	0.944751	0.854512
M1BX80	Uncharacterized protein OS=Solanum tuberosum GN=102590649 PE=4 SV=1	1.42857	1	4	1	1	490	55.5	5.33	1.09091	0.823864	1.07102	0.875	1.04261	1.21307	0.859259	1.02321	1.17383	1.46716	0.95358	1.2321	0.851675	0.720096	0.992823	0.755981	1.07895	1.08373
M1BLY4	Uncharacterized protein OS=Solanum tuberosum GN=102604023 PE=4 SV=1	17.5	3	25	3	1	160	18.4	10.2	0.990009	1.41206	0.909561	1.00034	1.11318	0.908699	0.999554	1.30144	0.865794	0.974855	1.09686	0.899569	0.986482	1.26621	0.847773	0.965591	1.11198	0.905069
M1C516	Chlorophyll a-b binding protein, chloroplastic OS=Solanum tuberosum GN=102587257 PE=3 SV=1	8.94309	3	25	3	1	246	26.6	5.6	0.898909	1.12641	1.18348	0.871445	0.835606	0.851383	0.889484	1.12937	1.16892	0.923674	0.813343	0.924783	0.861492	1.09555	1.12555	0.930369	0.783271	0.87159
M1CRE4	Uncharacterized protein OS=Solanum tuberosum GN=102585753 PE=3 SV=1	22.2535	7	25	7	1	355	38.8	7.09	1.03216	0.767573	1.13362	1.03133	0.777686	1.00481	1.05655	0.710586	1.11139	1.04398	0.834158	0.984196	1.08735	0.731633	1.19408	1.05388	0.784694	1.00714
M1BZW7	Uncharacterized protein OS=Solanum tuberosum PE=4 SV=1	44.6694	24	344	17	1	741	79.9	6.35	0.970423	0.990123	1.2916	0.912033	0.840851	0.957393	0.989688	0.998822	1.32735	0.914661	0.870007	0.980446	0.993184	0.991824	1.31747	0.926382	0.825135	0.942503
M1D5P5	Uncharacterized protein OS=Solanum tuberosum GN=102606028 PE=4 SV=1	5.02793	1	3	1	1	179	19.2	5.07	0.931099	1.07542	1.2784	0.888268	0.743948	0.968343	1.00351	0.988606	1.27344	0.835232	0.687993	0.850131	0.939581	1.06535	1.25771	0.959309	0.799014	0.80148
M1BQ73	Uncharacterized protein OS=Solanum tuberosum PE=4 SV=1	4.06977	1	5	1	1	172	19.3	9.2	0.928876	1.04694	0.960171	1.17923	0.88478	0.806543	1.01806	1.07272	0.976236	1.26046	0.859791	0.831749	1.15228	1.1529	1.07398	1.31751	0.934649	0.830456
M1A727	Uncharacterized protein OS=Solanum tuberosum PE=4 SV=1	1.84332	1	20	1	1	868	96.4	7.37	0.946108	0.952096	1.23952	0.934132	0.784431	0.760479	0.755814	0.895349	0.77907	0.837209	0.662791	0.418605	2.76	1.88	2.8	3.12	1.72	1.8
M1AYC6	Uncharacterized protein OS=Solanum tuberosum GN=102604588 PE=4 SV=1	11.0256	3	9	2	1	390	41.4	4.79	0.852338	0.978671	0.899098	0.913043	0.985234	0.882691	0.829861	0.975694	0.768056	0.827083	0.922222	0.818056	1.06162	0.771717	0.825253	1.10909	1.09596	0.957576
M1AKD9	Uncharacterized protein OS=Solanum tuberosum GN=102603244 PE=3 SV=1	35.0852	24	118	4	1	704	80.8	5.07	0.654209	0.672433	0.603793	1.28881	1.58529	1.39445	0.645892	0.636806	0.569235	1.32531	1.65012	1.38956	0.622222	0.631944	0.580952	1.3506	1.67996	1.43115
M1C0B3	Uncharacterized protein OS=Solanum tuberosum GN=102584379 PE=4 SV=1	10.2703	2	5	2	1	185	20.4	6.05	1.00997	1.04094	0.938583	0.950131	1.09606	0.892913	1.18364	1.12654	1.03395	0.949074	1.15432	0.898148	1	1.08214	0.971913	0.99894	1.05723	0.885003
M1C7Y2	Uncharacterized protein OS=Solanum tuberosum PE=4 SV=1	24.5545	9	19	9	1	505	54.7	7.85	0.923435	0.855619	1.07465	0.802024	0.963905	1.02762	0.968489	0.993569	1.01179	0.933119	1.02101	1.0523	0.892979	0.882128	1.05298	0.866383	1.04447	0.985319
M0ZZY1	Eukaryotic translation initiation factor 3 subunit H OS=Solanum tuberosum GN=102601497 PE=3 SV=1	5.91716	2	8	2	1	338	38.7	4.79	0.98265	0.894057	0.960133	0.961609	0.959764	0.970838	0.875749	0.985778	0.972305	0.96482	1.09431	1.0509	1.02286	0.845796	0.920573	0.967842	0.933747	0.948082
P25079	Ribulose bisphosphate carboxylase large chain OS=Solanum tuberosum GN=rbcL PE=1 SV=2	62.6834	34	2536	6	1	477	52.9	7.02	1.07112	1.18214	1.24283	0.925399	0.877073	0.918685	1.07686	1.18551	1.23071	0.912984	0.883189	0.914393	1.0731	1.16811	1.2259	0.917998	0.864771	0.91275
M0ZNT9	Uncharacterized protein OS=Solanum tuberosum GN=102584210 PE=4 SV=1	15.0235	5	12	5	1	426	49.2	4.97	1.06232	0.901322	0.990557	0.970255	0.788008	0.944287	1.11545	0.903928	1.14889	0.928344	0.919055	1.20382	0.958534	0.784993	1.08754	0.916849	0.781264	1.12813
M1AH25	Uncharacterized protein OS=Solanum tuberosum GN=102580398 PE=4 SV=1	20.1238	4	13	4	1	323	35	6.9	0.717102	0.560752	1.40853	0.965154	0.844108	1.31224	0.707004	0.679135	1.25449	0.878621	0.892923	1.23396	0.651565	0.644701	1.18781	0.849808	0.910763	1.23311
M1BST6	Uncharacterized protein OS=Solanum tuberosum GN=102598087 PE=4 SV=1	25.1613	6	14	4	1	310	34.1	6.54	0.915262	0.955705	0.893597	0.909485	1.22388	1.05826	0.908401	0.947457	1.0045	0.841248	1.08682	1.03681	0.967496	0.969154	0.896517	0.924046	1.11973	1.03748
M1D2D7	Uncharacterized protein OS=Solanum tuberosum GN=102578402 PE=4 SV=1	2.88066	1	3	1	1	243	27.1	5.14	0.899924	1.0848	0.935065	0.828877	1.1039	1.05806	1.15657	1.34007	1.07912	0.942761	1.29545	1.27778	1.02284	1.23689	1.00846	0.876481	1.14213	1.12521
M1BW52	Uncharacterized protein OS=Solanum tuberosum GN=102584528 PE=4 SV=1	7.61155	3	9	3	1	381	41.6	6.15	0.99263	0.973199	0.98124	0.991625	1.06767	0.944724	1.00358	0.952509	0.995968	1.00986	1.04615	0.947133	0.831937	0.917201	0.987679	0.833908	1.07689	0.938393
M1CAV5	Uncharacterized protein OS=Solanum tuberosum GN=102590171 PE=4 SV=1	6.27208	6	18	5	1	1132	124.6	7.14	1.08676	1.10125	0.852185	0.962003	1.12256	1.06721	1.0626	1.07542	0.894046	0.948397	1.22229	1.0287	1.08125	1.07549	0.826242	0.95608	1.18831	1.1378
M1BQD6	Uncharacterized protein OS=Solanum tuberosum GN=102592303 PE=3 SV=1	1.99115	1	3	1	1	452	50	9.16	1.3907	1.72864	0.824121	0.780151	1.4598	1.01382	1.53476	1.76604	0.835561	0.756684	1.29011	0.987968	1.59312	1.69276	1.02847	0.661922	1.47094	1.15421
M1BFT7	Malate dehydrogenase OS=Solanum tuberosum PE=3 SV=1	46.6867	15	162	11	1	332	35.4	6.32	1.202	0.99674	1.01032	1.02984	0.899746	0.895082	1.07339	1.01126	1.00151	0.986798	0.943181	0.934337	1.1112	1.02461	0.993184	1.01885	0.947869	0.926537
M1BDQ7	Uncharacterized protein OS=Solanum tuberosum GN=102601873 PE=4 SV=1	10.1299	3	7	3	1	385	42.7	5.87	0.975716	1.01943	1.14862	0.753278	0.954832	0.897037	1.01693	1.09614	1.27488	0.871361	1.03656	0.979689	0.922674	0.944186	1.14651	0.847093	0.964535	0.938953
M0ZWG2	Uncharacterized protein OS=Solanum tuberosum GN=102588641 PE=4 SV=1	9.69582	4	13	4	1	526	56.1	8.28	1.01529	1.19586	0.835224	1.03305	1.18944	0.971386	0.943164	1.00157	0.676532	1.06207	1.43819	0.817444	0.962576	1.02697	0.668685	1.06549	1.40864	0.843423
M1CZN6	Uncharacterized protein OS=Solanum tuberosum GN=102584844 PE=3 SV=1	10.5351	6	23	5	1	598	65.5	5.4	0.945482	0.922766	1.03281	0.873044	0.997981	1.06259	0.900154	0.928187	1.0288	0.872504	1.07796	1.07642	0.907546	0.851047	0.971158	0.849467	0.973923	0.930067
M0ZNS5	Uncharacterized protein OS=Solanum tuberosum GN=102578252 PE=3 SV=1	4.31373	1	4	1	1	255	27.9	4.86	0.931148	0.887432	0.704918	1.18142	1.60546	1.09727	0.982161	0.927115	0.762487	1.05046	1.40367	1.07951	0.923141	0.851295	0.635756	1.08187	1.59816	1.04929
M1BPR5	Uncharacterized protein OS=Solanum tuberosum GN=102588569 PE=3 SV=1	28.0822	8	77	8	1	292	31	6.42	0.965722	0.917734	1.0448	1.11723	0.959292	1.00547	0.96914	0.912843	1.03441	1.11166	0.957793	0.969389	0.979943	0.908229	1.01731	1.11589	0.934229	1.00303
M1CY08	Uncharacterized protein OS=Solanum tuberosum GN=102591178 PE=4 SV=1	23.511	7	25	7	1	319	34.7	5.31	0.956894	1.16209	0.889578	1.1305	1.10378	1.12548	0.964017	1.21605	0.939928	1.09079	1.1894	1.10855	1.01485	1.27567	1.01094	1.12971	1.08626	1.21394
M1A989	Ribosomal protein OS=Solanum tuberosum GN=102605048 PE=3 SV=1	40.4692	14	102	14	1	341	37.3	9.16	1.05004	1.0782	1.09061	1.03479	0.915878	0.87526	1.05683	1.07356	1.06945	1.03821	0.937324	0.873277	1.08786	1.03219	1.06333	0.993467	0.909959	0.854722
O24370	Linoleate 13S-lipoxygenase 2-1, chloroplastic OS=Solanum tuberosum GN=LOX2.1 PE=1 SV=1	52.8365	42	413	41	1	899	101.9	6.55	0.725463	0.849435	1.56244	0.896086	0.758029	1.19176	0.713447	0.822321	1.59113	0.900738	0.746768	1.21093	0.721825	0.818148	1.56402	0.886756	0.739631	1.18028
M0ZXA0	Uncharacterized protein OS=Solanum tuberosum GN=102597506 PE=4 SV=1	9.97305	6	23	1	1	742	79.2	7.68	1.17335	0.866759	0.98663	1.18626	0.923928	1.05302	1.192	0.777177	0.890752	1.04489	0.892915	0.963223	1.27689	0.8842	0.999485	1.17241	0.826557	0.996912
M1AAX9	Uncharacterized protein OS=Solanum tuberosum GN=102598868 PE=4 SV=1	8.51613	5	12	5	1	775	83.2	8.72	0.89133	0.865202	0.928147	0.978622	0.926366	1.05523	1.10056	1.84352	1.14333	1.00094	1.01974	1.00658	1.163	1.96337	1.1696	1.08388	1.10916	1.17399
M1BZY6	Uncharacterized protein OS=Solanum tuberosum PE=4 SV=1	17.3077	5	17	5	1	312	34.1	8.84	0.950742	1.3926	0.688519	0.928035	1.44021	0.727522	0.8375	1.3888	0.558594	0.88724	1.4888	0.635677	0.92104	1.30814	0.660568	0.907078	1.3144	0.642273
M1C6D8	Uncharacterized protein OS=Solanum tuberosum GN=102590090 PE=4 SV=1	14	4	7	4	1	300	33.2	5.44	0.934275	0.814496	0.925061	0.813268	0.938575	0.888821	1.03659	0.999238	1.02744	0.999619	1.1654	1.08613	0.975535	0.890673	0.954128	0.831804	0.948777	0.961774
M1D0E9	Uncharacterized protein OS=Solanum tuberosum GN=102579244 PE=4 SV=1	20	2	6	2	1	145	15.7	5.07	1.21071	1.117	0.722934	0.942957	1.02445	1.01106	1.02007	1.06573	0.72855	0.895635	1.09433	1.0291	0.781003	0.978892	0.817942	1.04749	1.29551	1.1372
M1BF28	Uncharacterized protein OS=Solanum tuberosum GN=102602329 PE=4 SV=1	22.4414	17	80	2	1	811	92.4	6.8	1.21582	1.086	0.765161	1.03517	1.22094	1.05272	1.1652	1.03377	0.777367	1.03923	1.17683	1.05973	1.20967	1.09117	0.764241	1.05261	1.23603	1.08774
M1A3M1	Uncharacterized protein OS=Solanum tuberosum PE=4 SV=1	7.95981	7	16	7	1	1294	143.6	5.53	1.26684	1.1812	1.19008	1.04543	0.881984	1.05953	1.36513	1.17845	1.24589	1.09786	0.837993	1.06661	1.17498	1.1172	1.08592	1.11923	0.954002	1.07764
M1D0L7	Uncharacterized protein OS=Solanum tuberosum GN=102582116 PE=3 SV=1	20	7	15	7	1	455	50.6	8.19	0.994307	1.09593	0.892969	1.01651	1.13948	1.0575	0.95242	0.982158	0.910993	0.906276	0.995078	0.933347	0.92078	0.933301	0.994703	0.889237	1.0248	0.997111
M1B9T8	Aspartate aminotransferase OS=Solanum tuberosum GN=102579446 PE=4 SV=1	31.5271	11	33	6	1	406	44.7	8.13	0.997578	0.779871	0.756459	1.01857	0.914424	0.997578	0.986672	0.837586	0.902133	0.975819	0.942879	1.0179	1.03292	0.87527	0.823119	0.984619	1.01298	0.959385
M1BUX3	Uncharacterized protein OS=Solanum tuberosum GN=102601494 PE=3 SV=1	9.94764	2	6	2	1	191	21.8	7.49	0.683698	0.602798	0.74635	0.798054	1.87105	1.31934	0.771589	0.570261	0.702095	0.833929	1.76903	1.31834	0.749865	0.619924	0.760152	0.883054	1.75203	1.2837
M1D6N3	Uncharacterized protein OS=Solanum tuberosum PE=4 SV=1	21.4559	4	10	4	1	261	27.2	6.06	0.739246	0.892273	0.90826	0.783784	1.37648	1.23906	0.754237	0.747646	0.898305	0.789077	1.64595	1.35782	0.80343	0.856156	0.880727	0.760942	1.30612	1.03532
M1A5X1	ATP synthase subunit beta OS=Solanum tuberosum GN=102584460 PE=3 SV=1	54.9822	22	392	6	1	562	59.8	6.05	1.03135	0.984509	0.947928	0.95782	1.01549	0.930758	1.02065	0.945777	0.997706	0.941606	0.967466	1.00813	1.05457	0.961283	0.926438	0.955015	0.97087	0.943768
M1BLT3	Uncharacterized protein OS=Solanum tuberosum PE=4 SV=1	25.9067	11	47	11	1	386	42.5	8.16	1.04255	0.931388	1.06728	1.02839	0.972941	0.992753	0.986686	0.913014	0.970367	0.900382	0.97146	0.938618	1.01951	0.929624	1.03431	1.00414	0.929834	0.988072
M1BQG8	Uncharacterized protein OS=Solanum tuberosum PE=4 SV=1	30.0633	8	25	3	1	316	34.2	5.71	1.11756	1.04262	0.943326	1.10117	0.991569	1.02295	1.04009	1.07688	0.922021	1.06974	0.920923	1.04119	1.07535	0.89507	0.854225	0.882394	0.969014	0.985211
M1AGG3	Uncharacterized protein OS=Solanum tuberosum GN=102593344 PE=4 SV=1	25.6484	7	23	7	1	347	38.2	7.4	1.12542	0.82045	1.00535	0.99354	1.0626	0.992203	1.10315	0.85237	1.0451	1.05095	1.06181	1.00606	1.13003	0.843102	1.14265	0.99459	1.16375	1.06222
M1BE42	Uncharacterized protein OS=Solanum tuberosum GN=102585150 PE=4 SV=1	7.45501	5	10	5	1	778	85.5	5.72	0.851989	1.2939	0.783024	0.857294	1.40424	0.858886	0.861597	1.03614	0.923949	0.825461	1.17241	0.953944	1.00898	0.977844	0.868263	0.969461	1.37425	0.983832
M1AWD9	Uncharacterized protein OS=Solanum tuberosum GN=102582039 PE=4 SV=1	22.3881	4	10	4	1	201	22.2	7.9	1.06577	0.930458	1.07547	0.939084	0.947709	0.931536	1.1317	0.920527	1.03951	0.844687	0.94505	0.852407	1.09338	0.961781	1.09653	1.00236	0.991332	0.947597
Q3S492	Proteinase inhibitor I OS=Solanum tuberosum PE=2 SV=1	29.0598	4	161	1	1	117	12.9	7.28	1.11063	0.68459	1.18215	1.53795	0.523283	1.07564	1.06552	0.583002	1.21729	1.6569	0.475403	1.06489	1.04404	0.542123	1.11707	1.54623	0.413293	0.968271
M0ZZH5	Chlorophyll a-b binding protein, chloroplastic OS=Solanum tuberosum GN=102590384 PE=3 SV=1	8.64662	2	5	2	1	266	28.8	8.03	1.03429	1.16286	1.11571	0.895714	0.961429	1.03	1.17891	1.38339	1.33866	1.22045	1.11182	1.1853	0.875862	1.01839	1.06552	0.743678	0.990805	0.952874
M1AAK6	Uncharacterized protein OS=Solanum tuberosum GN=102600245 PE=4 SV=1	16.1765	1	3	1	1	68	7.7	9.7	0.767554	0.838983	0.883777	0.779661	1.12107	0.909201	0.734136	0.775711	0.823851	0.809628	1.14989	0.93326	0.832282	0.948298	0.818411	0.867591	1.03026	0.934426
M1AX74	Probable bifunctional methylthioribulose-1-phosphate dehydratase/enolase-phosphatase E1 OS=Solanum tuberosum GN=102592458 PE=3 SV=1	9.12621	4	12	3	1	515	56.6	6.62	1.07679	0.942265	0.994955	1.00336	0.912556	1.03531	0.993659	0.87915	0.924282	1.03208	0.869825	0.96643	0.951402	0.906542	0.975701	1.13178	0.958879	1.11589
A7UGH4	Non-specific lipid-transfer protein OS=Solanum tuberosum PE=2 SV=1	49.1228	6	28	1	1	114	11.5	8.34	0.989691	1.32646	0.890034	1.02062	0.958763	0.848797	0.724771	1.49235	0.87156	0.623853	0.905199	0.792049	1.14804	1.35045	1.08157	0.960725	0.897281	0.845921
M1D6C9	Uncharacterized protein OS=Solanum tuberosum GN=102597661 PE=4 SV=1	7.52137	4	10	4	1	585	66.9	6.86	1.03368	1.23975	0.786262	0.940313	0.933645	1.08236	0.933418	1.16741	0.77584	1.01395	0.965441	1.11668	0.998426	1.08867	0.824764	0.970619	1.10336	1.16946
M1ACT7	S-(hydroxymethyl)glutathione dehydrogenase OS=Solanum tuberosum PE=3 SV=1	31.1346	11	78	1	1	379	40.6	6.77	1.1367	1.04147	0.932846	1.00743	0.948943	0.867596	1.0567	1.03776	0.953184	0.977042	0.958232	0.886038	1.08004	1.05777	0.959687	0.948486	0.946923	0.895409
M1AZW1	Calcium-transporting ATPase OS=Solanum tuberosum GN=102589419 PE=3 SV=1	8.16126	6	22	6	1	1017	111.2	5.92	1.09047	0.989163	0.830897	1.03906	1.13861	1.04889	1.11579	0.993758	0.828027	1.00094	1.08084	1.05961	1.0671	1.1	0.921308	0.973458	1.05514	1.03178
K7WJY5	Phosphoenolpyruvate carboxylase OS=Solanum tuberosum PE=2 SV=1	32.526	7	25	2	1	289	32.9	9.01	1.01309	0.791541	1.23364	1.16616	0.994965	0.976838	0.993289	0.834732	1.18372	1.1099	0.983221	1.05705	1	0.704317	1.14317	1.13165	1.05468	1.10504
M1CVX9	Uncharacterized protein OS=Solanum tuberosum GN=102582893 PE=3 SV=1	18.0851	3	13	3	1	188	20.2	10.33	0.961798	1.15047	0.831341	0.930094	1.07017	0.991424	0.981583	1.2088	0.856733	0.937096	1.17173	1.0519	1.00069	1.3529	0.948593	0.98437	1.14623	1.11497
Q2HPL7	Putative ribonuclease T2 (Fragment) OS=Solanum tuberosum GN=rnase PE=2 SV=1	14.2857	2	3	2	1	182	20.8	6.01	0.945205	0.705479	0.6621	1.01826	1.98858	1.1347	0.612903	0.550179	0.620072	0.756272	2.26523	0.874552	0.81768	0.736648	0.59116	0.747698	1.54144	0.887661
M1C047	Uncharacterized protein OS=Solanum tuberosum GN=102590856 PE=4 SV=1	1.20321	1	3	1	1	748	81	6.47	1.01747	1.25764	0.705968	1.00291	1.26783	1.11499	0.979911	1.35938	0.895089	1.09375	1.34821	1.11607	0.96063	1.3189	0.807087	0.972441	1.64173	1.30315
M1AT18	Uncharacterized protein OS=Solanum tuberosum PE=4 SV=1	5.75916	7	14	7	1	1528	171.4	7.03	1.12678	1.09485	0.931184	0.941104	1.20955	1.22164	1.251	1.0284	0.885883	0.983123	1.08572	1.14707	1.16216	1.10843	0.958029	1.06486	1.14944	1.32528
M1C3U7	Uncharacterized protein OS=Solanum tuberosum PE=3 SV=1	12.6027	5	11	5	1	365	41.7	7.59	1.00062	1.05394	0.975366	0.866542	1.07702	0.957281	1.01958	1.13706	1.0151	0.920972	1.09342	0.931116	1.09467	1.34312	1.09505	1.06453	1.13601	1.10587
M1CAP1	Uncharacterized protein OS=Solanum tuberosum GN=102587568 PE=4 SV=1	2.06612	1	3	1	1	484	53.7	6.7	0.968254	1.16246	0.990663	0.931839	1.06349	1.14472	0.981308	1.02523	1.02243	0.908411	0.985047	1.1215	1.00672	1.01441	1.06916	0.896254	1.02402	1.07397
A0A0N7CKD0	30S ribosomal protein S4, chloroplastic OS=Solanum tuberosum GN=rps4 PE=3 SV=1	33.8308	8	38	8	1	201	23.4	10.62	1.09731	1.17664	1.02149	0.999148	1.07895	0.997539	0.931129	1.06164	0.985193	0.927686	1.03926	0.948462	0.970546	1.08792	0.998905	0.933428	1.10205	0.978649
M1AN57	Uncharacterized protein OS=Solanum tuberosum PE=4 SV=1	6.32184	1	3	1	1	174	19.7	7.3	1.01467	1.20538	1.17604	0.943765	1.32274	1.24205	0.922185	1.12252	1.15563	0.860927	1.19536	1.04305	0.819484	1.10888	1.03438	0.786533	1.24642	1.06734
M1A0X0	Uncharacterized protein OS=Solanum tuberosum GN=102581894 PE=4 SV=1	10.3679	5	18	5	1	598	67	8.54	1.13586	0.956762	0.822541	0.946721	1.02398	0.985656	1.18377	0.973031	0.83747	1.00024	1.14797	1.02745	1.1739	1.01303	0.877285	1.016	1.02125	0.988346
M0ZKI5	Uncharacterized protein OS=Solanum tuberosum GN=102606188 PE=4 SV=1	3.7422	2	6	2	1	481	53.9	7.11	1.51298	1.81021	1.08057	1.05551	1.16115	1.13697	1.41811	1.72431	1.02035	1.07731	1.21363	1.04476	1.21388	1.59125	0.961027	1.01046	1.07605	1.09981
M1BFS0	Uncharacterized protein OS=Solanum tuberosum GN=102604539 PE=4 SV=1	23.3684	8	31	6	1	475	47.8	6.83	1.01852	1.1214	0.80116	0.921437	1.07875	0.876917	0.988497	1.09379	0.854741	0.958413	1.09851	0.904586	0.956869	1.10374	0.886757	0.893407	1.11438	0.946228
M1C8L6	Uncharacterized protein OS=Solanum tuberosum PE=4 SV=1	30.3109	7	25	5	1	386	40.7	4.77	1.13427	1.09754	0.938701	1.07079	1.01946	1.01289	1.18468	1.07082	0.937938	1.07908	1.03904	0.972222	1.06727	0.977317	0.885217	0.891279	1.03794	0.959327
M0ZSE8	Uncharacterized protein OS=Solanum tuberosum GN=102577564 PE=4 SV=1	28.2209	5	55	2	1	163	18.4	10.84	1.0903	1.03435	1.08074	1.0108	0.933605	1.05754	1.08324	0.968106	1.03267	0.968495	0.834306	1.03384	1.1288	1.0771	1.12744	1.01088	0.860317	1.03311
M1A3V3	Uncharacterized protein OS=Solanum tuberosum PE=3 SV=1	37.8151	4	6	4	1	119	13.9	7.52	0.952586	1.29803	0.942734	1.01293	1.10899	1.0782	0.877246	1.08982	1.01856	0.985629	1.17964	1.0994	0.879908	1.1963	1.11547	1.08718	1.38222	1.19573
M1AHU6	Uncharacterized protein OS=Solanum tuberosum PE=4 SV=1	4.57516	1	3	1	1	153	17.1	6.77	1.16739	1.22853	0.874818	1.12664	1.17758	0.885007	0.994602	1.18758	1.03239	0.859649	1.34278	1.20108	1.25794	1.29533	1.05421	0.97757	1.23364	1.08411
M1AYK4	S-formylglutathione hydrolase OS=Solanum tuberosum GN=102593609 PE=3 SV=1	29.9296	6	23	6	1	284	32	6.46	0.994748	0.957255	0.980093	0.860161	0.847826	0.925012	1.0378	1.02736	0.915653	0.920023	0.865691	0.828647	1.05895	0.857082	0.817783	1.05428	0.777354	0.742154
M1AAA1	Acetolactate synthase OS=Solanum tuberosum GN=102595762 PE=3 SV=1	7.00152	3	8	3	1	657	71.9	6.83	1.15176	1.15515	1.06682	0.901472	0.917327	0.910532	1.3408	0.893869	0.97759	0.920085	1.01015	0.846934	1.11571	1.16259	1.06883	0.93217	0.933167	0.989526
M0ZT74	Pyruvate dehydrogenase E1 component subunit alpha OS=Solanum tuberosum GN=102601242 PE=4 SV=1	10.6818	4	10	4	1	440	48.7	7.11	1.00998	1.52476	1.1865	0.789537	0.837061	0.892173	0.967462	1.61931	1.15293	0.939805	0.878525	0.977223	1.03102	1.37759	1.12577	0.871437	0.88569	0.916993
M1C306	Uncharacterized protein OS=Solanum tuberosum GN=102597825 PE=4 SV=1	8.4014	6	17	3	1	857	97.3	5.9	0.862565	0.784686	0.857984	0.88089	1.02225	1.09686	0.949951	0.896501	0.951895	0.859572	0.97036	1.11905	1.03895	1.00496	1.17847	0.906516	0.912181	1.06586
M1A251	Peroxidase OS=Solanum tuberosum GN=102583921 PE=3 SV=1	25.1497	5	15	5	1	334	36.3	6.74	0.964072	0.811553	0.787249	0.965129	1.16344	1.37408	0.7984	0.75	0.6968	0.9772	1.3404	1.5132	0.923847	0.776546	0.791205	0.957097	1.32642	1.51627
M1D096	ATP synthase subunit beta OS=Solanum tuberosum GN=102599894 PE=3 SV=1	56.6547	23	408	7	1	556	59.5	5.92	0.909313	1.02068	0.960571	0.892138	1.03009	0.9821	0.919496	1.00802	0.94902	0.879002	1.0239	0.988801	0.943715	1.01533	0.949604	0.879875	1.02969	0.995438
M1BFV1	Uncharacterized protein OS=Solanum tuberosum GN=102593918 PE=4 SV=1	23.1076	4	9	4	1	251	27.6	8.6	1.05609	0.986504	0.927879	1.11598	1.03163	0.963728	1.06309	0.946328	0.926554	1.24482	1.01601	1.04708	1.17216	0.969649	0.840921	1.09942	1.19728	0.938252
M1ANP9	Uncharacterized protein OS=Solanum tuberosum GN=102578726 PE=3 SV=1	31.0811	8	31	5	1	222	25	8.57	1.05264	1.019	0.952876	1.02303	1.0364	0.993314	1.00371	0.936477	0.919291	0.964251	1.02365	1.04964	1.013	0.930026	0.932443	1.03395	1.02256	1.04051
M1AMY6	Uncharacterized protein OS=Solanum tuberosum GN=102594910 PE=4 SV=1	7.62332	1	7	1	1	223	24.7	5.83	0.477639	2.56351	0.500894	0.438283	1.16637	0.36136	1.02534	1.65034	0.694257	0.760135	0.972973	0.758446	1.04397	1.41471	0.742987	0.787718	0.975739	0.738438
M1C0Y3	Uncharacterized protein OS=Solanum tuberosum GN=102584719 PE=4 SV=1	14.6413	10	36	9	1	683	77.2	5.11	0.983741	1.12295	0.859581	0.956195	1.13048	0.983203	1.01077	1.14619	0.832823	1.01012	1.04876	0.993499	0.966841	1.08912	0.825131	0.938569	1.03223	0.960791
M1BV48	Uncharacterized protein OS=Solanum tuberosum GN=102589835 PE=4 SV=1	48.4778	17	62	3	1	427	48.4	5.64	0.930907	0.93029	0.763726	1.03886	1.14867	0.965453	1.05953	1.0509	0.8414	1.03499	1.20177	1.00795	1.17994	0.869735	0.884831	1.07938	1.12515	0.918919
M1BJW0	Uncharacterized protein OS=Solanum tuberosum GN=102597779 PE=4 SV=1	2.19702	2	4	2	1	1411	149.8	7.25	1.15175	1.12445	0.980349	0.963974	1.04585	1.04694	0.869458	0.980296	0.871921	0.815271	1.06404	0.815271	1.23298	1.03403	1.03141	0.856021	0.948953	0.882199
M1BPP4	Uncharacterized protein OS=Solanum tuberosum GN=102582068 PE=4 SV=1	9.90566	2	24	2	1	212	22.7	8.02	0.764546	1.29277	0.70658	0.856335	1.48983	1.00044	0.738586	1.27491	0.657752	0.80665	1.51391	0.979521	0.757067	1.21783	0.692082	0.853372	1.52751	1.00223
A0A0B4J3K8	Uncharacterized protein OS=Solanum tuberosum GN=102577923 PE=4 SV=1	59.8404	18	81	9	1	376	42.4	6.4	0.972876	0.894647	1.19391	0.968969	0.854814	1.01617	0.997656	0.868104	1.215	1.01092	0.836607	1.03708	0.961119	0.886331	1.19802	0.98531	0.888079	1.05538
M1CK23	Uncharacterized protein OS=Solanum tuberosum GN=102598488 PE=4 SV=1	48.285	15	135	15	1	379	42.4	8.16	1.01067	0.894597	1.16854	1.01699	0.871491	0.887899	1.04384	0.930509	1.19836	1.01163	0.848539	0.896552	1.05958	0.873093	1.20533	1.04915	0.852358	0.901838
Q38M76	Uncharacterized protein OS=Solanum tuberosum PE=2 SV=1	62.3711	11	73	1	1	194	22	9.58	1.12068	0.934609	1.13291	1.0925	0.804891	1.06699	1.06834	0.946411	1.23304	0.952311	0.712389	1.09735	1.21115	0.951065	1.15315	1.13502	0.671953	1.07929
M1A6C3	Uncharacterized protein OS=Solanum tuberosum PE=4 SV=1	22.4138	2	5	2	1	116	13	7.93	0.971061	1.34566	1.12058	1.06431	1.01447	1.08521	1.07887	1.11577	1.09946	1.04079	0.839938	1.04779	0.990087	1.16233	1.057	1.06072	0.916976	0.987608
M1AST3	Uncharacterized protein OS=Solanum tuberosum GN=102585342 PE=4 SV=1	29.9569	11	26	2	1	464	50.7	8.47	1.02941	1.01131	1.00679	0.986425	0.923077	1.1267	3.1071	2.7532	1.00116	0.946449	0.9383	1.11525	2.60198	2.48512	1.06615	0.899669	0.932745	1.02646
M1CSX6	Uncharacterized protein OS=Solanum tuberosum GN=102587986 PE=3 SV=1	73.1959	7	37	7	1	97	10.4	8.43	0.87276	0.901036	0.924544	1.05096	0.912543	0.97156	0.888732	0.973403	0.93327	1.03415	1.05115	0.995908	0.916853	0.927009	0.949107	1.04531	0.947768	0.952679
Q9MT30	Cystathionine gamma-synthase isoform 1 OS=Solanum tuberosum GN=CgS PE=2 SV=1	5.75139	3	7	3	1	539	58	6.65	0.882319	0.946087	1.54609	0.892174	1.35246	1.09333	0.971508	1.15419	1.19497	1.02849	1.12933	1.14469	0.81777	0.935484	1.47595	0.882286	1.38653	1.07357
M1D504	Uncharacterized protein OS=Solanum tuberosum GN=102592431 PE=4 SV=1	24.5455	6	18	6	1	330	36.4	5.53	1.14592	0.92514	1.20022	0.967598	0.923799	0.979888	1.09581	0.880859	1.13421	0.911832	0.863308	0.93661	1.09943	0.965101	1.26405	0.941396	0.889816	1.00856
M1BFY2	Uncharacterized protein OS=Solanum tuberosum GN=102602963 PE=4 SV=1	9.2437	1	5	1	1	119	12.9	10.52	1.04493	0.900166	0.705491	0.90599	1.15807	0.539101	1.08579	0.90653	0.695262	1.07939	1.29449	0.615877	0.998335	0.933389	0.611157	0.870941	1.08326	0.587843
M1C005	Phosphoglycerate kinase OS=Solanum tuberosum PE=3 SV=1	40.1496	14	209	1	1	401	42.3	5.69	1.11699	1.02711	1.02575	1.12295	0.884966	0.986028	1.10654	0.99977	1.00979	1.12451	0.884497	0.975594	1.06517	1.02769	0.999348	1.0869	0.877835	1.0008
M0ZLD1	Uncharacterized protein OS=Solanum tuberosum GN=102599851 PE=4 SV=1	1.33111	1	3	1	1	601	66.2	7.36	1.00986	1.35036	0.784946	1.11111	1.46864	1.11559	1.27201	1.6377	0.782167	1.22235	1.6535	1.19526	1.17857	1.47944	0.712121	1.00108	1.47186	1.02706
M1ARQ6	Tubulin beta chain OS=Solanum tuberosum GN=102585315 PE=3 SV=1	62.1924	20	108	1	1	447	50.2	4.83	1.09876	1.11286	1.10694	0.791234	0.817673	0.932691	1.06471	1.0436	1.08371	0.802516	0.861665	0.929311	1.05358	1.08936	1.08936	0.830975	0.830441	0.90178
M1B0L7	Uncharacterized protein OS=Solanum tuberosum PE=4 SV=1	48.6111	6	35	2	1	216	23.6	7.65	0.907204	1.49852	0.654631	0.909471	1.25083	0.892377	0.924872	1.39448	0.653039	0.872003	1.28553	0.878425	0.957637	1.39298	0.708751	0.939799	1.17363	0.865942
M1BWE6	Uncharacterized protein OS=Solanum tuberosum GN=102586297 PE=4 SV=1	18.4783	6	25	6	1	368	40.3	8.13	1.12221	1.18052	1.09378	0.91035	1.10569	0.950194	1.0665	1.0562	1.02577	0.888834	1.09202	0.958773	1.09443	1.13676	1.0316	0.914767	1.03218	0.935645
M1D3T3	Uncharacterized protein OS=Solanum tuberosum PE=4 SV=1	4.02299	1	3	1	1	174	18.7	6.57	1.16166	1.16684	1.34922	1.09534	1.22694	1.05181	1.36137	1.27727	1.56767	1.16689	1.16426	1.03548	1.22379	1.1614	1.28952	1.06905	1.15474	1.01414
M1D0M1	Uncharacterized protein OS=Solanum tuberosum GN=102604551 PE=3 SV=1	21.6028	10	32	10	1	574	61.6	6.55	0.850813	0.785917	0.802327	0.980457	1.38759	1.14471	0.877256	0.754661	0.893512	1.04623	1.55735	1.17226	0.925383	0.763158	0.758161	1.07462	1.41589	1.06662
M1BE70	Uncharacterized protein OS=Solanum tuberosum GN=102599674 PE=4 SV=1	16.3569	4	8	4	1	269	28.7	7.39	0.931034	1.18001	0.97896	0.991818	0.991818	1.00175	0.980882	1.1489	0.990809	1.01066	1.06103	0.995221	0.902351	1.1079	0.97167	1.03737	1.08499	1.07595
M1AI67	Cytochrome c oxidase subunit 5C OS=Solanum tuberosum GN=102599273 PE=3 SV=1	36.5079	3	11	3	1	63	7	8.6	0.808118	0.870849	0.788438	0.943829	0.809348	0.797868	0.891968	0.913105	0.922499	0.961484	1.08924	0.955378	0.871381	0.969625	0.864737	0.930233	0.884907	0.909112
Q2VEF7	50S ribosomal protein L33, chloroplastic OS=Solanum tuberosum GN=rpl33 PE=3 SV=1	30.303	2	9	2	1	66	7.7	9.88	0.920141	0.989399	0.915901	0.854417	1.01696	0.775265	0.880134	0.949288	0.883906	0.865046	0.979883	0.733864	0.901487	0.969888	0.945353	0.852416	1.07695	0.804089
P46270	Cytochrome b-c1 complex subunit 9 OS=Solanum tuberosum PE=1 SV=1	47.2222	4	11	4	1	72	8	9.25	1.00608	1.0645	0.89453	1.00549	1.16879	1.02333	1.03439	1.02954	0.901235	1.04497	1.34347	1.09788	1.05971	1.00558	0.897321	0.994978	1.17411	1.0346
M1C5M7	Uncharacterized protein OS=Solanum tuberosum GN=102592434 PE=4 SV=1	6.38298	1	3	1	1	235	26.2	8.21	0.743644	1.05932	1.27754	0.70339	0.913136	0.972458	0.849866	1.00536	1.20375	0.780161	0.930295	0.86059	0.854545	1.04242	1.19192	0.791919	1.00404	1.00606
M0ZNB0	Uncharacterized protein OS=Solanum tuberosum GN=102578720 PE=3 SV=1	30	6	35	3	1	250	27.6	5.96	0.668545	0.487324	0.857277	1.46103	1.33286	1.23991	0.763122	0.697514	0.763812	1.12811	1.35014	1.33805	0.678091	0.60047	0.81754	1.29133	1.3041	1.28663
M1CPW4	Uncharacterized protein OS=Solanum tuberosum GN=102582336 PE=4 SV=1	10.0671	1	10	1	1	149	16.7	10.65	1.1175	1.15807	1.19358	1.23922	0.997464	1.08622	1.08429	1.15876	1.09984	1.25041	1.01064	1.05074	1.09791	1.14292	1.03573	1.23387	1.09513	1.02413
M1BWR0	Uncharacterized protein OS=Solanum tuberosum PE=4 SV=1	22.0703	7	22	7	1	512	54.9	8.07	1.20758	1.24356	1.1013	1.01079	1.22751	1.09078	0.978517	1.07571	1.08986	0.875819	1.01834	0.966728	1.08923	1.10002	1.06945	0.866262	1.10564	1.01461
M1B3M1	Uncharacterized protein OS=Solanum tuberosum GN=102594953 PE=3 SV=1	26.4423	4	86	3	1	208	21.5	6.29	0.953434	0.953727	0.970127	0.880656	1.06238	0.975253	0.926212	1.01811	1.00889	0.879088	1.18447	0.997484	0.960295	1.00076	1.04235	0.935716	1.00397	0.998487
M0ZV40	Uncharacterized protein OS=Solanum tuberosum GN=102593980 PE=3 SV=1	54.0984	24	183	4	1	488	54.2	5.1	1.00168	0.96255	0.924719	0.963884	1.11407	1.06845	0.975152	0.951986	0.934349	0.948981	1.1069	1.06763	0.966341	0.932989	0.915004	0.964064	1.12804	1.10597
M1CGF6	Uncharacterized protein OS=Solanum tuberosum GN=102584935 PE=3 SV=1	26.9725	14	39	14	1	545	59.2	6.35	1.10958	0.990496	0.957505	1.06158	1.01532	1.05129	1.1472	1.01151	0.932043	1.00892	0.967957	1.02043	1.1561	1.05086	0.916395	1.04881	1.0145	1.05787
M1AJK1	NADPH--cytochrome P450 reductase OS=Solanum tuberosum GN=102604882 PE=3 SV=1	10.9329	6	15	6	1	686	75.9	5.3	1.07292	0.941568	1.20024	0.974347	0.973397	1.14109	1.05719	0.955178	1.15348	0.989645	1.08485	1.18006	0.852941	0.923351	0.909685	0.830957	1.09447	1.0615
M1A9Q2	Carbonic anhydrase OS=Solanum tuberosum PE=3 SV=1	5.59441	1	7	1	1	143	15.8	6.15	1.27022	0.429115	0.419125	2.18173	0.330162	0.380114	1.21358	0.412649	0.433385	2.20736	0.34733	0.450492	1.28888	0.583809	0.541821	2.06785	0.455828	0.522338
M1C3L8	Uncharacterized protein OS=Solanum tuberosum PE=4 SV=1	0.523903	1	3	1	1	1527	167.8	8.78	0.957173	1.19058	0.890792	0.865096	1.5803	0.914347	0.909804	1.07647	0.868627	0.87451	1.16078	0.794118	0.732026	1.03595	0.77451	0.839869	1.35621	0.843137
M1CJ81	Uncharacterized protein OS=Solanum tuberosum GN=102602220 PE=4 SV=1	8.01527	2	5	2	1	262	28.8	9.07	0.981265	1.00468	0.759563	0.949258	1.04372	0.933646	0.919594	1.07806	0.75566	1.00078	1.17877	0.907104	0.964166	1.03807	0.774916	1.10974	1.10862	1.00896
M1ALT7	RING-type E3 ubiquitin transferase OS=Solanum tuberosum GN=102601894 PE=4 SV=1	1.23001	1	3	1	1	813	89.5	5.64	1	1.14347	0.809278	1.13144	1.24399	1.20017	1.03754	1.15016	0.82586	1.04275	1.24713	1.29406	1.0434	1.08396	0.823585	1.0434	1.22736	1.22264
M1BYS9	Glycosyltransferase OS=Solanum tuberosum GN=102606101 PE=3 SV=1	9.76139	4	16	4	1	461	51.6	5.63	0.778367	0.881495	1.28128	0.775451	0.82158	1.48887	0.837972	1.15955	1.32973	0.909236	0.90055	1.50204	0.836409	1.12261	1.28808	0.836409	0.850798	1.49109
M0ZZV7	Adenosylhomocysteinase OS=Solanum tuberosum GN=102582199 PE=3 SV=1	29.2784	14	75	2	1	485	53.2	6.1	1.12487	0.909028	0.852646	0.969561	1.02006	0.817364	1.09911	0.948964	0.847633	0.946006	1.04993	0.831361	0.94908	0.90756	0.771641	0.833137	0.955347	0.730905
M0ZGT0	Uncharacterized protein OS=Solanum tuberosum GN=102589820 PE=4 SV=1	12.7563	5	11	5	1	439	48	6.79	0.992229	0.98905	0.866478	0.95302	1.1367	0.975627	1.08528	1.11392	0.856835	0.95936	1.1992	0.92149	1.14916	1.13006	1.01546	1.00773	1.15643	1.05957
P31427	Leucine aminopeptidase, chloroplastic OS=Solanum tuberosum GN=LAP PE=2 SV=2	61.9546	21	333	19	1	573	60.1	6.29	0.982944	0.828909	1.10343	1.21789	0.78384	1.05392	0.986253	0.833966	1.10128	1.26348	0.77496	1.02749	0.963345	0.818723	1.05009	1.18449	0.78701	1.03063
Q2V995	Cytoplasmic ribosomal protein S13-like OS=Solanum tuberosum GN=102582176 PE=2 SV=1	56.9536	8	64	8	1	151	17.1	10.39	0.938404	0.884942	1.02781	0.930331	0.90366	0.944624	0.958465	0.915834	1.04237	0.930732	0.955756	0.995227	0.980764	0.941331	1.04237	0.972918	0.954796	1.00547
D9J034	Single-stranded DNA-binding protein WHY2, mitochondrial OS=Solanum tuberosum GN=WHY2 PE=1 SV=1	11.7647	2	5	2	1	238	26.6	10.14	0.90195	1.11421	0.804457	0.871309	1.15487	0.904178	0.909091	1.10661	0.812397	0.87438	1.30826	0.989256	0.910232	1.12304	0.820465	0.952919	1.33836	0.962335
M1CXD5	Uncharacterized protein OS=Solanum tuberosum GN=102600163 PE=4 SV=1	8.33333	4	10	4	1	372	40.6	7.37	1.08772	1.09237	0.924454	1.14715	1.11708	0.896169	1.06649	1.13475	1.01817	1.23227	1.03369	0.992021	1.1748	1.25909	0.988021	1.19521	0.973381	0.916149
M1BM03	Uncharacterized protein OS=Solanum tuberosum GN=102595051 PE=3 SV=1	44.6429	4	24	2	1	112	12.4	9.54	0.973282	0.89771	0.987405	0.899237	1.07557	1.05229	1.02745	0.937255	1.0451	1.16078	1.2	1.36275	0.91716	0.705621	0.873521	0.872781	1.08876	1.04586
M1ASA9	Carboxypeptidase OS=Solanum tuberosum GN=102601568 PE=3 SV=1	7.74194	3	13	3	1	465	52.2	6.48	0.93377	0.920317	0.802346	0.861331	1.10417	0.894791	0.982568	0.909305	0.83934	0.869022	1.15265	0.985395	0.967407	0.997531	0.812346	0.874568	1.1042	1.00346
M1C1F1	Clathrin light chain OS=Solanum tuberosum GN=102601027 PE=3 SV=1	13.6364	4	11	4	1	330	36.1	5.48	1.06079	1.25137	1.09085	1.0123	1.06557	1.15164	0.942169	1.08032	0.954217	0.903614	0.972691	1.07631	0.95098	1.02986	0.984403	0.988414	0.925579	1.11007
M1D0F0	ATP synthase subunit beta OS=Solanum tuberosum GN=102603549 PE=3 SV=1	35.9347	15	271	1	1	551	59.5	6.49	0.925	1.05051	1.11888	0.893878	0.970918	1.1102	1.03018	1.0493	1.21127	1.10563	0.922535	1.13783	0.873832	0.974838	1.16966	0.805895	1.01402	1.1215
M1AQH1	Uncharacterized protein OS=Solanum tuberosum GN=102599458 PE=3 SV=1	30.2941	10	38	3	1	340	37.3	6.25	1.14653	0.916735	0.901224	1.00612	0.945714	1.18041	1.05404	0.901922	0.90032	0.988791	0.97478	1.17534	1.01961	1.07262	1.00944	1.11329	1.14887	1.07843
M0ZI01	Glycosyltransferase OS=Solanum tuberosum PE=3 SV=1	28.9079	11	28	11	1	467	52	6.43	1.0968	1.04901	1.09765	1.07424	0.910238	0.971009	1.05725	1.11711	1.06443	1.05643	1.06019	0.998532	1.11327	1.10335	1.06367	1.07895	0.925603	0.965147
M1BQ72	Uncharacterized protein OS=Solanum tuberosum GN=102580323 PE=4 SV=1	22.807	6	18	6	1	285	31.2	8.12	1.05249	1.08967	1.22617	0.983962	0.925096	1.00529	1.11425	1.0562	1.33588	1.02797	0.927441	1.02005	1.04158	1.07307	1.23723	0.931485	0.92	0.985941
M0ZL28	Uncharacterized protein OS=Solanum tuberosum GN=102592794 PE=4 SV=1	20	5	15	5	1	265	29.4	8.4	0.953717	1.01625	0.759478	0.949778	1.33703	0.956425	0.951428	1.0332	0.792531	0.915304	1.37247	0.900659	0.963598	1.07188	0.724786	0.975191	1.41178	0.91885
K7WNX1	Light inducible tissue-specific ST-LS1 OS=Solanum tuberosum PE=2 SV=1	11.5942	2	37	1	1	138	14.4	9.52	1.22697	1.77791	1.04332	0.973764	0.982306	0.940818	1.21407	1.57727	0.961447	0.977342	1.02908	0.996956	1.3234	1.57054	0.961997	1.0308	0.923746	0.943368
M1C5J7	T-complex protein 1 subunit gamma OS=Solanum tuberosum GN=102578754 PE=3 SV=1	27.3874	14	36	14	1	555	60.4	5.94	1.00759	0.891167	0.819203	0.894322	0.864945	0.873028	0.795949	0.765167	0.652765	0.679376	0.676298	0.697547	0.903783	0.835612	0.81066	0.824134	0.829724	0.870147
Q6ST24	Cathepsin B-like cysteine proteinase OS=Solanum tuberosum PE=2 SV=1	29.9435	9	39	9	1	354	39.1	7.39	0.853434	0.870298	0.814365	1.0131	1.22118	1.09512	0.906861	0.980146	0.815669	1.06939	1.34229	0.996399	0.839442	0.89857	0.797861	1.02007	1.28759	1.03053
M1A0W9	Uncharacterized protein OS=Solanum tuberosum GN=102582546 PE=4 SV=1	23.4848	5	14	5	1	264	28.2	8.21	1.05153	0.997514	0.906667	0.734463	0.849266	0.765876	0.920301	0.849509	0.806348	0.638274	0.63462	0.579584	1.0143	0.865614	0.755066	0.619487	0.714839	0.63975
M1AY18	Chlorophyll a-b binding protein, chloroplastic OS=Solanum tuberosum GN=102586172 PE=3 SV=1	24.6094	5	118	1	1	256	27.3	6.6	1.08709	1.02037	1.25502	0.855714	0.73937	0.794786	1.06605	0.997147	1.23489	0.870494	0.764589	0.814126	1.07089	1.00978	1.23899	0.889445	0.782864	0.831664
M1D782	Uncharacterized protein OS=Solanum tuberosum GN=102581122 PE=4 SV=1	21.5789	2	5	2	1	190	20.3	4.53	0.987854	0.91498	1.0081	0.939271	0.773279	1	0.979499	0.948747	0.98861	0.903189	1.06948	1.03872	1.15961	1.21824	1.13029	1.04886	0.895765	1.00977
Q2XPX9	40S ribosomal protein S3a OS=Solanum tuberosum GN=102590512 PE=2 SV=1	57.0881	17	140	2	1	261	29.7	9.73	1.00516	1.08127	1.11806	0.997565	0.909688	0.988268	1.01737	1.11347	1.06844	0.99475	0.949726	0.985427	1.03766	1.1018	1.11621	1.00276	0.909783	1.01016
M1C015	Uncharacterized protein OS=Solanum tuberosum GN=102580720 PE=3 SV=1	40	14	89	14	1	365	39.2	6.9	0.977939	1.13401	1.16192	0.863886	0.931558	0.87307	0.970975	1.15752	1.12983	0.845451	0.916822	0.856794	0.992839	1.1919	1.19502	0.858512	0.966274	0.908524
M1B225	Uncharacterized protein OS=Solanum tuberosum GN=102589036 PE=4 SV=1	52.1127	10	83	10	1	213	23.5	9.51	0.962729	0.902382	1.05618	1.11444	0.974637	1.09681	0.96319	0.913732	1.06996	1.10038	0.957465	1.08341	0.950076	0.855794	1.03126	1.08877	0.927433	1.06182
M0ZPQ8	Pectinesterase OS=Solanum tuberosum GN=102585483 PE=4 SV=1	8.64198	3	16	2	1	486	52.6	8.81	1.71553	0.501483	0.642513	1.57654	0.696071	0.604893	1.70657	0.637338	0.635998	1.68781	0.681108	0.65029	1.55205	0.64838	0.595248	1.63844	0.63067	0.59784
M1A468	Uncharacterized protein OS=Solanum tuberosum GN=102579818 PE=3 SV=1	38.4766	20	147	19	1	512	59	8.66	0.907629	1.02309	0.782753	0.944131	1.16801	1.01131	0.874164	1.01772	0.772347	0.92616	1.19253	1.00347	0.858438	1.02022	0.781956	0.922704	1.2139	1.03789
M1B5P2	Uncharacterized protein OS=Solanum tuberosum GN=102592467 PE=4 SV=1	3.0888	1	3	1	1	259	28.3	9.33	0.799721	0.755059	1.00837	0.616888	1.21075	0.806699	0.768097	0.718129	0.832799	0.491352	1.13517	0.82255	0.846882	0.782163	1.04815	0.674822	1.24862	0.900552
Q38JI8	Ribosomal protein S14-like OS=Solanum tuberosum GN=102581547 PE=2 SV=1	44	5	37	1	1	150	16.3	10.7	1.04535	0.999426	1.0023	0.975316	1.02468	1.15557	1.0369	1.0598	1.02799	0.900763	0.97201	1.04453	1.0712	0.929843	1	0.919372	0.932984	1.06492
M1BCZ9	Lactoylglutathione lyase OS=Solanum tuberosum GN=102599485 PE=3 SV=1	41.4384	11	55	9	1	292	32.8	5.62	1.00621	0.940631	0.914858	1.06873	0.931119	0.937179	0.974224	0.897199	0.878425	1.07286	0.911508	0.913741	0.958496	0.887736	0.87541	1.05079	0.911687	0.940396
M1BB96	Uncharacterized protein OS=Solanum tuberosum GN=102581005 PE=3 SV=1	14.1741	10	36	9	1	896	101.1	6.79	0.923973	1.08484	0.849794	0.991047	1.35498	1.05471	0.978354	1.25101	0.91476	0.993046	1.29273	1.02613	0.946314	1.28545	0.8595	0.964908	1.26044	0.987168
M1BJR6	Uncharacterized protein OS=Solanum tuberosum GN=102588438 PE=4 SV=1	1.21622	1	3	1	1	740	80.7	6.62	0.596413	0.736323	0.479372	0.535426	1.17623	0.743049	0.966102	1.21535	0.836491	0.908275	1.53838	1.14058	0.93045	1.1391	0.86514	0.927057	1.57422	1.11874
M1BNR4	Uncharacterized protein OS=Solanum tuberosum GN=102603624 PE=3 SV=1	57.3416	31	394	3	1	647	70.9	5.15	1.04845	1.08379	0.840732	1.09294	1.09575	0.979416	1.02162	1.09465	0.859162	1.06316	1.08469	0.973539	0.990161	1.03004	0.830449	1.06088	1.09066	0.981288
M1B2J3	Uncharacterized protein OS=Solanum tuberosum GN=102583352 PE=4 SV=1	35.2564	6	18	6	1	156	17.8	9.85	0.911035	1.06758	0.835533	0.942978	1.20618	0.902587	0.957593	1.01684	0.906001	1.00919	1.08604	1.07149	1.02416	1.19845	0.893971	0.99437	1.18977	0.967159
Q2VCJ5	40S ribosomal protein S6 OS=Solanum tuberosum GN=102600285 PE=2 SV=1	31.7269	8	37	8	1	249	28.3	10.7	1.03794	1.124	1.06044	1.05691	0.970207	1.0224	0.975793	1.12789	1.0425	1.00658	1.00467	1.00257	0.98294	1.18482	1.06026	0.980862	1.02997	1.00951
M1CX99	Uncharacterized protein OS=Solanum tuberosum PE=3 SV=1	11.2527	5	15	5	1	471	50.9	6.13	1.14601	0.869997	0.892906	1.08639	0.949765	0.855921	1.01168	0.954236	0.961052	0.925349	0.96949	0.883479	1.08747	0.974876	0.867556	0.945409	0.977667	0.880583
M1AGS1	Uncharacterized protein OS=Solanum tuberosum GN=102588119 PE=4 SV=1	3.52682	5	26	3	1	1361	148.5	6.46	0.947196	0.760131	1.13221	0.958657	0.906263	1.15514	1.02422	0.947069	1.00359	0.919557	0.90939	1.05592	0.989876	0.938386	0.96847	0.894128	0.881111	1.0729
M1D0R2	Uncharacterized protein OS=Solanum tuberosum GN=102588393 PE=4 SV=1	11.0971	8	26	7	1	793	87.3	6.57	0.990973	1.02788	0.890873	0.929188	1.03751	1.00341	0.958694	0.988592	0.868607	0.95181	1.13946	1.0118	1.03753	1.17187	0.915645	0.955964	1.11167	1.03122
M0ZSP7	Uncharacterized protein OS=Solanum tuberosum PE=4 SV=1	10.0917	1	3	1	1	109	12.3	9.85	0.858875	0.904079	0.829107	0.814774	1.0419	0.83903	0.933426	0.963939	0.976422	0.905687	1.12483	0.934813	0.850769	0.82	0.853846	0.766154	0.976923	0.936923
M1BZD6	Uncharacterized protein OS=Solanum tuberosum PE=4 SV=1	9.52381	3	6	3	1	273	30	8.46	1.01202	0.979292	1.03006	0.941216	0.874415	0.847695	1.05095	1.20304	1.02053	0.811407	1.05247	0.918631	1.00336	0.963479	1.06199	0.941855	0.921672	0.969726
M0ZWJ4	Uncharacterized protein OS=Solanum tuberosum GN=102594726 PE=4 SV=1	2.8169	1	3	1	1	284	31	8.63	0.982143	1.30357	0.925824	0.927198	1.11951	0.875	0.929348	1.26087	0.902174	1.00725	1.24457	0.782609	1.04088	1.19741	0.931206	0.978066	1.11167	0.91326
M1B8U7	Uncharacterized protein OS=Solanum tuberosum GN=102598992 PE=3 SV=1	32.3144	6	32	4	1	229	26.1	9.76	0.89969	1.03574	1.04718	0.971646	1.07577	1.07839	0.891114	1.01016	1.07983	0.927221	1.13653	1.02511	0.819086	0.929032	1.02796	0.922581	1.07231	0.99086
M1BHF1	Protein disulfide-isomerase OS=Solanum tuberosum GN=102592089 PE=3 SV=1	31.992	15	50	15	1	497	55.6	5.01	1.11351	1.03284	0.95856	1.18636	0.846318	1.04586	1.11825	1.07982	0.982262	1.20963	0.865403	1.08617	1.11918	1.00137	0.970206	1.19674	0.908469	1.06877
M1B7L1	Uncharacterized protein OS=Solanum tuberosum GN=102581593 PE=3 SV=1	1.86335	1	3	1	1	483	54.3	9.04	1.30565	2.07728	0.788927	0.876586	1.18339	0.77624	1.45362	2.33291	0.895807	0.88183	1.21855	0.878018	1.39905	2.0619	0.945714	0.865714	1.16667	0.89619
M1CRG7	Uncharacterized protein OS=Solanum tuberosum GN=102596929 PE=3 SV=1	12	6	28	6	1	475	51.8	8.79	1.24232	0.924004	0.822512	1.03666	0.955826	0.915901	1.21306	0.961978	0.861738	1.08094	0.953529	0.930197	1.27538	0.923972	0.852349	1.12332	0.957529	0.927013
M1BHK8	Uncharacterized protein OS=Solanum tuberosum GN=102591196 PE=4 SV=1	8.90052	3	7	3	1	382	41.8	7.55	1.01515	0.869809	0.867565	0.898429	1.14983	0.973625	0.99287	0.937611	0.939394	0.811052	1.21034	1.01693	1.0015	0.960902	0.930075	0.862406	1.16541	1.00902
M1B4G0	Uncharacterized protein OS=Solanum tuberosum GN=102596379 PE=4 SV=1	41.4634	10	49	8	1	287	31	5.38	0.935547	0.869945	1.18921	0.944111	0.940226	0.931838	0.948356	0.870116	1.27456	0.927756	0.962573	0.929014	0.917866	0.812217	1.22478	0.894845	0.929376	1.06026
M1AD22	Uncharacterized protein OS=Solanum tuberosum GN=102598955 PE=4 SV=1	20.8738	8	23	8	1	412	46.6	6.29	1.07516	0.944108	1.12611	0.925796	0.763854	1.01385	1.16131	0.832086	1.28169	1.04643	0.704225	1.00352	1.05532	0.874636	1.1582	0.882724	0.730508	0.992559
M1C7U8	Uncharacterized protein OS=Solanum tuberosum GN=102582456 PE=4 SV=1	33.0508	18	61	17	1	590	65.8	7.03	1.02885	1.26433	0.66473	1.32972	0.917308	0.649915	0.999299	1.24908	0.68813	1.27961	0.912342	0.6516	0.963132	1.21398	0.659041	1.24342	0.930177	0.650487
M0ZMA9	Uncharacterized protein OS=Solanum tuberosum GN=102582578 PE=3 SV=1	81.25	12	128	8	1	160	17.3	5.54	1.06198	0.931771	0.86993	1.1992	0.816165	1.1305	1.09115	0.944916	0.862832	1.21956	0.836644	1.1393	1.04814	0.912639	0.853903	1.17855	0.842864	1.12247
M1AN98	Uncharacterized protein OS=Solanum tuberosum GN=102587455 PE=3 SV=1	20.5674	23	76	23	1	1410	154.4	5.36	1.01257	1.08875	0.970646	0.996727	1.06103	0.989758	1.01783	1.10607	1.00426	0.960136	1.09112	1.0264	0.997175	1.06234	0.970026	0.951907	1.12002	1.00025
Q2VEE1	50S ribosomal protein L22, chloroplastic OS=Solanum tuberosum GN=rpl22 PE=3 SV=1	48.3871	7	38	7	1	155	17.8	9.74	0.990501	1.07319	0.982812	1.00606	0.988963	0.969604	0.971341	1.03452	0.955079	1.01666	0.995335	0.905625	0.983321	1.0569	0.933179	0.946268	0.987227	0.907316
M1AAS0	Uncharacterized protein OS=Solanum tuberosum GN=102601580 PE=4 SV=1	21.0306	13	43	13	1	718	78.7	7.85	0.988111	1.00785	0.889906	0.977529	1.1202	0.986446	0.971743	1.00689	0.832278	0.934146	1.11881	0.959633	0.994004	0.972191	0.832524	1.00445	1.07785	0.974568
M1A3I7	Uncharacterized protein OS=Solanum tuberosum PE=4 SV=1	20.1031	8	26	8	1	388	43.8	6.05	0.939652	0.870449	0.951951	0.919318	1.05887	0.962775	0.979695	0.91269	1.04086	0.921827	1.12487	1.06091	1.04175	1.02776	1.09158	1.02645	1.12721	1.08984
M1BSR3	Uncharacterized protein OS=Solanum tuberosum PE=4 SV=1	18.3206	7	18	7	1	393	43.3	7.97	0.980131	0.936871	0.95674	0.991197	1.19215	1.02641	0.931004	0.854148	0.912082	0.928384	1.14672	0.970306	0.960408	1.04012	0.997361	0.963048	1.10734	0.998416
K7WTX4	60S ribosomal protein L12 OS=Solanum tuberosum GN=102600463 PE=2 SV=1	54.8193	7	43	1	1	166	17.8	8.69	1.05157	0.915731	1.00504	0.998048	0.822352	0.927444	1.06432	0.935182	0.972269	1.0284	0.845139	0.913465	1.12387	0.967494	1.03815	1.08794	0.810265	0.954491
M0ZUN5	Uncharacterized protein OS=Solanum tuberosum GN=102590514 PE=4 SV=1	28.1513	5	25	5	1	238	24.8	4.67	1.0967	0.98161	1.17461	1.03718	0.859007	0.873443	1.00207	1.00601	1.24084	1.03645	0.886342	0.891602	1.02957	1.06951	1.25	1.04215	0.914514	0.952413
M1B1W6	Uncharacterized protein OS=Solanum tuberosum GN=102586978 PE=3 SV=1	50.2762	8	91	8	1	181	20.7	6.95	1.04321	0.908076	0.959725	0.993705	1.07948	1.01023	1.11612	0.934033	0.94698	1.01328	0.960174	0.963452	1.0811	0.908341	0.963864	1.04274	1.02863	1.03259
Q3HRX6	40S ribosomal protein S7 OS=Solanum tuberosum GN=102577530 PE=2 SV=1	48.1675	10	60	3	1	191	22.1	9.8	0.84379	0.925736	0.93726	0.889885	0.793214	0.955826	1.20325	0.935858	1.05796	1.06723	0.833849	0.935858	0.952035	1.02471	0.984738	1.03198	0.920058	1.02326
M1CVE4	Serine hydroxymethyltransferase OS=Solanum tuberosum GN=102596065 PE=3 SV=1	25.0951	10	31	3	1	526	56.9	7.28	1.00784	1.09794	0.890304	1.14496	1.06072	0.938296	1.03672	0.98776	0.95104	0.942472	0.906977	0.864137	1.09466	1.03883	0.933252	1.03034	1.01942	0.923544
M1DPA6	Elongation factor Tu OS=Solanum tuberosum GN=102584165 PE=3 SV=1	47.3795	19	379	6	1	477	51.7	6.55	0.980999	0.999709	0.901976	1.05508	1.03393	0.927252	1.00161	1.02005	0.921168	1.14376	1.04518	0.965194	1.07722	1.06938	0.934107	1.08456	1.01275	0.961177
Q9LL85	Single-stranded DNA-binding protein WHY1, chloroplastic OS=Solanum tuberosum GN=WHY1 PE=1 SV=1	34.3066	8	34	8	1	274	30.3	9.1	0.924414	1.08909	0.795948	0.978014	1.25248	0.890645	0.918661	1.03797	0.809365	0.96514	1.19915	0.874482	0.890791	1.01625	0.77779	0.941495	1.19805	0.876381
M1AGU2	Peptidylprolyl isomerase OS=Solanum tuberosum PE=4 SV=1	48.9933	6	30	6	1	149	16	7.96	1.08533	0.889182	0.940827	1.06763	0.875446	0.966979	1.12569	0.851181	0.942413	1.1032	0.824814	0.926885	1.04619	0.832807	0.880261	0.982113	0.866898	0.898148
M0ZZ00	Peptidylprolyl isomerase OS=Solanum tuberosum PE=4 SV=1	41.6244	7	22	7	1	197	22.4	9.01	1.11321	1.16787	1.08588	0.954984	0.970659	1.06685	1.01391	1.12239	1.00568	0.954991	0.963226	0.994037	1.03237	1.08891	1.12262	1.01463	0.914856	1.06142
M1DKK0	Uncharacterized protein OS=Solanum tuberosum PE=4 SV=1	27.3743	4	9	1	1	179	19.8	7.94	0.845915	0.788004	0.886246	0.719752	0.981386	0.933816	0.676039	0.718826	0.698044	0.679707	0.757946	0.799511	0.861199	0.846477	0.815983	0.712934	0.855941	0.864353
M1CYM5	Uncharacterized protein OS=Solanum tuberosum PE=3 SV=1	26.0163	4	30	1	1	123	14.3	10.81	1.01327	1.18319	1.1073	0.962058	0.864823	0.991814	0.999773	1.12849	1.07258	0.91472	0.980948	1.0372	0.997545	1.15188	1.0857	0.910947	0.894208	1.00413
M1CMM2	Cation-transporting ATPase OS=Solanum tuberosum GN=102595993 PE=3 SV=1	3.98981	5	13	5	1	1178	130.9	8.51	1.08742	1.00749	0.849795	0.961362	0.891089	1.16397	0.996156	0.93786	0.861841	0.96562	0.925475	1.10976	1.02232	0.866572	1.01994	0.975783	0.9283	1.23314
Q43649	Oxoglutarate malate translocator OS=Solanum tuberosum GN=omt PE=2 SV=1	44.4444	11	53	1	1	297	31.7	9.39	0.80814	0.732558	1.19767	0.755814	0.924419	1.20349	0.890449	0.699438	1.19944	0.648876	0.991573	1.19382	1.00151	1.06657	1.24811	0.900151	1.03328	1.06959
M1AKX9	Uncharacterized protein OS=Solanum tuberosum PE=4 SV=1	55.4795	6	18	3	1	146	15.6	8.63	0.945055	1.06018	0.746729	1.01832	1.16536	0.873888	0.923165	1.02967	0.862495	0.986307	1.08825	0.946748	0.898657	1.02222	0.845665	0.973382	1.12527	0.906716
M1B5M0	Uncharacterized protein OS=Solanum tuberosum GN=102596799 PE=4 SV=1	0.928793	1	7	1	1	646	74.4	5.53	0.984361	1.27368	1.00174	1.04778	0.920938	1.11077	1.03941	1.18756	1.02896	1.08072	0.971035	1.13818	1.02893	1.08763	1.09015	1.00587	0.90566	1.07883
M1CLM3	Uncharacterized protein OS=Solanum tuberosum GN=102583088 PE=4 SV=1	18.859	12	38	10	1	631	69.6	8.28	0.8881	0.829388	0.791667	0.907828	0.924874	0.827178	0.951165	0.975386	0.875622	0.983765	1.23108	1.01689	0.951213	0.921368	0.857591	0.945353	1.13641	1.01594
M1A0E2	Uncharacterized protein OS=Solanum tuberosum GN=102595549 PE=3 SV=1	21.6049	4	20	4	1	162	18.2	9.61	0.90954	0.871626	0.993612	1.01648	0.903977	0.913456	0.880799	0.929124	0.985503	0.96279	1.04784	0.996778	0.947295	1.05095	1.02136	1.01523	1.18858	1.04062
M1CWI5	Uncharacterized protein OS=Solanum tuberosum PE=4 SV=1	33.0729	12	39	12	1	384	41.9	6.95	0.947461	0.995759	0.814112	0.97055	1.09554	0.953351	0.951787	0.973267	0.824313	0.911172	1.08564	0.975424	0.940803	0.961102	0.812883	0.993763	1.0296	1.00079
M1B4C0	Uncharacterized protein OS=Solanum tuberosum GN=102583477 PE=3 SV=1	16.6884	14	86	2	1	767	80.6	5.21	0.96272	1.00655	0.877582	0.967758	1.0665	1.13401	0.982084	1.14897	0.86795	0.950564	1.08062	1.09987	1.05054	1.06318	0.85949	0.902704	1.08744	1.04296
M1C7T2	Ferredoxin OS=Solanum tuberosum GN=102579702 PE=3 SV=1	18	3	6	2	1	150	16.1	5	1.13674	0.64186	0.734884	1.49488	1.21767	0.944186	0.909756	0.720732	0.879268	1.23049	1.17927	0.984146	1.09373	0.96323	0.892574	1.1442	1.08075	1.05552
M1CAU1	Uncharacterized protein OS=Solanum tuberosum GN=102580368 PE=3 SV=1	43.9716	16	74	15	1	423	47.5	5.02	1.01332	1.05706	0.994841	1.09495	1.11928	1.06353	0.960875	1.01093	0.931824	1.00219	1.09418	0.994924	1.03885	1.07808	1.01532	1.05835	1.11686	1.01913
M0ZRM5	Uncharacterized protein OS=Solanum tuberosum GN=102598451 PE=4 SV=1	15.5361	6	23	6	1	457	51.3	5.94	1.05	0.981495	1.0847	1.05053	0.896619	0.96121	1.0326	0.970353	1.11423	1.05016	0.913587	0.988338	1.13366	0.987723	1.12069	1.0732	0.891128	0.966644
M1AE44	Uncharacterized protein OS=Solanum tuberosum PE=4 SV=1	6.99301	2	5	2	1	286	30.4	4.2	1.0115	1.53628	1.09292	0.986726	1.08938	1.33982	1.12424	1.36061	0.989697	0.990303	1.05333	1.11273	0.88941	0.891284	0.932052	0.922212	1.07029	1.19822
C5MRU4	Kunitz-type proteinase inhibitor group A5 (Fragment) OS=Solanum tuberosum subsp. andigenum PE=4 SV=1	65.2632	11	256	2	1	190	20.7	8.22	0.411008	0.438329	2.68381	0.440739	0.501808	1.60145	0.370588	0.282721	2.76618	0.633088	0.233088	1.68162	0.458182	0.45	2.64364	0.420455	0.473636	1.585
M1A5G6	Uncharacterized protein OS=Solanum tuberosum GN=102582349 PE=4 SV=1	17.5676	3	11	3	1	148	16.8	6.95	0.941417	0.939782	0.86267	0.974659	1.00817	0.975204	0.943827	0.910722	0.857753	0.934643	0.988894	1.05254	0.972538	0.941114	0.918405	0.962503	0.954581	1.16161
Q38JI4	Triose phosphate isomerase cytosolic isoform-like OS=Solanum tuberosum PE=2 SV=1	56.6929	13	95	3	1	254	27	5.99	1.23453	0.88133	0.952174	1.12481	0.840409	0.776471	1.29804	0.924247	1.00719	1.2292	0.897152	0.874205	1.23539	0.967504	0.963408	1.19579	0.888859	0.829874
M1BLC8	Profilin OS=Solanum tuberosum GN=102582238 PE=3 SV=1	16.0305	2	16	1	1	131	14.2	4.7	0.952496	0.936393	0.803543	1.00564	1.07005	1.06119	0.878788	0.874177	0.841897	0.893939	1.07773	1.02635	0.927544	0.864851	0.877698	0.957862	1.02107	1.09404
M1BNL7	Phosphoinositide phospholipase C OS=Solanum tuberosum PE=4 SV=1	7.21477	4	7	4	1	596	67.7	6.43	1.00535	1.10531	0.919786	0.816948	1.0107	0.854381	0.999506	1.12778	0.97825	0.81735	1.03065	0.995304	1.61394	1.73823	1.13183	1.02825	0.981168	1.09981
M1CIF9	Uncharacterized protein OS=Solanum tuberosum GN=102589329 PE=4 SV=1	12.8834	2	6	2	1	163	17.6	9.47	0.858447	0.892694	0.981735	1.0586	1.00913	1.07534	0.885514	1.01636	1.066	0.945678	0.958528	1.01285	0.77763	0.720373	1.0972	0.933422	1.02929	1.13981
M1BE41	Uncharacterized protein OS=Solanum tuberosum PE=4 SV=1	30.3681	10	53	10	1	326	35.6	5.31	0.821957	0.999487	0.860773	1.00776	1.14941	1.13754	0.792607	0.959868	0.827688	1.00862	1.18686	1.09844	0.734313	0.971821	0.799335	1.00735	1.20889	1.13223
M0ZPP4	Pectinesterase OS=Solanum tuberosum PE=4 SV=1	3.7415	1	3	1	1	294	31.7	9.01	2.53203	0.441281	0.346975	2.67082	0.274021	0.348754	2.29108	0.344791	0.350161	2.67025	0.271751	0.293233	2.45223	0.340764	0.388535	2.56263	0.299363	0.392781
M1BBT2	Uncharacterized protein OS=Solanum tuberosum GN=102594348 PE=4 SV=1	12.3779	3	13	3	1	307	34.1	5.17	1.00893	0.93512	1.04843	0.927127	1.01551	0.799718	0.926667	0.93619	1.08905	0.949524	0.947619	0.81381	0.985802	1.00844	1.04375	0.907137	1.01995	0.820798
G1CCE8	NAD(P)H-quinone oxidoreductase subunit 1, chloroplastic OS=Solanum tuberosum GN=ndhA PE=3 SV=1	5.23416	2	7	2	1	363	39.9	5.02	1.02443	0.885162	1.02698	0.866205	1.26467	0.91615	0.969801	0.825071	0.965242	0.849003	0.918519	0.871795	0.965777	0.806265	0.99536	0.807425	0.937355	0.865429
M1ABR1	Uncharacterized protein OS=Solanum tuberosum GN=102599556 PE=4 SV=1	3.40909	2	4	2	1	880	101.1	5.77	0.908046	1.27203	0.931034	1.06897	1.39847	0.915709	0.938838	1.33028	0.752294	0.926606	1.10092	0.908257	1	1.6028	1.33645	1.44159	1.28271	1.53505
M0ZPG9	Uncharacterized protein OS=Solanum tuberosum PE=4 SV=1	17.4528	3	12	1	1	212	24.7	5.22	0.968085	0.788754	0.882979	1.08891	1.07903	0.839666	0.815107	0.792559	0.820744	1.07441	1.0823	0.871477	1.13139	0.989051	0.978102	1.2208	1.18613	0.994526
M0ZRX8	Uncharacterized protein OS=Solanum tuberosum GN=102588649 PE=4 SV=1	6.3197	4	10	4	1	538	60.8	4.87	0.975698	1.02275	0.893485	1.11375	1.17322	1.04912	0.964816	1.16405	0.916914	1.0585	1.00297	1.04366	0.943728	1.13834	0.97245	1.07972	1.09203	1.05686
Q941H8	RNA-binding protein OS=Solanum tuberosum PE=2 SV=1	16.8142	3	10	3	1	339	34.1	5.07	0.977305	0.973759	0.728369	0.898582	1.09787	0.837589	1.10642	0.898335	0.705707	0.959572	1.02675	0.846611	1.18657	0.939006	0.765249	1.04869	0.958483	0.848283
M1AMB5	Uncharacterized protein OS=Solanum tuberosum GN=102577831 PE=4 SV=1	21.8069	5	17	3	1	321	35.6	6.19	0.866281	0.882146	1.21707	0.840091	0.822463	1.21934	0.951889	0.92503	1.22698	0.867769	0.873081	1.22314	0.929421	0.890563	1.25297	0.931536	0.87391	1.24769
M1D249	Uncharacterized protein OS=Solanum tuberosum GN=102604604 PE=4 SV=1	50	16	155	16	1	388	41	6.98	0.862739	1.18664	1.02775	0.957911	1.02558	0.936671	0.848158	1.18104	0.995379	0.927635	1.01517	0.919835	0.861289	1.19504	1.04578	0.964997	1.04348	0.965889
M0ZG64	Uncharacterized protein OS=Solanum tuberosum GN=102597027 PE=4 SV=1	0.896861	1	9	1	1	892	100	6.15	0.975024	0.942363	1.30163	0.989433	0.673391	1.22767	1.01255	0.974895	1.59623	1.05335	0.688285	1.34414	0.972465	0.790463	1.39422	0.994627	0.622565	1.17327
M1APU5	Uncharacterized protein OS=Solanum tuberosum PE=3 SV=1	3.77358	2	6	2	1	477	53.9	7.37	1.07927	1.01016	0.892276	1.17154	1.06626	1.02033	1.07191	0.91506	0.889526	1.05576	0.973424	0.915581	1.16891	0.894914	0.845489	1.13628	1.08925	0.982246
M1D576	Uncharacterized protein OS=Solanum tuberosum GN=102587729 PE=3 SV=1	39.5899	17	81	17	1	634	67.3	6.98	1.10949	1.0238	1.08802	0.928717	0.904684	1.01394	1.07321	1.01174	1.08984	0.922299	0.895949	0.998034	1.08751	0.995285	1.10764	0.913046	0.928865	1.01176
M1CSC4	Glutathione synthetase OS=Solanum tuberosum PE=3 SV=1	5.59006	2	8	2	1	483	54.3	5.76	0.93484	0.941933	0.773936	0.89805	1.13121	0.882979	0.883807	0.958591	0.7911	0.87021	1.06551	0.909147	0.897931	0.882069	0.808276	0.864828	1.18621	0.933103
M1A063	Uncharacterized protein OS=Solanum tuberosum PE=4 SV=1	21.0526	6	15	6	1	323	36.8	6.81	0.972354	1.11568	1.07857	0.843943	1.22226	1.06802	0.924935	1.15318	1.01458	0.837685	1.08725	1.06745	0.779412	1.04853	0.936555	0.714706	1.11008	0.993908
M1AJH8	Uncharacterized protein OS=Solanum tuberosum GN=102597877 PE=3 SV=1	2.02429	1	4	1	1	988	112.3	7.49	1.24242	2.0303	1.60606	1.51515	1.21212	2.0303	0.992481	1.71429	1.73684	1.79323	0.669173	1.14286	0.932515	1.30675	1.34969	1.10429	0.920245	1.04294
Q308A7	Ripening regulated protein DDTFR10-like OS=Solanum tuberosum PE=2 SV=1	37.931	6	39	2	1	232	25.3	4.61	1.01678	0.970906	1.00895	1.06639	0.976874	0.980604	0.892942	0.858049	0.912768	0.925456	0.99207	0.885012	0.978587	0.970021	0.914347	0.996431	0.996431	0.963597
M1CRT2	Uncharacterized protein OS=Solanum tuberosum GN=102581561 PE=4 SV=1	12.5984	5	13	5	1	381	42.7	5.9	0.868883	1.10198	1.29212	0.97684	0.908106	1.19425	0.896602	1.04393	1.29735	0.926855	0.992126	1.138	0.823711	1.05414	1.25481	0.885296	0.952271	1.09161
M1B5C0	Uncharacterized protein OS=Solanum tuberosum GN=102587179 PE=4 SV=1	16.8142	2	5	2	1	113	12.6	8.78	0.907306	0.950927	0.803708	1.03599	1.12759	1.00872	0.956233	1.0305	0.944297	1.03846	1.16844	1.06499	1.01143	0.908571	0.739048	1.12952	0.71619	0.868571
M1BX22	Uncharacterized protein OS=Solanum tuberosum GN=102589824 PE=4 SV=1	18.2456	5	17	5	1	285	30.5	8.56	1.03995	1.02729	1.04207	0.967517	1.29268	1.12831	1.08142	1.02957	1.09731	1.02405	1.29192	1.13327	0.997985	0.972011	1.06225	0.952306	1.28392	1.14845
M1CQL1	Uncharacterized protein OS=Solanum tuberosum GN=102581235 PE=3 SV=1	48.3444	6	45	2	1	151	16.7	9.98	1.41176	1.36134	1.07143	1.46218	1.2563	1.06303	1.02783	0.849722	0.733766	0.926716	1.02134	0.746753	0.997531	1.00123	1.01975	1.01358	0.949383	0.988889
M1D4C1	Uncharacterized protein OS=Solanum tuberosum GN=102597735 PE=4 SV=1	13.7615	8	25	7	1	545	60.4	5.59	0.96933	1.20369	0.82052	1.00646	1.1931	1.0348	0.984618	1.20958	0.793623	1.05272	1.14725	0.996315	1.01422	1.31171	0.868693	1.03039	1.21625	1.0263
M0ZHT9	Uncharacterized protein OS=Solanum tuberosum GN=102593249 PE=3 SV=1	51.926	29	392	4	1	649	71.2	5.22	0.955762	0.990505	0.971083	0.797367	1.08049	1.05611	0.867921	1.06454	1.01882	0.81727	1.1472	1.09251	0.988677	0.97747	0.9829	0.819757	1.04783	1.05673
M0ZWR8	Uncharacterized protein OS=Solanum tuberosum GN=102593744 PE=4 SV=1	13.3333	2	6	2	1	210	23.8	9.36	0.785587	0.766014	1.07028	0.879893	0.953737	1.00356	0.917258	1.03704	1.10087	1.10875	1.08589	1.05201	0.883392	0.826855	1.06184	1.07067	0.998233	0.996466
M1BTE7	Uncharacterized protein OS=Solanum tuberosum GN=102585221 PE=3 SV=1	32.7217	10	27	10	1	327	34.7	9.13	1.01482	1.00578	0.852675	0.994577	1.12726	0.983369	0.96487	1.00363	0.884313	0.999697	1.1066	0.980012	0.915529	0.882565	0.892351	0.967293	1.15066	1.04481
M1BWW8	Uncharacterized protein OS=Solanum tuberosum GN=102587860 PE=4 SV=1	13.6253	4	12	4	1	411	45.4	9.41	0.979226	1.12606	0.926346	0.84136	1.1728	0.926346	0.896936	1.14684	0.922006	0.83645	1.12813	0.994429	1.02183	1.02183	0.929577	0.85669	1.00845	0.815845
M1CGY6	Uncharacterized protein OS=Solanum tuberosum GN=102598227 PE=4 SV=1	29.6296	7	20	1	1	324	35.5	7.31	1.01459	0.978245	0.948826	1.07763	1.02077	0.981953	1.02768	1.05596	0.971103	1.08486	0.998982	0.986976	1.03322	1.07762	0.924192	1.12323	1.05074	1.01752
M0ZRG2	Nuclear pore complex protein NUP35 OS=Solanum tuberosum GN=102582355 PE=3 SV=1	15.2239	4	8	4	1	335	36.4	9.26	0.958525	1.19777	0.950461	0.845622	1.21889	0.958909	0.953363	1.30879	0.925871	0.819833	1.3299	1.02798	1.01557	1.58304	0.922145	0.681661	1.43426	1.00519
M1C4C6	Uncharacterized protein OS=Solanum tuberosum PE=4 SV=1	11.8812	1	3	1	1	101	10.9	5.41	1.22838	1.47228	1.23725	1.04656	1.44124	1.23947	1.12427	1.39417	1.05243	1.1165	1.18835	1.13204	1.18241	1.41694	1.10098	0.923453	1.07655	1.08143
M1CEV5	Uncharacterized protein OS=Solanum tuberosum GN=102587305 PE=3 SV=1	5.38793	2	5	2	1	464	52.8	5.43	1.05572	1.09824	0.92522	1.1129	1.01075	1.01075	0.937879	0.907576	0.879545	1.02803	0.917424	0.833333	0.943035	0.977732	0.903159	1.11289	1.01036	0.99275
M1CCX0	Uncharacterized protein OS=Solanum tuberosum GN=102595197 PE=3 SV=1	9.41476	3	8	3	1	393	44.7	7.02	0.981871	0.9	1.02632	0.997661	1.02164	1.07018	1.05511	0.968414	1.11895	1.07392	1.04368	1.15524	0.971027	0.922739	1.00088	1.07726	1.00702	1.06409
M1AJ92	Uncharacterized protein OS=Solanum tuberosum GN=102602277 PE=4 SV=1	35.5932	2	7	2	1	59	6.6	9.52	0.982202	1.20801	1.00334	1.02225	1.21246	1.14794	0.956019	0.928811	0.912784	0.948192	1.09914	1.04957	0.927015	1.00218	0.868192	0.858388	1.09041	0.96732
M1DSN3	Uncharacterized protein OS=Solanum tuberosum PE=4 SV=1	3.37079	1	3	1	1	178	20	9.07	0.963466	0.982158	0.86746	0.779099	1.2209	0.781648	0.931947	0.981096	0.944234	0.779773	1.16068	0.803403	1.0721	0.987461	0.799373	0.656217	1.09404	0.770115
Q38HV0	Salt tolerance protein 5-like protein OS=Solanum tuberosum GN=102577908 PE=2 SV=1	21.4286	6	13	6	1	308	34.2	5.48	0.959198	1.00864	0.726487	0.961964	1.11065	0.886929	1.01223	0.964334	0.639266	1.06284	1.143	0.845109	0.984182	1.14007	0.808116	1.02797	1.16414	1.03691
M1ACN4	Uncharacterized protein OS=Solanum tuberosum PE=4 SV=1	26.25	2	3	2	1	80	8.9	8	1.06593	0.802198	0.805861	0.857143	1.37363	0.904762	0.752725	0.944823	0.861717	0.930518	1.28951	1.09332	0.889128	0.797632	1.07966	0.850377	1.42196	1.27557
M1C3G7	Uncharacterized protein OS=Solanum tuberosum GN=102598345 PE=3 SV=1	31.4342	15	60	15	1	509	54.6	5.82	0.853987	0.818831	1.14325	0.867053	0.945986	1.24219	0.880199	0.834617	1.21398	0.874947	0.957989	1.29912	0.84733	0.830336	1.22398	0.862059	0.963178	1.2955
M1BBV1	Uncharacterized protein OS=Solanum tuberosum GN=102600829 PE=4 SV=1	14.2105	9	15	9	1	760	86.5	5.77	1.00871	1.17777	0.932982	1.0081	1.11986	1.04191	0.965803	1.14039	0.949244	0.910727	1.11015	1.00468	1.09884	1.13903	0.911879	1.03513	1.15749	0.986603
M0ZVV4	DNA-directed RNA polymerase subunit OS=Solanum tuberosum GN=102578707 PE=3 SV=1	6.2534	10	15	10	1	1839	204.3	6.07	1.11009	1.03284	0.871063	1.05114	1.36231	1.0358	1.07683	1.16028	0.923877	1.0844	1.13357	1.05508	1.39787	1.2859	0.915134	1.02227	1.25879	1.03872
M1BAR8	Uncharacterized protein OS=Solanum tuberosum GN=102592059 PE=4 SV=1	14.6715	13	35	7	1	1111	123	4.84	1.00366	1.01544	0.932627	0.938514	1.03218	1.0225	1.08135	1.00674	0.957383	0.940285	1.02655	0.994301	1.0011	0.956585	1.06329	0.968537	1.04512	1.11793
M1BEK6	Uncharacterized protein OS=Solanum tuberosum GN=102591888 PE=4 SV=1	12.5424	3	6	3	1	295	31.7	7.75	1.06046	1.16203	0.932285	1.03023	0.990326	0.979444	0.991409	1.23711	0.87457	1.00859	1.08591	1.04296	1.11031	1.05063	0.927064	0.911995	1.06872	0.887281
O81145	Class I chitinase OS=Solanum tuberosum GN=ChtC2 PE=2 SV=1	34.0426	7	128	3	1	329	35.3	6.04	0.690143	1.36127	0.479008	0.774719	1.63173	0.552784	0.779791	1.38286	0.543201	0.834445	1.608	0.605828	0.785914	1.33505	0.548107	0.819066	1.55017	0.586268
M1A616	Uncharacterized protein OS=Solanum tuberosum PE=4 SV=1	12.8453	9	36	9	1	724	79.1	8.34	0.93413	1.05854	0.788553	0.979896	1.1535	0.974219	0.932614	1.01942	0.806278	1.00765	1.15243	1.02815	0.891435	0.952467	0.814521	0.972547	1.12445	0.995122
M0ZGR0	Uncharacterized protein OS=Solanum tuberosum PE=4 SV=1	30.7263	3	10	3	1	179	19.2	6.18	1.05295	1.16347	1.17472	0.877565	1.1403	1.00397	0.933673	0.892007	1.00595	0.718537	1.14371	0.963435	1.01878	0.964222	1.12791	0.777281	1.07603	1.01252
M1C705	Uncharacterized protein OS=Solanum tuberosum GN=102600491 PE=4 SV=1	12.1547	4	16	3	1	362	39	6	0.766774	0.964834	1.84479	0.840744	1.00202	1.37712	0.839111	0.952889	1.53111	1.01156	0.805778	1.34044	0.922156	1.0773	1.81383	1.1203	0.913446	1.51443
M1CW28	Uncharacterized protein OS=Solanum tuberosum PE=4 SV=1	23.3083	6	16	6	1	266	30.7	7.97	1.02883	1.03047	0.939055	1.0168	1.10987	1.02059	0.988416	0.886662	0.93707	0.955542	0.922354	1	0.999012	1.07213	0.92836	0.957757	1.10252	1.042
M1D0N8	ATP-dependent Clp protease proteolytic subunit OS=Solanum tuberosum GN=102600187 PE=3 SV=1	17.1975	4	14	4	1	314	34.9	8.27	0.901097	0.833396	0.838691	0.990923	1.1042	1.01135	0.989364	0.828902	0.825434	0.990058	1.17156	1.01526	0.891386	0.785268	0.819288	0.996567	1.07022	0.983458
M1B7P9	Uncharacterized protein OS=Solanum tuberosum PE=4 SV=1	18.75	1	3	1	1	80	8.3	4.72	1.31749	1.327	1.14068	1.173	1.07985	1.11977	1.09607	1.26929	0.998544	1.07569	0.941776	1.00873	1.15751	1.28022	1.07326	1.02015	0.983516	1.11172
M0ZPK8	Uncharacterized protein OS=Solanum tuberosum PE=3 SV=1	8.05195	2	4	2	1	385	40.7	7.91	1.15091	1.06302	0.963516	1.17081	1.15091	1.12106	1.11613	0.972903	0.865806	1.11355	1.01935	0.96129	1.11457	1.04297	0.920809	1.05729	1.05981	1.04128
M1CSB1	Uncharacterized protein OS=Solanum tuberosum GN=102580921 PE=4 SV=1	19.0157	9	23	9	1	447	50.9	6.8	0.990148	1.00023	0.944514	1.02095	1.01778	1.00713	1.03331	1.0426	0.893338	0.995516	0.973254	0.953716	1.02655	0.99207	0.988622	1.07585	1.03356	1.07597
M1AB57	Uncharacterized protein OS=Solanum tuberosum GN=102594918 PE=4 SV=1	49.2063	5	40	5	1	126	13.9	5.06	1.0576	0.79717	0.994711	1.02573	0.839194	0.933105	1.01862	0.789241	1.02883	0.986207	0.860552	0.953931	1.03092	0.74271	0.994027	0.957372	0.828434	0.925401
M1AE64	Proteasome subunit beta OS=Solanum tuberosum GN=102600302 PE=3 SV=1	35.9184	6	21	6	1	245	27.6	7.58	0.982558	0.826977	0.894186	0.938605	0.863488	0.817907	0.819534	0.85183	0.910354	0.862204	0.884518	0.870425	0.821705	0.87907	0.90897	0.882614	0.947508	0.902326
M1C1K7	Uncharacterized protein OS=Solanum tuberosum GN=102583953 PE=4 SV=1	34.1538	8	21	8	1	325	34.6	7.62	1.08444	1.01551	0.805158	1.09371	1.09472	0.952469	1.10179	0.952609	0.891942	1.06638	1.01199	0.962751	1.03343	0.913118	0.833901	1.01831	1.01874	0.927811
M1D1C6	Phospho-2-dehydro-3-deoxyheptonate aldolase OS=Solanum tuberosum GN=102577618 PE=3 SV=1	22.9205	11	39	6	1	541	59.8	8.6	0.783085	0.767164	0.776617	0.99204	1.14378	1.40597	0.696062	0.722684	0.694953	1.01276	1.16251	1.55962	0.888423	0.89642	0.747144	0.977913	1.15956	1.23762
M1BKE9	Uncharacterized protein OS=Solanum tuberosum GN=102599631 PE=4 SV=1	50.5025	18	114	13	1	398	43.1	9.19	0.832105	1.04527	1.15973	0.989519	0.94624	1.07779	0.844733	1.08998	1.16227	0.995277	0.874146	1.03488	0.866992	1.10718	1.17135	0.995696	0.953189	1.08602
M1CDE0	Alpha-galactosidase OS=Solanum tuberosum GN=102601663 PE=3 SV=1	25.1196	9	44	7	1	418	46.8	6.4	1.09044	0.933358	0.805566	1.04998	1.08367	1.01629	0.994425	0.933984	0.856057	1.01318	0.995945	1.01356	1.08234	1.05248	0.889823	1.10887	0.973905	1.01406
M1BS76	Uncharacterized protein OS=Solanum tuberosum PE=4 SV=1	3.29218	1	6	1	1	243	26.7	9.76	0.950375	1.18446	0.901685	0.839888	1.17509	1.08801	0.922665	1.27106	0.913476	0.85758	1.15773	1.19296	0.820404	1.02019	0.800213	0.656748	1.07864	0.929862
M1CV13	Pyrophosphate--fructose 6-phosphate 1-phosphotransferase subunit alpha OS=Solanum tuberosum GN=PFP-ALPHA PE=3 SV=1	26.094	12	34	12	1	617	67.3	7.36	1.14551	1.09389	1.08	0.983651	1.01355	1.06657	1.11068	1.02952	1.04635	1.00935	0.991686	1.00696	1.10222	1.05094	1.02934	1.01247	1.02888	1.00497
M1C483	Uncharacterized protein OS=Solanum tuberosum GN=102603267 PE=4 SV=1	5.50098	3	12	3	1	509	56.3	8.7	1.11221	1.07739	0.994119	1.13879	1.16843	1.11409	1.11799	1.08175	0.917601	1.06816	1.17817	1.04918	1.03127	1.0064	0.943852	0.979744	1.0764	0.999289
M0ZHR2	Uncharacterized protein OS=Solanum tuberosum GN=102594463 PE=4 SV=1	24.0132	6	18	6	1	304	33.7	6.39	1.0626	1.31192	0.901651	1.03611	1.24968	1.01905	1.03897	1.22009	0.877058	1.06833	1.28568	1.1888	1.02415	1.2456	0.851919	1.01986	1.23973	0.965237
M1BA01	Uncharacterized protein OS=Solanum tuberosum GN=102589424 PE=3 SV=1	8.42697	3	9	1	1	356	38.9	6.74	0.872903	0.582613	1.55262	0.703101	0.755974	1.22115	0.91269	0.435533	1.78477	0.723858	0.44264	1.36853	0.901814	0.661686	1.51121	0.68143	0.789755	1.19584
M1BXD5	Uncharacterized protein OS=Solanum tuberosum GN=102602088 PE=3 SV=1	20.0535	7	24	3	1	374	42.8	4.46	0.981132	0.864387	0.892689	0.96816	1.27241	0.964623	1.07459	0.872951	0.903279	0.887705	1.20246	1.06148	0.972938	0.862113	0.871134	0.993557	1.12113	1.03222
M1A642	Uncharacterized protein OS=Solanum tuberosum GN=102604753 PE=4 SV=1	23.8506	13	66	13	1	696	76.9	6.57	0.884396	1.11535	0.972381	0.963281	1.07062	0.915604	0.879554	1.04908	0.909058	0.946421	1.04501	0.813688	0.877947	1.03417	0.883414	0.990296	1.06697	0.850338
Q8H1X5	Allene oxide cyclase OS=Solanum tuberosum PE=2 SV=1	24.7967	5	24	5	1	246	26.8	8.09	1.2468	1.16311	0.72643	1.0075	0.991763	0.873364	1.31407	1.22758	0.757075	1.00498	1.0006	0.900757	1.29202	1.19957	0.764315	1.03689	0.986881	0.926223
M1CLG7	Uncharacterized protein OS=Solanum tuberosum GN=102599949 PE=4 SV=1	10.1036	4	8	2	1	386	44.2	5.38	0.985683	0.819383	0.930617	1.19934	0.96696	1.1663	1.0254	0.92254	0.926984	1.10984	1.0927	1.04381	0.974693	0.94862	0.963957	1.10966	0.974693	1.06288
M1B0C0	Uncharacterized protein OS=Solanum tuberosum GN=102594540 PE=4 SV=1	4.47761	2	6	2	1	469	51.5	5.44	1.09951	1.01553	0.903317	0.904728	0.932251	0.996471	1.01958	1.05352	0.954961	0.964752	1.02154	1.01697	1.02122	1.02848	0.914015	0.905639	0.919598	0.9866
M1CG67	Pectinesterase OS=Solanum tuberosum PE=4 SV=1	2.90698	1	3	1	1	516	56	8.44	1.14226	1.29283	0.926272	1.05296	1.14642	1.00623	1.11701	1.29916	1.01206	1.01689	1.24246	0.926417	1.05457	1.06643	0.956109	0.972716	1.0344	0.901542
Q307Z7	Acidic ribosomal protein P1a-like OS=Solanum tuberosum PE=2 SV=1	51.7857	2	6	1	1	112	11.4	4.41	1.7686	0.68595	1.21488	1.53719	0.677686	1.09091	1.43478	0.940217	1.19022	1.50543	0.847826	0.86413	2.04301	0.817204	1.2043	1.66667	0.817204	1
A4UV19	Putative CAAX amino terminal protease OS=Solanum tuberosum PE=4 SV=1	5.34125	2	6	2	1	337	36.4	6.79	0.932617	0.961554	0.875982	0.871021	1.18644	1.04465	0.991686	0.928868	0.845727	0.94642	1.13533	1.04065	0.969711	0.938517	0.788427	0.892405	1.17089	1.06058
Q00783	Proteinase inhibitor 1 OS=Solanum tuberosum PE=3 SV=1	11.215	2	55	1	1	107	12.1	7.28	0.675665	0.727236	1.70024	0.749799	0.617647	1.47824	0.651286	0.759494	1.5047	0.712536	0.693753	1.33075	0.65701	0.765132	1.52147	0.708226	0.667356	1.33213
M1CGM8	Uncharacterized protein OS=Solanum tuberosum PE=4 SV=1	1.84805	1	3	1	1	487	54.4	5.15	1.06834	0.831435	0.81549	1.20501	0.833713	1.08884	1.14314	0.901961	0.780392	1.19412	0.888235	1.06078	1.19472	0.986799	0.878988	1.28713	0.864686	1.0154
M1A2E9	Uncharacterized protein OS=Solanum tuberosum GN=102584345 PE=4 SV=1	39.1509	7	23	7	1	212	23.6	9.17	0.980988	1.00274	1.0343	1.00529	1.07174	0.966484	1.00379	1.02038	0.960137	1.02615	1.06457	1.00848	0.960245	1.07423	0.996386	0.985544	1.10981	0.95107
Q70PN9	Putative photosystem I reaction centre PSI-D subunit OS=Solanum tuberosum GN=psaD PE=2 SV=1	42.5121	10	239	10	1	207	22.8	9.61	0.963285	1.00317	1.01414	1.03475	0.93715	1.00932	0.979346	1.0221	1.01273	1.02619	0.951713	1.00355	0.954805	0.985959	1.01751	1.03359	0.927972	1.00337
M0ZRS7	Beta-galactosidase OS=Solanum tuberosum GN=102589962 PE=3 SV=1	28.6396	16	41	16	1	838	92.8	8.25	0.957206	0.763747	0.787805	1.09933	1.35166	1.03803	0.916037	0.733113	0.836915	1.05905	1.36479	1.02681	0.884777	0.759462	0.828187	1.08855	1.35096	1.03737
M1ASK9	Uncharacterized protein OS=Solanum tuberosum PE=4 SV=1	45.9064	14	97	14	1	342	38.8	5.44	0.908568	0.947441	1.05597	1.03717	0.948453	0.968209	0.886233	0.930021	0.995372	1.02512	0.935971	0.950923	0.841439	0.911264	0.983861	0.937565	0.897191	0.931696
M1AEB9	Beta-galactosidase OS=Solanum tuberosum GN=102604796 PE=3 SV=1	18.0751	12	56	12	1	852	93	7.08	0.955648	0.881757	0.928274	1.08637	1.00606	1.00962	0.909856	0.90913	0.940848	1.04159	0.999782	0.998476	0.926903	0.970484	0.942877	1.08568	1.05599	1.0428
M1CQD2	Transcription elongation factor spt6 OS=Solanum tuberosum GN=102584212 PE=3 SV=1	4.86914	8	16	8	1	1643	186.6	5.1	1.15423	1.05623	0.874914	0.915079	1.11223	0.980721	1.0345	1.0276	0.889042	0.919404	1.15871	0.993652	1.02654	1.02697	0.827632	0.993421	1.06798	1.00066
M0ZHD0	Uncharacterized protein OS=Solanum tuberosum GN=102600375 PE=4 SV=1	30.4709	10	54	8	1	361	40.1	7.42	0.963553	1.1514	1.12336	1.00018	1.04631	1.02243	0.943537	1.11864	1.11476	0.980396	1.06147	1.04676	0.959476	1.07608	1.11073	0.975957	1.02529	1.02393
M1CTL4	Uncharacterized protein OS=Solanum tuberosum PE=4 SV=1	32.7628	13	55	2	1	409	47.2	5.2	0.457286	0.461307	0.621106	1.10955	1.31055	1.75678	0.425466	0.329193	0.593168	1.07453	1.46894	1.41615	0.355882	0.314706	0.535294	1.31765	1.75	1.81176
M1DN37	Uncharacterized protein OS=Solanum tuberosum GN=102587255 PE=4 SV=1	16.9811	4	15	4	1	265	29.9	8.1	0.826674	0.852361	0.79398	0.795797	1.50934	1.19824	0.707639	0.878932	0.818134	0.805445	1.67565	1.31166	0.812486	0.84	0.872832	0.840694	1.51145	1.22405
M1CAD9	Uncharacterized protein OS=Solanum tuberosum GN=102587252 PE=4 SV=1	23.7952	6	16	6	1	332	36.3	9.5	1.04299	0.970878	0.700308	0.920493	1.1074	0.653621	0.965829	0.9903	0.699956	0.965168	1.18519	0.636464	1.1359	1.07832	0.796401	1.07061	1.21165	0.745159
M1B9V2	Uncharacterized protein OS=Solanum tuberosum GN=102593613 PE=4 SV=1	11.9114	4	15	4	1	361	39.6	6.93	0.763679	1.025	1.13349	0.708962	0.979717	0.967925	0.714048	1.20433	1.3387	0.623542	1.12382	0.951138	0.806374	1.15593	1.09116	0.738177	1.00034	0.948595
V9IQF9	LEA-like protein OS=Solanum tuberosum PE=2 SV=1	60.274	4	14	4	1	73	7.6	8.5	1.83798	1.0644	0.42926	1.39173	1.08164	0.466024	1.89284	1.09834	0.354766	1.3351	1.03656	0.387544	1.84358	1.21487	0.480516	1.34687	1.1084	0.514819
M1B2B9	Thioredoxin reductase OS=Solanum tuberosum GN=102599463 PE=3 SV=1	17.9837	5	17	2	1	367	39.1	7.33	0.926491	1.13368	1.13232	0.920501	1.18677	1.19711	0.862187	1.1361	0.968109	0.910308	1.10393	1.02335	0.874819	1.06649	1.05088	0.970223	1.15351	1.1512
M1ATK6	Uncharacterized protein OS=Solanum tuberosum GN=102589616 PE=4 SV=1	8.11359	6	16	6	1	986	111.1	5.38	0.864286	0.979894	0.832804	0.825132	1.18783	0.935185	0.866362	0.923077	0.82073	0.792047	1.16395	0.903194	0.941049	0.975115	0.819763	0.856245	1.11911	0.897077
M1BTG2	Uncharacterized protein OS=Solanum tuberosum PE=3 SV=1	34.0686	11	110	5	1	408	44.5	5.4	0.946562	0.946053	1.07303	0.944119	0.949005	0.960863	0.890873	0.870781	1.05672	0.914179	0.92876	0.934386	0.881098	0.874798	1.03098	0.938439	0.944046	0.938035
A0A097H0Z4	Clone PI7195 apoptosis inhibitor 5-like protein mRNA OS=Solanum tuberosum PE=2 SV=1	12.4113	3	7	3	1	282	31.9	5.44	1.00678	1	0.80339	1.11073	1.01921	0.861017	1.0796	0.996683	0.865672	1.06799	1.00829	0.900498	1.15426	1.06279	0.873643	0.990698	1.10853	0.874419
M1B535	Uncharacterized protein OS=Solanum tuberosum GN=102600501 PE=3 SV=1	32.4468	7	50	7	1	188	20.6	9.04	0.973086	0.962429	1.07471	0.948864	0.868339	0.814512	1.01841	0.953534	1.07145	0.966685	0.915178	0.778082	0.974455	0.93054	1.02746	0.956755	0.899732	0.762821
M0ZRD6	Uncharacterized protein OS=Solanum tuberosum GN=102601783 PE=3 SV=1	14.2061	4	14	4	1	359	39	7.68	1.02873	0.888661	1.11544	0.811185	1.00257	1.00564	1.04752	0.963855	1.12316	0.836345	1.001	0.950134	1.04985	0.954102	1.15801	0.785281	0.952783	0.911369
M1AWE0	Uncharacterized protein OS=Solanum tuberosum GN=102582361 PE=3 SV=1	24.424	5	34	5	1	217	23	9.35	0.986291	0.909235	1.04517	1.01717	0.952958	0.877201	0.961674	0.942218	1.04454	1.07818	0.943624	0.896156	0.915104	0.906756	1.02312	0.987413	0.914077	0.845235
M1B548	Purple acid phosphatase OS=Solanum tuberosum PE=3 SV=1	1.84332	1	3	1	1	434	49	7.21	1.03484	0.52	1.17161	0.956129	1.18194	1.39871	1.07273	0.571212	1.15909	1.00455	1.19545	1.52727	1.11032	0.669039	1.17438	0.991103	1.29004	1.51779
M1CL45	Uncharacterized protein OS=Solanum tuberosum GN=102592037 PE=4 SV=1	2.90456	2	6	2	1	482	55	5.3	0.889134	0.895742	0.673275	0.853891	1.29589	1.00954	0.810749	0.846329	0.642695	0.76003	1.31188	1.04012	0.910295	0.84708	0.668874	0.875376	1.37869	1.02709
M0ZHR3	Uncharacterized protein OS=Solanum tuberosum GN=102594132 PE=3 SV=1	2.86944	2	6	2	1	697	73.3	8.03	0.798521	1.06654	0.815157	0.892791	1.26433	1.20795	1.04116	1.13564	0.842844	0.848457	1.31431	1.01684	0.889861	0.997812	0.767323	0.79577	1.04814	0.948213
Q84YG5	Isoamylase isoform 3 OS=Solanum tuberosum PE=2 SV=1	6.78851	5	16	4	1	766	87.3	6.57	0.971724	1.33241	1.17517	1.43759	1.04379	1.22759	1.00249	1.07186	0.936677	0.934543	1.02206	0.912842	0.968057	1.06877	0.998225	0.948092	1.06744	0.938332
M1D578	Peroxidase OS=Solanum tuberosum PE=3 SV=1	32.1311	6	73	6	1	305	33.7	7.91	1.1777	1.23279	1.04265	1.06552	0.931007	1.16366	1.25076	1.203	0.97172	1.02476	0.934053	1.05515	0.943456	1.29249	0.96783	1.05885	1.09453	1.12978
M1C6I0	Uncharacterized protein OS=Solanum tuberosum GN=102603407 PE=3 SV=1	36.7241	20	81	19	1	580	64.6	6.23	0.924756	1.07059	0.900424	0.86863	1.16863	0.933701	0.916711	1.02689	0.887259	0.860669	1.16622	0.88088	0.935725	1.02336	0.876595	0.874691	1.20554	0.908553
M1CZX4	Nicotinate-nucleotide pyrophosphorylase [carboxylating] OS=Solanum tuberosum PE=3 SV=1	7.88644	2	5	2	1	317	34.3	5.85	1.05089	0.916071	1.11786	1.17411	0.970536	1.07411	1.07591	0.796772	0.936641	1.0795	0.857143	0.970711	1.01327	0.703257	0.764777	0.949337	0.709288	0.866104
M1CWA6	Uncharacterized protein OS=Solanum tuberosum GN=102578706 PE=3 SV=1	62.7957	20	144	16	1	465	48.9	8	0.80809	0.732641	0.740863	0.935263	1.13709	0.989524	0.790397	0.746632	0.7559	1.04313	1.37766	1.19116	0.891075	0.81709	0.761933	1.06463	1.36618	1.16408
M1BFR3	Uncharacterized protein OS=Solanum tuberosum GN=102601959 PE=3 SV=1	59.2857	8	62	8	1	140	15	10.48	0.961325	0.976026	0.992989	0.974613	0.881036	0.929605	0.947499	0.995148	0.957722	0.994744	0.855088	0.877209	0.979496	1.01886	0.940304	0.930535	0.821481	0.879246
M1AUY6	Uncharacterized protein OS=Solanum tuberosum GN=102600770 PE=4 SV=1	17.2414	1	5	1	1	58	7.3	10.23	0.859473	0.987453	0.973024	0.898369	0.959849	0.975533	0.88451	1.03941	0.969896	0.870279	0.996716	0.926108	1.00567	1.20408	1.0805	1.09524	1.04535	1.07823
M1C6Z9	Uncharacterized protein OS=Solanum tuberosum GN=102580406 PE=4 SV=1	62.963	14	84	14	1	351	37.3	4.54	1.12132	0.951247	1.22822	0.966607	0.873826	1.04726	1.09713	0.946485	1.24269	0.934127	0.88011	1.09232	1.13327	0.916655	1.25998	0.95021	0.904478	1.08463
K9MBL3	Beta-1,3-glucanase 11 OS=Solanum tuberosum GN=B13G_11 PE=2 SV=1	8.10235	3	6	3	1	469	51.6	5.11	0.805936	0.724886	0.929224	0.981735	1	0.910959	1.02953	0.972021	0.919689	0.933679	1.08756	1.04197	1.0256	0.820819	0.84471	0.817975	1.11832	0.922639
M1D666	Uncharacterized protein OS=Solanum tuberosum GN=102592835 PE=3 SV=1	4.87288	2	5	2	1	472	52.9	9.45	0.973588	1.09381	0.918033	0.949909	1.13388	1.00911	0.96519	1.28639	0.808544	0.958861	1.0538	1.11551	1.06136	1.18132	0.811355	1.00183	1.07692	0.995421
M1CUY6	Ubiquitin-fold modifier 1 OS=Solanum tuberosum GN=102590609 PE=3 SV=1	7.07071	1	5	1	1	99	10.4	9.52	1.04208	1.13928	0.972445	1.11222	0.85521	1.11623	1.02422	1.0567	1.04017	1.0821	0.881276	1.05316	1.09487	1.10329	1.04897	1.15914	0.85922	1.04973
M1B088	Uncharacterized protein OS=Solanum tuberosum GN=102593011 PE=4 SV=1	11.4467	7	42	1	1	629	68.6	8.34	0.963918	0.840206	0.87457	0.828179	0.780069	0.831615	0.955687	0.78065	0.867799	1.03028	0.881832	0.861152	0.932574	0.689459	0.825261	1.03609	0.864198	0.863248
M1BW86	Uncharacterized protein OS=Solanum tuberosum GN=102594583 PE=3 SV=1	5.07519	3	10	1	1	532	60.5	9.03	1.05723	0.366667	0.410063	2.67547	0.648428	0.922013	1.09404	0.36215	0.385514	2.90713	0.455607	0.723131	1.0277	0.645429	0.531856	2.18283	0.570637	0.797784
M1BCQ9	Uncharacterized protein OS=Solanum tuberosum GN=102580744 PE=4 SV=1	54.6642	25	101	25	1	536	58.5	6.98	1.06031	1.11355	1.03777	0.934235	0.927974	0.906486	1.06419	1.12009	1.02386	0.933778	0.937707	0.905993	1.05971	1.10584	1.05426	0.967142	0.934081	0.925795
M1B815	Uncharacterized protein OS=Solanum tuberosum GN=102587831 PE=3 SV=1	39.3443	10	32	5	1	244	26.6	8.38	0.976718	0.99619	0.852688	1.15465	1.07888	1.00804	1.01316	1.01169	0.846986	1.11685	1.09606	0.974785	1.00811	1.02033	0.87157	1.13032	1.09066	1.00167
M1CU21	Uncharacterized protein OS=Solanum tuberosum GN=102582952 PE=4 SV=1	13.2075	4	12	4	1	318	35.2	6.79	1.05731	1.09881	0.895488	1.06354	1.3029	1.007	1.08652	1.00424	0.773098	1.27196	1.1985	0.890957	0.952843	0.917707	0.807906	1.13916	1.07883	0.994221
M1ASX8	Uncharacterized protein OS=Solanum tuberosum PE=4 SV=1	13.4615	2	7	2	1	156	17.9	8.82	0.946769	1.2221	0.981278	0.900147	1.0536	0.903084	1.00627	1.41219	1.05197	1.02195	1.11066	1.01747	0.934236	1.0619	0.932302	0.928433	1.10832	0.897485
M1B550	Uncharacterized protein OS=Solanum tuberosum GN=102591140 PE=4 SV=1	11.7381	10	25	10	1	886	97.6	5.2	1.09247	1.05517	0.977312	0.883981	1.0758	0.853214	1.09568	0.995028	1.03832	0.919112	0.990177	0.919112	1.02294	0.932377	0.958038	0.821434	1.03396	0.894792
M0ZTP0	Uncharacterized protein OS=Solanum tuberosum GN=102579677 PE=4 SV=1	12.8548	5	13	5	1	599	66.5	4.73	1.55948	1.75758	1.08923	1.05107	1.33053	1.09315	1.11043	1.05925	0.989227	1.04348	1.15237	1.13851	1.06362	1.06394	0.91688	1.04316	1.07225	1.11893
M1AXT6	Uncharacterized protein OS=Solanum tuberosum GN=102604305 PE=4 SV=1	28.8288	7	15	7	1	333	36.3	6.13	0.981238	0.896948	1.06385	0.927191	1.1711	1.10445	1.13559	1.05469	0.916853	1.0985	1.25935	0.977614	1.23728	0.999223	0.858641	1.13786	1.29398	0.952233
P37842	Multicystatin OS=Solanum tuberosum PE=1 SV=1	48.545	25	205	10	1	756	86.7	5.81	0.856606	0.499311	1.43273	1.60996	0.474574	1.20158	0.87434	0.506014	1.37541	1.73904	0.475183	1.17583	0.872775	0.479168	1.33299	1.71219	0.47019	1.14895
M1BII0	Uncharacterized protein OS=Solanum tuberosum PE=4 SV=1	2.53807	2	8	1	1	788	91.9	7.06	1.01316	0.811404	1.0614	0.776316	1.5307	1.45614	0.873684	0.594737	0.973684	0.589474	1.07368	0.963158	0.875912	0.423358	0.956204	0.631387	1.02555	0.919708
M1D0D3	3-isopropylmalate dehydrogenase OS=Solanum tuberosum GN=102586564 PE=3 SV=1	19.5062	7	22	7	1	405	43.2	6.27	0.98232	1.08185	1.00945	1.04527	0.935528	0.983844	0.986987	1.04217	1.02981	1.08417	0.97348	0.957338	0.978382	1.06545	0.979968	1.0829	0.883776	0.948433
M1AXT4	Phospho-2-dehydro-3-deoxyheptonate aldolase OS=Solanum tuberosum GN=102603629 PE=3 SV=1	32.9545	13	56	8	1	528	58.4	8.7	0.918118	1.00875	0.939001	0.903921	1.00594	0.986876	0.892788	1.05497	0.972208	0.905189	1.03263	0.992788	0.940147	1.00904	0.985727	0.918393	1.01548	1.0328
M1BCR3	Uncharacterized protein OS=Solanum tuberosum GN=102578214 PE=4 SV=1	8.84354	1	3	1	1	147	16.3	5.71	1.04567	1.0024	0.926683	1.02043	1.07572	1.03005	1.0625	1.02527	0.93883	1.06915	0.965426	1.02128	0.950535	0.974599	0.816845	0.951872	1.0254	0.881016
M1CS15	Uncharacterized protein OS=Solanum tuberosum GN=102597982 PE=4 SV=1	69.1218	17	59	16	1	353	38.6	4.87	1.17339	1.32345	0.85216	1.34977	0.956459	0.955904	1.12358	1.2698	0.818586	1.31824	0.950173	0.933169	1.18744	1.32531	0.843107	1.36705	0.972919	0.949642
M0ZR68	Uncharacterized protein OS=Solanum tuberosum GN=102606040 PE=4 SV=1	4.94012	3	6	3	1	668	74.2	6.9	1.11772	1.08862	0.952381	0.970899	1.14815	1.03373	1.06065	1.19675	0.95784	0.982249	0.99926	0.859467	0.902076	0.797233	0.855774	0.835551	1.14156	0.942523
M1CCR6	Uncharacterized protein OS=Solanum tuberosum GN=102600656 PE=4 SV=1	38.5586	19	51	17	1	555	60.1	6.8	0.982304	1.22209	0.91822	0.88911	1.16366	0.980524	1.04062	1.34787	0.925488	0.961397	1.13952	0.985187	1.02259	1.34507	0.925675	0.929066	1.14382	1.00686
M1AZ80	Uncharacterized protein OS=Solanum tuberosum GN=102589096 PE=3 SV=1	3.66972	2	5	2	1	545	61.2	7.03	1.04206	1.03324	0.968114	0.896879	1.05834	1.01357	1.04233	1.03968	0.968254	0.914021	1.02513	0.998016	1.21596	1.1831	1.07042	0.994131	1.26056	0.96831
M0ZWP5	Coatomer subunit alpha OS=Solanum tuberosum GN=102582145 PE=4 SV=1	29.2282	29	79	29	1	1218	137	7.28	0.998937	0.990327	0.970609	0.946532	0.981982	1.02859	1.02567	0.993204	0.994462	0.959827	1.0072	1.04707	0.969937	0.972986	0.979187	0.949913	1.00095	1.05503
M1A997	Uncharacterized protein OS=Solanum tuberosum GN=102582371 PE=4 SV=1	5.72207	2	7	2	1	367	39.7	8.84	0.816525	0.797881	0.775424	0.827119	1.15212	0.963983	0.844237	0.877466	0.728972	0.841641	1.25493	1.14174	0.915883	0.87931	0.77534	0.928422	1.34692	1.16353
M1BAU5	Uncharacterized protein OS=Solanum tuberosum GN=102597630 PE=4 SV=1	12.2449	2	5	2	1	147	16.8	6.13	1.17572	1.13578	0.792332	1.07508	0.750799	0.892971	1.13672	1.11288	0.677266	0.958665	0.767886	0.771065	1.26693	1.48805	0.930279	1.14542	0.834661	0.978088
M1D2H4	Uncharacterized protein OS=Solanum tuberosum PE=4 SV=1	2.83019	1	3	1	1	318	34.4	9.22	1.47093	1.23837	0.97093	0.854651	1.19767	0.476744	1.37589	1.0922	0.673759	0.507092	1	0.390071	1.12167	1.13688	0.676806	0.60076	0.954373	0.43346
M0ZT60	Uncharacterized protein OS=Solanum tuberosum PE=4 SV=1	20.394	15	48	11	1	863	99.3	5.63	1.05451	1.16416	0.902757	0.925239	1.08791	1.04337	1.05325	1.13206	0.920635	0.885696	1.13093	1.04602	1.02487	1.126	0.93541	0.928259	1.08119	0.969731
M0ZH35	Uncharacterized protein OS=Solanum tuberosum GN=102585095 PE=3 SV=1	21.4583	8	23	8	1	480	51.5	8.63	0.998785	1.05445	0.856883	0.9417	1.17976	0.865789	1.01404	0.901404	0.840409	0.905042	1.20984	0.863282	0.992822	0.97319	0.799662	0.922947	1.2054	0.800084
M1CLN2	Uncharacterized protein OS=Solanum tuberosum PE=3 SV=1	4.72028	2	3	2	1	572	65.6	5.82	0.810036	0.566308	0.817204	1.28674	0.727599	0.935484	0.759644	0.599407	0.664688	1.05935	0.655786	0.934718	1.0871	0.76129	0.903226	1.05269	0.952688	1.06774
Q2VCH9	40S ribosomal protein S3a OS=Solanum tuberosum PE=2 SV=1	56.705	16	136	1	1	261	29.7	9.74	1.14	1.24	1.16857	1.11048	1.09619	1.13238	1.1679	1.15406	1.15037	1.10978	1.21125	1.13192	1.1358	1.16402	1.13316	1.0776	1.04938	1.16667
M1CQE7	Uncharacterized protein OS=Solanum tuberosum PE=4 SV=1	44.6154	5	13	5	1	130	14.3	5.81	1.13688	1.10865	1.05033	1.16322	0.9873	0.966839	1.21547	1.09706	1.08401	1.21618	0.946369	0.996678	1.25011	1.00628	1.01434	1.16271	0.838189	0.786643
M0ZZE2	Uncharacterized protein OS=Solanum tuberosum GN=102601486 PE=3 SV=1	44.5141	14	100	7	1	319	34	7.12	1.02649	1.02036	1.06967	0.936074	0.890433	0.871038	0.992991	1.03809	1.04772	0.917	0.859145	0.87546	1.02116	1.03923	1.1066	0.962279	0.877623	0.901295
M1BE38	Uncharacterized protein OS=Solanum tuberosum GN=102583198 PE=4 SV=1	21.0526	4	8	4	1	304	32.6	5.83	1.05056	1.33567	1.06976	1.12547	1.15028	1.103	1.11922	1.45093	1.00568	0.953771	1.19627	1.03082	0.981688	1.15366	0.973726	0.908439	1.05732	1.08201
Q2V9B2	Eukaryotic translation initiation factor 2 beta subunit-like OS=Solanum tuberosum GN=102605977 PE=2 SV=1	29.8113	6	21	6	1	265	29.8	6.42	0.900875	0.995494	0.905645	0.818977	1.34455	0.96952	0.962777	1.21466	1.13314	1.03951	1.1457	1.05389	0.953286	0.963397	1.02346	0.90637	1.02649	0.903539
M1AJ16	Dihydrolipoamide acetyltransferase component of pyruvate dehydrogenase complex OS=Solanum tuberosum GN=102589456 PE=3 SV=1	31.0345	11	59	9	1	464	48.5	8.38	0.948678	1.11419	1.02513	0.95749	1.15361	1.0056	0.915908	1.07073	1.01183	0.943111	1.11165	0.976818	0.942609	1.06597	1.08132	0.918361	1.1043	1.00053
M1CXI6	Aspartate aminotransferase OS=Solanum tuberosum PE=4 SV=1	48.0519	20	85	20	1	462	50.8	8.54	0.915287	1.00322	1.01599	0.921475	1.04689	1.0275	0.954296	1.03994	1.00316	0.929362	1.0619	1.01089	0.922669	1.01607	0.975877	0.953867	1.04731	1.06628
M1BZB5	Uncharacterized protein OS=Solanum tuberosum PE=4 SV=1	3.7594	1	3	1	1	266	29.2	5.22	0.855049	1.02687	0.79316	1.0285	1.06678	1.03746	0.947905	1.17214	0.956965	0.978482	1.02265	1.08947	0.996101	1.2729	1.01072	1.17446	1.21345	1.1384
M0ZT17	Uncharacterized protein OS=Solanum tuberosum GN=102594756 PE=4 SV=1	7.05394	2	19	2	1	241	24.9	8.95	0.985866	0.976148	1.01555	1.04028	0.864134	1.03728	1.01069	1.03016	1.06146	1.0231	0.811033	1.03684	0.975427	1.04899	1.1543	0.980693	0.899314	1.075
M1AUY9	Uncharacterized protein OS=Solanum tuberosum PE=3 SV=1	23.3803	6	23	6	1	355	39.8	9.16	1.04387	0.933669	0.808354	1.0932	1.1694	0.963266	1.12286	1.10007	0.771613	1.07555	1.24796	1.03988	1.09029	1.08428	0.836371	1.05554	1.20738	0.996998
M1BMS6	Uncharacterized protein OS=Solanum tuberosum PE=4 SV=1	30.7453	7	26	6	1	322	36.9	8.63	1.18027	1.04856	0.765037	1.09559	1.08383	0.726018	1.21748	1.13774	0.758912	1.13274	1.12086	0.751563	1.21981	1.11641	0.796031	1.18729	1.10924	0.793863
M1CQ32	Uncharacterized protein OS=Solanum tuberosum GN=102587324 PE=3 SV=1	11.2583	3	8	3	1	302	34.5	8.35	1.13826	0.90882	0.88975	0.859356	1.14243	0.904648	0.931616	0.940497	0.775311	0.791297	1.19272	0.898757	0.949959	0.936941	0.853946	0.801871	1.06103	0.877543
M1BU65	Uncharacterized protein OS=Solanum tuberosum PE=4 SV=1	19.8925	4	33	1	1	186	21.1	9.79	0.77014	0.902256	1.22019	0.688507	0.814178	1.16112	0.683254	0.9311	1.04593	0.635407	0.915789	1.11196	0.649573	1.0057	1.03134	0.628205	0.82906	0.974359
M1BDK7	4-alpha-glucanotransferase OS=Solanum tuberosum PE=3 SV=1	23.8255	12	27	12	1	596	67.2	5.8	1.01617	0.904207	0.937065	0.879346	1.1177	0.948018	1.05283	0.990588	0.988462	0.955822	1.1295	1.01594	1.02231	1.03265	0.933878	0.995102	1.06231	1.00871
P56336	Eukaryotic translation initiation factor 5A-4 OS=Solanum tuberosum GN=EIF5A4 PE=2 SV=1	63.522	10	88	1	1	159	17.3	5.78	1.19416	1.08383	1.08383	1.08924	0.849108	1.0384	1.08159	1.04383	1.05732	1.02225	0.838166	1.04788	1.04959	1.10072	1.01329	1.07413	0.813906	0.915133
M1B9C1	Histone H4 OS=Solanum tuberosum GN=102604694 PE=3 SV=1	46.6019	6	88	1	1	103	11.4	11.47	0.886667	1.18667	0.749286	0.97119	1.38929	1.01024	0.833689	1.01684	0.75516	0.972242	1.35658	1.05694	0.836548	1.0778	0.713305	0.922851	1.4423	0.999673
M1CQ39	Uncharacterized protein OS=Solanum tuberosum GN=102584448 PE=4 SV=1	3.31754	1	5	1	1	211	24.1	9.57	0.961475	0.981838	1.02972	0.99945	1.01981	1.13649	0.879778	0.87053	1.00247	0.91307	0.887793	0.986436	0.973392	1.12306	1.08315	0.921286	0.752772	1.04324
M1B8Q0	Uncharacterized protein OS=Solanum tuberosum PE=4 SV=1	21.0784	9	142	9	1	408	39.4	8.22	0.886943	0.970511	0.927054	0.982006	1.0146	1.02702	0.884937	0.973274	0.94069	1.00795	1.04822	1.01621	0.907519	0.993391	0.950144	1.04938	1.02993	1.0558
M1C2Q1	Uncharacterized protein OS=Solanum tuberosum GN=102604021 PE=3 SV=1	36.7437	31	118	23	1	909	101.7	8.82	1.04716	1.10409	0.907166	1.04716	0.91816	0.924526	1.00704	1.04091	0.863487	0.989422	0.867421	0.889889	1.02492	1.10836	0.874714	1.01368	0.892392	0.931991
M0ZI30	Uncharacterized protein OS=Solanum tuberosum GN=102601603 PE=4 SV=1	16.4751	4	8	4	1	261	29.2	7.52	0.865335	0.932023	0.828286	0.865979	1.02384	0.952642	0.813158	0.970526	0.873158	0.856842	1.06526	0.978421	0.97145	1.0267	0.887282	0.872451	1.11346	0.919169
M1C4F2	Uncharacterized protein OS=Solanum tuberosum GN=102595513 PE=3 SV=1	12.9897	6	25	6	1	485	52	8.88	0.926068	0.905207	0.946929	1.03855	1.08528	1.03087	0.907695	0.876415	0.881405	1.01055	1.07753	1.00729	0.906347	0.88023	0.955069	1.01685	1.02878	0.981325
M1B397	Uncharacterized protein OS=Solanum tuberosum PE=4 SV=1	40.2597	3	15	2	1	77	8.6	8.79	0.980872	1.02654	0.950326	1.00148	1.09356	1.00786	0.924386	0.934918	0.901701	0.928436	1.08372	0.94707	0.971241	0.945846	0.928523	0.91961	1.09788	0.968214
M1BXT8	Calcium-transporting ATPase OS=Solanum tuberosum GN=102598784 PE=3 SV=1	0.885827	1	3	1	1	1016	110.8	5.96	0.9712	1.0528	0.8432	0.9424	1.2224	1.1744	1.02589	1.24796	0.916894	0.982289	1.21798	1.10899	0.90991	1.22523	0.809009	0.990991	1.15676	1.20541
M1AY79	Succinate dehydrogenase [ubiquinone] iron-sulfur subunit, mitochondrial OS=Solanum tuberosum GN=102589264 PE=3 SV=1	34.6715	9	28	9	1	274	30.8	8.34	0.960489	0.92433	0.917864	0.91092	1.00766	0.889966	0.940735	0.91619	0.860231	0.929671	1.08139	0.88147	0.980635	0.909169	0.848294	0.960736	1.09522	0.948005
G1CCC5	DNA-directed RNA polymerase subunit alpha OS=Solanum tuberosum GN=rpoA PE=3 SV=1	13.0564	4	13	4	1	337	38.6	7.09	0.975414	1.12719	1.15272	0.865248	0.888416	0.976832	0.954802	1.04143	1.03363	0.934356	0.867904	0.944041	0.969237	1.07929	1.11612	0.858752	0.979203	1.04939
M1CYM7	Uncharacterized protein OS=Solanum tuberosum GN=102606375 PE=4 SV=1	11.3955	13	33	13	1	1211	134.4	5.43	0.884317	1.01309	0.860248	0.907165	1.21517	1.02396	0.867147	1.05607	0.857127	0.897095	1.22225	0.994033	0.894554	1.05246	0.903399	0.894988	1.22563	1.0033
M1C451	Uncharacterized protein OS=Solanum tuberosum PE=3 SV=1	47.7157	13	66	1	1	197	23	10.24	1.04528	0.973988	0.977842	0.932081	0.979287	0.979287	0.61809	1.16248	0.897822	0.648241	1.24288	0.979899	0.742496	1.18009	0.889415	0.706161	1.1248	0.903633
M1CRV0	Uncharacterized protein OS=Solanum tuberosum GN=102603089 PE=3 SV=1	41.7476	16	50	12	1	515	58.6	6.68	1.05769	0.92352	1.01999	0.94503	0.909071	1.03389	1.03615	0.971013	1.01537	0.999765	0.918789	1.03216	1.01993	0.977152	1.01398	1.01231	0.980908	1.03579
M1B661	Uncharacterized protein OS=Solanum tuberosum PE=4 SV=1	35.274	10	27	6	1	292	32.9	9.98	0.935693	0.972046	0.888047	1.05976	1.10562	0.960204	0.936404	0.955512	0.894757	1.03371	1.12847	1.00284	0.916182	0.93469	0.909605	1.00474	1.04787	0.912206
M1CA43	Uncharacterized protein OS=Solanum tuberosum GN=102604705 PE=3 SV=1	26.9142	11	33	11	1	431	47.1	6.4	1.16047	1.16477	1.09424	0.877019	0.872129	0.863535	1.01329	1.05391	1.05376	0.835275	0.931601	0.877539	1.08271	1.05106	1.03921	0.906734	0.90439	0.887065
Q3LHL4	Pre-mRNA splicing factor OS=Solanum tuberosum GN=PPS2 PE=2 SV=1	2.67857	2	4	2	1	672	74.5	6.7	0.900087	1.18679	0.887924	0.949609	1.19374	1.04431	1.015	1.23383	0.910965	0.914246	1.17057	0.964386	1.19595	1.20541	1.0473	0.956757	1.24865	0.902703
M1AG69	Histone H2B OS=Solanum tuberosum GN=102585943 PE=3 SV=1	52.0833	8	163	2	1	144	15.6	10.11	1.00302	1.48643	0.844556	1.26734	1.16717	1.07772	0.943029	1.42463	0.796178	1.23355	1.06865	1.05768	0.945006	1.39309	0.871517	1.24932	1.10678	1.06165
M1B2L8	Uncharacterized protein OS=Solanum tuberosum GN=102588697 PE=4 SV=1	35	9	42	9	1	320	35.6	5	1.00794	0.917572	0.975333	1.04445	0.904018	1.06765	1.04442	0.90914	1.02234	0.991251	0.865931	1.07619	1.04379	0.956536	1.06305	1.05942	0.860585	1.1042
M1A2G7	Uncharacterized protein OS=Solanum tuberosum GN=102589833 PE=4 SV=1	15.3226	2	7	2	1	124	14	10.04	1.04329	1.20532	0.819419	0.965986	1.14842	0.864564	1.08733	1.18764	0.755486	1.0524	1.30452	0.882669	0.952823	1.0611	0.634184	0.976025	1.54292	0.689869
M1BXA4	Uncharacterized protein OS=Solanum tuberosum GN=102600250 PE=4 SV=1	21.5805	6	24	6	1	329	35.9	4.78	1.09769	0.92996	1.14963	0.918398	0.877681	0.777815	1.07481	0.965452	1.19342	0.909956	0.841676	0.82753	1.05084	0.960855	1.1892	0.878965	0.827672	0.833521
M1BJ21	Uncharacterized protein OS=Solanum tuberosum GN=102580072 PE=4 SV=1	22.8814	10	22	10	1	590	62.9	6.14	1.03634	1.10078	0.995182	0.869303	1.104	0.980727	0.979951	1.03193	0.942432	0.885722	1.13705	1.0136	1.01825	1.13656	0.8691	0.838263	1.09062	0.919132
M0ZUN9	Uncharacterized protein OS=Solanum tuberosum GN=102589010 PE=3 SV=1	34.9593	6	36	6	1	123	13.7	9.63	0.959304	1.08376	0.952325	0.900154	0.940021	0.899089	1.00483	1.17307	0.989161	0.948398	0.963949	0.91164	0.967546	1.05884	0.994039	0.916547	0.916547	0.889061
M0ZYF6	Uncharacterized protein OS=Solanum tuberosum GN=102577576 PE=4 SV=1	46.7797	19	82	19	1	590	66.2	6.43	1.00998	0.728814	0.855193	1.1886	0.932637	1.22283	0.9746	0.685232	0.849672	1.20752	0.903871	1.1744	0.994728	0.75704	0.913348	1.18645	0.936236	1.19483
M0ZM60	Carboxypeptidase OS=Solanum tuberosum GN=102585979 PE=3 SV=1	22.8448	10	25	10	1	464	52.8	8.38	1.04449	1.16664	0.872972	0.904729	1.17746	0.976269	1.05714	1.13132	0.921766	0.917714	1.17896	0.963677	1.01911	1.14322	0.860765	0.905362	1.17613	0.953013
M0ZW80	Uncharacterized protein OS=Solanum tuberosum GN=102605135 PE=4 SV=1	9.83264	5	10	5	1	478	51.6	5.34	0.775887	1.04229	0.885756	0.714147	1.36266	1.02528	1.1504	1.34045	0.784608	0.693336	1.28625	0.915533	1.05438	1.21385	0.810372	0.787526	1.29449	0.951108
M1CCV4	Uncharacterized protein OS=Solanum tuberosum GN=102580702 PE=4 SV=1	14.3426	3	13	3	1	251	26	5.8	1.20699	1.22407	0.700285	0.952826	1.06995	0.854412	1.19974	1.311	0.746134	0.968213	0.994416	0.832904	1.15605	1.26848	0.732879	1.07734	1.11687	0.82862
Q3HVL3	RNA binding protein-like protein OS=Solanum tuberosum PE=2 SV=1	27.3333	3	11	3	1	150	15.5	6.1	1.04444	1.18944	0.956111	0.867222	0.857778	0.855	1.05294	1.24454	1.0395	0.896639	0.976471	0.921849	1.09788	1.39886	1.10033	0.935563	1.02692	0.976346
A0A0B5EBW5	Betaine aldehyde dehydrogenase OS=Solanum tuberosum GN=BADH PE=2 SV=1	21.1881	10	28	10	1	505	55.9	5.38	0.990103	0.94758	0.962697	1.01947	0.929853	0.930506	1.03978	0.94915	0.995521	1.12185	0.967857	1.00395	0.968382	1.01428	1.01914	1.06767	0.905977	0.974899
M1D5K4	Uncharacterized protein OS=Solanum tuberosum GN=102598896 PE=4 SV=1	55.3922	9	31	9	1	204	22.7	6.68	0.950637	1.222	0.95882	0.891751	1.05607	1.01543	0.93932	1.45826	0.964398	0.891091	1.02876	1.0128	0.960511	1.31979	0.939115	0.925187	0.995692	1.0033
M1A8Y4	Uncharacterized protein OS=Solanum tuberosum GN=102603030 PE=4 SV=1	35.2941	18	79	17	1	782	85.3	7.52	0.985012	0.968872	0.946174	1.1333	1.05354	1.19181	0.992359	0.912291	0.866183	1.16987	0.980603	1.13173	1.0259	0.920725	0.909032	1.18685	0.990997	1.11733
M1BRI8	Uncharacterized protein OS=Solanum tuberosum GN=102586395 PE=3 SV=1	18.7279	6	84	5	1	283	29.5	10.62	1.04431	1.19688	0.793443	1.16558	1.08904	0.969374	1.03364	1.17294	0.820641	1.14991	1.06487	0.95347	0.98697	1.15034	0.76379	1.12149	1.08991	0.928957
M1BIS5	Pectinesterase OS=Solanum tuberosum GN=102588169 PE=4 SV=1	14.0071	6	19	4	1	564	62.6	8.78	1.02787	0.998227	0.984799	1.00811	1.02787	0.969344	1.08204	0.949112	0.939022	1.02172	0.967975	0.891643	1.06216	1.00442	0.99148	1.09277	0.996529	0.945409
M1D267	Uncharacterized protein OS=Solanum tuberosum PE=4 SV=1	12.2449	1	5	1	1	98	10.5	9.28	0.856863	0.829412	0.856863	0.980392	0.870588	0.917647	1.01018	0.900548	1.16288	1.00078	0.967894	1.00078	1.00264	0.856388	1.13568	0.985022	1.02996	1.02467
M1CGU8	Uncharacterized protein OS=Solanum tuberosum GN=102597757 PE=4 SV=1	22.4	5	20	5	1	250	27.3	7.85	0.919972	0.904773	1.01971	0.934932	0.981002	1.05462	0.970212	0.957217	0.9988	1.02579	0.983407	1.12715	0.905224	0.866939	1.04305	0.983835	1.02842	1.11894
M1BAU6	Uncharacterized protein OS=Solanum tuberosum GN=102597949 PE=4 SV=1	5.47945	1	3	1	1	146	16.8	6.13	0.869928	1.00477	1.07876	0.793556	0.72673	1.41647	0.960459	1.01531	1.35587	0.895408	0.797194	1.67985	0.927928	1.04247	1.00644	0.904762	0.772201	1.23166
M1AMG5	Uncharacterized protein OS=Solanum tuberosum GN=102603212 PE=4 SV=1	7.21868	3	8	3	1	471	50	4.49	1.08882	0.948104	0.971058	0.778443	0.977046	0.932136	0.941762	0.970512	0.897162	0.786215	1.02543	0.927018	1.01497	0.929641	0.986527	0.853293	1.06737	0.941617
Q3HNF5	Zeaxanthin epoxidase, chloroplastic OS=Solanum tuberosum PE=2 SV=1	29.5522	15	68	15	1	670	73.1	6.8	0.899218	0.978771	1.10454	0.824801	0.978081	1.02705	0.891196	1.01242	1.14655	0.835356	0.992213	1.02897	0.925468	1.05491	1.07446	0.861435	1.00684	1.02155
M0ZUS3	Uncharacterized protein OS=Solanum tuberosum GN=102588003 PE=3 SV=1	4.8913	1	6	1	1	184	20.5	8.43	0.818229	0.658084	0.954171	0.7276	1.18898	1.03965	0.809042	0.631767	0.904819	0.706722	1.17549	0.97561	0.769152	0.700715	0.956588	0.734423	1.16496	0.95046
M1CIT9	Uncharacterized protein OS=Solanum tuberosum GN=102596197 PE=4 SV=1	8.18584	4	6	4	1	452	48.8	6.98	0.939889	1.1449	0.949443	0.899682	1.1664	0.976513	0.865946	0.922162	0.8	0.841081	0.986486	0.874054	1.48557	1.05817	0.859254	1.01079	1.02182	0.979357
M1AF18	Chlorophyll a-b binding protein, chloroplastic OS=Solanum tuberosum PE=3 SV=1	20	5	82	1	1	260	27.6	5.12	0.712919	1.16986	1.51435	0.827751	1.00478	1.04545	0.760331	1.2438	1.35124	0.753444	0.893939	1.04821	0.699248	1.1203	1.38346	0.641604	0.794486	0.97995
M1D1D3	Uncharacterized protein OS=Solanum tuberosum PE=4 SV=1	10.3275	5	13	5	1	397	44.6	6.62	0.964826	1.12021	1.02315	0.855744	1.16963	1.01247	0.866533	0.987654	0.844178	0.961295	1.41642	0.923924	0.915723	1.09991	0.951971	0.916402	1.20684	1.01314
M1CNG1	Uncharacterized protein OS=Solanum tuberosum GN=102579457 PE=4 SV=1	18.8953	6	19	6	1	344	38.7	5.35	1.14919	0.98472	0.938243	1.08256	0.971138	0.95607	1.08356	0.992281	0.910073	1.1235	0.994018	0.991895	1.10408	0.998048	0.909091	1.11351	0.96227	0.945032
M1CY45	Uncharacterized protein OS=Solanum tuberosum GN=102586145 PE=3 SV=1	53.2	11	101	2	1	250	27.4	6.18	1.18037	1.31448	1.05716	1.02888	0.902242	0.933549	1.04214	1.11962	1.07657	0.852741	0.866334	0.869506	1.00216	1.20575	1.08311	0.948982	0.957365	0.910419
M0ZSL3	Uncharacterized protein OS=Solanum tuberosum PE=3 SV=1	43.2039	16	81	16	1	412	46.9	4.61	1.08862	0.904515	1.09244	1.12736	0.745028	1.08713	1.11013	0.931167	1.10172	1.10066	0.752034	1.10055	1.08544	0.904482	1.12243	1.12634	0.79105	1.12953
M1CNI7	Uncharacterized protein OS=Solanum tuberosum GN=102589759 PE=4 SV=1	31.4869	8	17	7	1	343	38.5	6.65	0.840504	0.781157	0.968472	0.864243	1.13242	1.15653	0.857248	0.851095	0.983756	0.887275	1.08836	1.05341	0.892999	0.821002	1.03643	0.891861	1.07228	1.10672
M1AC16	Uncharacterized protein OS=Solanum tuberosum GN=102603490 PE=3 SV=1	10.1399	3	12	3	1	286	32.4	8.84	1.02073	1.24046	0.888889	0.909619	1.1194	1.01575	1.0797	1.20244	1.01571	0.944154	1.09715	1.08784	1.02419	1.30531	0.946471	0.946075	1.21531	1.07811
M1BCH1	Uncharacterized protein OS=Solanum tuberosum GN=102587392 PE=4 SV=1	4.80962	3	10	3	1	499	56.2	6.9	1.06102	1.08872	1.0839	0.931353	0.879165	0.953031	1.09662	1.02168	1.09136	0.918551	1.02756	1.01889	1.20674	1.18933	1.18562	0.991478	0.991849	1.08373
M0ZMP4	Uncharacterized protein OS=Solanum tuberosum GN=102588958 PE=4 SV=1	10.1604	3	5	3	1	374	41.7	5.78	0.908434	1.22892	0.795181	1.16145	1.56627	0.877108	1.24248	2.80885	1.03717	0.987611	2.09558	1.01239	1.08177	1.52588	0.852213	1.06977	1.52363	1.0075
M1C6S2	Uncharacterized protein OS=Solanum tuberosum GN=102596234 PE=4 SV=1	22.7891	5	16	2	1	294	30.8	9.11	0.953312	0.97177	0.7481	0.945711	1.11944	1.00869	0.934437	1.02517	0.939073	0.851656	1.01987	0.909934	0.891326	1.16451	1.02991	0.827517	1.04885	0.817547
Q9LL86	Multiprotein bridging factor 1 OS=Solanum tuberosum PE=2 SV=1	23.741	3	8	1	1	139	15.3	9.95	0.797503	1.06241	1.09709	1.0638	1.07351	1.2552	0.968481	1.2192	1.12464	1.07736	1.2765	1.28367	0.82726	1.2807	1.23482	1.1498	1.15924	1.27935
M1BD68	Uncharacterized protein OS=Solanum tuberosum PE=4 SV=1	44.9438	10	211	3	1	267	29.8	8.88	0.974883	0.783098	1.17362	1.1404	0.776804	1.06319	0.959385	0.758775	1.11274	1.16833	0.764481	1.02013	0.969627	0.770781	1.07116	1.18123	0.73653	0.98028
M1CD67	Uncharacterized protein OS=Solanum tuberosum GN=102597871 PE=3 SV=1	6.9869	3	18	2	1	458	50.6	6.68	1.20178	1.28719	1.16753	1.06053	0.937588	1.08963	0.909091	0.87259	1.00758	1.0303	0.752755	0.998623	1.08937	1.13333	1.16901	1.04036	0.88973	1.07712
M1AAM1	Uncharacterized protein OS=Solanum tuberosum GN=102597534 PE=4 SV=1	22.0207	6	12	4	1	386	43.2	6.09	1.05914	0.92743	1.12212	1.05691	0.96899	0.982417	1.2219	1.06616	1.02518	1.02225	1.12588	1.09543	1.10522	0.970263	0.964926	0.930995	1.01334	0.9756
M1A6H0	Uncharacterized protein OS=Solanum tuberosum GN=102592304 PE=4 SV=1	32.3308	6	14	6	1	266	29.6	7.75	0.933592	0.890451	0.832768	1.01987	1.16384	1.06932	1.02586	0.79687	0.929568	1.16945	0.992514	1.07486	0.96922	0.937008	0.893343	1.14388	1.25555	1.1718
M1BJA2	Aldose 1-epimerase OS=Solanum tuberosum GN=102585025 PE=3 SV=1	11.2676	4	16	4	1	355	39.4	7.56	0.85723	1.1201	0.754085	0.990605	1.19383	0.981005	0.869396	1.01658	0.742068	1.00983	1.19099	0.929785	0.819027	1.02592	0.770604	0.956469	1.22206	0.959648
M1CR63	Uncharacterized protein OS=Solanum tuberosum PE=3 SV=1	20.4651	3	5	3	1	215	24.6	4.86	1.0826	1.0243	0.968902	0.991254	1.07289	1.03207	0.942197	1.02987	1.00096	0.904624	1.01156	0.973025	0.965232	1.28146	1.02649	1.01325	0.998344	0.874172
M1ASK3	Uncharacterized protein OS=Solanum tuberosum GN=107061561 PE=4 SV=1	20.3704	6	23	6	1	270	29.8	4.69	1.2575	0.969536	0.876404	1.33082	0.84594	0.731727	1.37342	0.953672	0.77723	1.49105	0.767045	0.695581	1.27578	1.07175	0.783632	1.32773	0.813528	0.681614
M1AIS6	Uncharacterized protein OS=Solanum tuberosum GN=102577582 PE=4 SV=1	9.94854	5	10	5	1	583	64.9	6.84	0.724863	0.883912	0.92596	0.815356	1.12431	1.22303	0.9087	1.18851	1.15682	0.989796	0.901182	0.925349	0.986547	1.26906	1.12002	0.953047	1.0364	0.936165
M1B1I5	Uncharacterized protein OS=Solanum tuberosum GN=102594361 PE=3 SV=1	8.61111	2	4	2	1	360	40	8.78	0.867804	0.886994	0.89339	0.953092	1.09808	1.10661	0.826123	0.797837	0.78619	0.860233	1.03494	1.09235	1.04205	1.08044	0.928702	1.07313	1.16636	1.11517
M1BBF7	Uncharacterized protein OS=Solanum tuberosum PE=4 SV=1	10.2167	3	7	3	1	323	34.7	6.32	0.970855	1.02723	0.942666	0.90301	1.07645	0.974677	1.02964	1.14058	0.927812	0.904255	1.20593	1.01444	0.912825	0.983236	1.05365	0.875105	1.07125	0.992456
M1CII0	Uncharacterized protein OS=Solanum tuberosum GN=102582778 PE=3 SV=1	45.2648	29	200	3	1	623	68.6	5.45	0.999044	0.800287	0.952699	1.05495	0.870999	0.973244	0.867121	0.747019	0.920784	0.947189	0.654174	0.98552	0.881466	0.734914	1.02371	1.00323	0.62931	0.983836
M1C7W3	Uncharacterized protein OS=Solanum tuberosum GN=102579671 PE=4 SV=1	28.9474	13	32	2	1	608	65.6	7.42	0.98988	0.921569	0.981025	1.08159	0.965844	1.01075	0.932671	0.775938	0.913907	0.921634	0.901766	0.927152	0.897252	0.978495	0.826762	1.04062	0.795699	1.02748
M1BQC2	Pectinesterase OS=Solanum tuberosum GN=102598997 PE=4 SV=1	6.55462	4	11	4	1	595	65.5	9.44	0.932894	1.23671	1.07308	0.830397	1.13758	1.12303	1.00505	1.4113	1.14686	0.82059	1.22104	1.15821	1.00097	1.2064	1.03101	0.765504	1.32171	1.15407
M0ZQA4	Uncharacterized protein OS=Solanum tuberosum GN=102590934 PE=4 SV=1	9.27835	1	4	1	1	194	21.2	9.39	1.07864	0.912189	0.87156	1.09436	1.06291	0.811271	0.951852	0.935802	0.966667	1.02593	1.04198	0.811111	1.04084	0.872525	0.875	0.955446	0.907178	0.716584
Q307Z3	Fructokinase-like OS=Solanum tuberosum GN=102577816 PE=2 SV=1	26.1398	7	15	6	1	329	35	5.9	1.01023	0.736808	0.754397	1.01087	1.03742	1.04765	1.02048	0.837349	0.789157	0.97992	1.09679	1.04699	1.01027	0.686312	0.702281	1.04639	1.09848	1.05894
M1ALV3	Dolichyl-diphosphooligosaccharide--protein glycosyltransferase subunit 1 OS=Solanum tuberosum GN=102578938 PE=3 SV=1	22.3856	13	26	12	1	612	69	8.41	1.07877	1.09335	0.988689	1.04429	1.05492	1.03352	1.01413	1.08874	0.910075	1.03328	1.04186	1.03988	1.06122	1.03999	0.976282	1.04446	0.996026	1.0755
M1D2A9	Uncharacterized protein OS=Solanum tuberosum GN=102584253 PE=4 SV=1	6.49351	2	4	2	1	385	42.2	6.68	1.01427	1.07438	0.956424	0.91435	1.10518	1.06687	0.98543	1.19735	0.952318	0.943046	0.998675	1.11656	0.941886	1.09759	0.910088	1.0636	1.19298	1.08991
M1CDG7	Uncharacterized protein OS=Solanum tuberosum GN=102594922 PE=4 SV=1	18.5714	3	11	3	1	210	24.5	5.88	0.911561	0.911101	1.04146	0.869185	1.10502	1.03409	0.881016	0.820187	1.0361	0.901738	1.00602	1.07487	0.891729	0.757143	0.95188	0.837594	1.04511	1.00902
P32111	Probable glutathione S-transferase OS=Solanum tuberosum GN=PRP1 PE=2 SV=1	32.2581	8	48	5	1	217	25	5.41	0.920465	1.00993	0.796311	1.04377	1.05692	1.0365	0.921189	0.983973	0.778205	1.02739	1.0549	1.01256	0.954136	0.995581	0.773507	1.05594	1.05612	0.9772
M1BMA2	Uncharacterized protein OS=Solanum tuberosum PE=4 SV=1	10.3152	2	8	1	1	349	39.4	8.05	1.0994	0.453313	0.88253	1.14458	0.926205	1.09639	1.21221	0.718023	0.976744	1.18023	0.851744	1.20058	0.914966	0.590136	0.835034	1.03571	0.765306	0.996599
M1D026	Uncharacterized protein OS=Solanum tuberosum GN=102590836 PE=4 SV=1	3.72671	1	3	1	1	322	36.5	8.32	1.06719	1.0168	0.693676	1.03458	1.36957	0.729249	1.11202	1.02138	0.721996	0.913442	1.389	0.804481	1.13689	0.997333	0.739556	0.972444	1.35644	0.750222
M1BV78	Peptidylprolyl isomerase OS=Solanum tuberosum GN=102589847 PE=4 SV=1	8.59788	5	20	2	1	756	83.7	5.45	1.03248	0.946497	0.810828	1.07006	1.01146	1.05541	1.10535	0.948762	0.899827	1.02763	1.02073	1.03512	1.0119	0.948413	0.833333	1.06217	0.978836	1.01631
M1C697	Inositol-1-monophosphatase OS=Solanum tuberosum GN=102601710 PE=3 SV=1	10	3	8	2	1	270	29.1	5.16	0.995562	1.02885	1.0318	1.12204	1.03846	1.00814	0.989796	1.15102	1.06327	1.02755	1.12959	0.979592	0.951574	1.1477	0.932203	0.939467	1.01211	0.866828
Q8L5C8	Malate dehydrogenase OS=Solanum tuberosum GN=mMDH PE=2 SV=1	43.0233	13	78	7	1	344	36.1	8.28	0.955142	1.18547	0.975247	0.918536	1.12853	0.972574	0.934961	1.13766	0.949666	0.88493	1.11082	0.981201	0.971706	1.10605	0.923427	0.821528	1.18757	0.993471
M1AHZ8	Uncharacterized protein OS=Solanum tuberosum GN=102583739 PE=4 SV=1	43.1579	6	26	6	1	190	20.6	8.37	0.87806	1.08626	1.06974	0.970805	0.995282	1.07903	0.935712	1.08344	1.05983	1.03595	1.02781	1.11008	0.852815	1.12473	1.05346	0.967035	0.991981	1.13061
M1A7Q3	Uncharacterized protein OS=Solanum tuberosum GN=102596401 PE=4 SV=1	45.6897	14	78	12	1	348	38.9	5.81	0.978558	1.05303	1.03987	1.03446	0.988753	1.05336	0.981884	1.03408	0.992019	1.019	0.966853	1.04127	0.93888	1.03326	1.04094	1.03193	0.974699	1.04918
M1C8R4	Uncharacterized protein OS=Solanum tuberosum GN=102598662 PE=4 SV=1	5.12048	1	7	1	1	332	37.4	6.09	0.849771	0.962156	0.769495	0.779817	1.06422	0.933486	0.903326	1.09875	0.932432	0.951143	1.17256	0.991684	0.854074	1.00667	0.845185	0.85037	1.04815	0.971852
M1AYG3	Uncharacterized protein OS=Solanum tuberosum GN=102606166 PE=3 SV=1	39.8131	14	34	14	1	535	58.9	6.37	1.1107	1.02562	1.02407	1.06045	0.943941	1.0092	1.05908	0.98067	1.0079	1.06657	0.930166	1.02777	1.10379	0.918719	0.969784	1.03142	0.931863	0.974921
M1BLI6	Uncharacterized protein OS=Solanum tuberosum GN=102578247 PE=4 SV=1	14.7627	9	26	9	1	569	62.5	8.75	1.07166	1.24647	0.992022	0.86564	1.13968	1.04241	1.0017	1.13608	0.983089	0.850187	1.06197	0.985586	1.0468	1.20468	0.997927	0.922541	1.16602	1.07494
M1CCG0	Uncharacterized protein OS=Solanum tuberosum GN=102580664 PE=4 SV=1	9.6875	3	5	3	1	320	35.1	8.34	0.795699	1.33627	0.975562	0.718475	1.18573	0.905181	0.709809	1.15804	0.840599	0.739782	1.36104	0.855586	0.898968	1.28028	0.897882	0.835416	1.24443	0.891907
G1CC21	30S ribosomal protein S18, chloroplastic OS=Solanum tuberosum GN=rps18 PE=3 SV=1	23.7624	4	14	4	1	101	12	11.91	0.992337	1.25738	1.02412	1.14131	1.05973	0.915709	1.05093	1.02816	1.0716	1.17675	1.04014	0.896944	1.01933	0.901454	1.05549	1.06869	1.00172	0.899541
M0ZWH0	Uncharacterized protein OS=Solanum tuberosum GN=102592073 PE=4 SV=1	3.63967	3	5	3	1	1099	125.2	6.37	1.06344	1.13436	1.01145	1.02467	1.1815	1.15551	1.08645	1.01051	1.00117	0.898364	1.18341	1.00584	0.907913	0.968622	0.822647	0.912688	1.13302	0.923602
M1CS91	Uncharacterized protein OS=Solanum tuberosum GN=102588194 PE=4 SV=1	47.0588	11	103	11	1	289	31.5	6.57	0.950189	0.950675	1.08278	1.00859	0.879891	1.05826	0.948257	0.973577	1.11682	0.984319	0.873927	1.06709	0.942585	0.935203	1.10048	1.03117	0.877275	1.07823
M1ASZ1	Uncharacterized protein OS=Solanum tuberosum PE=4 SV=1	6.73712	4	8	4	1	757	84.7	5.86	1.47591	1.29548	0.97161	0.917071	1.14046	1.1285	0.900864	1.1059	1.04131	0.917386	1.26662	1.25122	0.851733	1.1104	0.954133	0.8432	1.12373	1.1504
M1CUV2	Uncharacterized protein OS=Solanum tuberosum GN=102578170 PE=3 SV=1	8.19113	2	7	2	1	293	31.5	5.22	0.995197	0.831252	0.849824	0.92155	1.04931	1.01217	0.858342	0.967917	0.878085	0.829714	1.05479	0.903751	0.934918	0.906621	0.907187	0.962083	1.09055	0.99717
M1BGM9	Uncharacterized protein OS=Solanum tuberosum GN=102596805 PE=4 SV=1	16.6259	5	12	5	1	409	43.9	6.61	1.48493	0.875584	1.0293	1.06157	0.789809	0.842887	1.39604	0.821202	1.06756	0.99888	0.764464	0.839866	1.4123	0.826741	1.15133	1.04686	0.744626	0.846088
M1D380	Mitochondrial fission 1 protein OS=Solanum tuberosum GN=102605591 PE=3 SV=1	16.4706	2	3	2	1	170	18.6	7.06	1.18256	0.915531	1.0109	1.02997	0.915531	0.885559	1.14234	1.20803	1.10219	1.37226	1.03285	0.948905	1.13587	1.58152	0.842391	0.934783	1.12228	0.98913
M1BQ63	Uncharacterized protein OS=Solanum tuberosum PE=4 SV=1	24.5161	5	15	5	1	310	34.1	6.24	0.894163	0.941899	0.876159	0.969995	1.1443	1.03546	0.782328	0.872845	0.748384	0.708513	1.13254	0.934267	0.88648	0.880102	0.827806	0.935587	1.08227	1.04528
M1BS08	Uncharacterized protein OS=Solanum tuberosum GN=102589032 PE=4 SV=1	9.17969	4	9	3	1	512	55.2	5.41	0.983458	1.16069	0.849547	0.821583	1.11461	0.927137	0.975473	1.28314	0.846631	0.894753	1.14623	0.997827	0.857326	1.10621	0.916187	0.785669	1.21177	1.05566
M0ZJC8	Protein RER1 OS=Solanum tuberosum GN=102590853 PE=3 SV=1	5.15464	1	3	1	1	194	22.4	9.44	1.01724	2.22198	0.806034	1.03879	1.6875	0.93319	1.08709	2.49249	0.705706	0.84985	1.6997	0.822823	1.19499	2.71309	0.899721	0.97493	2.18663	1.07242
A0A097H183	PIN-I protein OS=Solanum tuberosum GN=PIN-I PE=2 SV=1	35.514	4	78	3	1	107	11.9	4.97	0.473252	0.874316	0.772796	1.09073	0.766869	0.798176	0.542321	0.821842	0.744919	1.12748	0.710188	0.725367	0.451122	0.951828	0.726346	1.06794	0.742194	0.751608
M1C116	GrpE protein homolog OS=Solanum tuberosum GN=102600674 PE=3 SV=1	15.9322	4	11	4	1	295	33	6.57	0.930595	0.934844	0.807838	0.872993	1.0661	0.8678	0.956522	1.06252	0.846081	0.961282	1.06506	0.911139	1.08573	1.15757	0.87931	0.999042	1.15421	0.957375
M0ZXM4	Uncharacterized protein OS=Solanum tuberosum GN=102597966 PE=4 SV=1	19.5876	2	4	2	1	97	11.2	4.88	0.931382	1.00706	0.892028	1.05449	1.19273	1.10595	0.793879	0.950945	0.859586	0.848785	1.18902	1.0333	0.928225	0.920466	0.845781	1.00679	1.25315	1.10184
Q2VEF0	Cytochrome b6 OS=Solanum tuberosum GN=petB PE=3 SV=1	25.1163	4	50	4	1	215	24.1	8.76	1.10774	0.913914	1.21332	0.895236	0.80536	0.906876	1.11202	0.845505	1.23102	0.905441	0.786442	0.965668	1.05826	0.936587	1.15535	0.88761	0.810449	0.837945
M1BZP2	Uncharacterized protein OS=Solanum tuberosum GN=102598598 PE=4 SV=1	17.1271	3	10	3	1	181	19.7	8.44	1.14236	1.11111	1.00397	1.08879	0.930556	1.05804	1.16985	1.01504	0.897652	1.16031	0.916728	1.05466	1.06824	1.04035	0.951772	1.1332	0.99147	1.06266
M1CUD0	Uncharacterized protein OS=Solanum tuberosum GN=102590584 PE=4 SV=1	16.4179	4	10	4	1	268	30.6	6.01	1.02455	0.949953	0.997639	1.19122	1.14259	1.03683	0.97133	1.00344	0.961009	1.0237	1.03976	0.935398	1.03753	0.977567	0.94478	1.06644	1.12597	0.92623
M1A9C3	Uncharacterized protein OS=Solanum tuberosum GN=102595196 PE=4 SV=1	21.1618	5	26	5	1	241	26.2	6.7	0.984156	0.928022	0.974196	0.976913	0.994794	0.908556	0.973088	0.951841	0.935021	0.923336	0.944051	0.908109	0.92629	0.946648	0.941909	0.939803	0.97034	0.936118
M1B859	Uncharacterized protein OS=Solanum tuberosum GN=102578894 PE=3 SV=1	17.338	11	35	10	1	571	64.4	6.16	0.947433	0.895972	1.04569	0.945099	1.13338	0.985753	0.901581	0.822411	0.995875	0.893676	0.993584	0.957493	0.965685	0.901103	1.02824	0.925094	1.02753	0.957587
Q8W214	Single-stranded DNA binding protein OS=Solanum tuberosum GN=102577524 PE=2 SV=1	41.5225	10	86	9	1	289	31.3	4.77	0.990492	1.09042	1.43105	0.86759	0.853424	0.865165	0.993628	1.07348	1.39832	0.862681	0.86143	0.882094	1.03769	1.09293	1.39745	0.882928	0.831066	0.862111
M1B054	Uncharacterized protein OS=Solanum tuberosum GN=102583300 PE=3 SV=1	21.9648	19	58	19	1	1079	122.3	6.25	1.20518	1.52998	0.948981	1.02067	0.974897	0.950089	1.06128	1.09949	1.00577	0.999923	0.993234	0.975242	1.13518	1.13482	0.987868	1.03193	0.950743	0.956672
M1AVJ9	Uncharacterized protein OS=Solanum tuberosum GN=102591739 PE=4 SV=1	12.4378	2	11	1	1	201	21.6	6.19	0.876628	0.839847	0.722605	1.10498	1.50881	0.963985	0.892568	0.874172	0.711553	0.98234	1.56586	0.924209	0.894145	0.7877	0.651094	1.10585	1.64636	0.979302
M1C7U4	Uncharacterized protein OS=Solanum tuberosum GN=102585196 PE=4 SV=1	8.98483	6	22	5	1	857	96.5	5.82	0.913306	0.916331	0.773185	0.899194	1.23085	0.976815	0.856858	0.843542	0.874168	0.894141	1.16378	1.00067	0.980845	0.900845	0.889577	0.940845	1.21465	1.0231
M1CN98	Uncharacterized protein OS=Solanum tuberosum GN=102592564 PE=4 SV=1	25	5	162	5	1	220	23.1	9.6	0.946672	0.91045	1.01459	0.964568	0.949403	0.96004	0.967992	0.969336	1.05699	0.968908	0.967565	0.989005	0.970924	1.01711	1.04018	0.944547	0.94516	0.998712
M0ZMS2	Uncharacterized protein OS=Solanum tuberosum PE=4 SV=1	4.09357	4	11	4	1	1368	149.7	4.86	1.10551	0.910784	0.846393	0.861133	1.18542	0.896819	1.12367	1.07564	0.923729	0.977087	1.09699	1.03798	1.09023	1.04072	0.832899	0.944951	1.22117	1.00586
M1DWA0	Uncharacterized protein OS=Solanum tuberosum GN=107059767 PE=4 SV=1	37.1795	5	23	5	1	156	17	5.76	1.14971	1.11861	0.753321	1.0541	1.12272	0.938091	1.11764	1.1171	0.742589	1.03716	1.17076	0.986854	1.06775	1.15592	0.753698	1.0747	1.1216	0.974704
M1D3H2	Uncharacterized protein OS=Solanum tuberosum GN=102597571 PE=3 SV=1	19.0608	6	15	5	1	362	40.6	9.22	1.05519	0.821664	1.00796	1.09349	0.945222	1.25879	0.930631	0.777905	0.88153	1.06052	1.00285	1.20383	0.946419	0.760988	0.847662	0.970233	0.992471	1.21397
M0ZPG5	Uncharacterized protein OS=Solanum tuberosum GN=102601365 PE=4 SV=1	16.6667	3	7	2	1	198	21.4	8.75	0.970601	1.36169	0.978619	1.05791	1.09577	1.02316	0.994481	1.52539	1.01435	1.14018	1.03091	1.06181	1.03581	1.33333	1.01524	1.0781	1.13943	1.06324
M1B2J7	Uncharacterized protein OS=Solanum tuberosum GN=102587109 PE=4 SV=1	2.40964	2	4	2	1	996	111.7	6.89	1.07099	1.23623	0.847001	0.955936	1.10037	1.01469	1.09379	1.31704	0.820343	0.993395	1.05945	0.992074	0.923478	1.07246	0.796522	0.821449	1.05043	0.929855
M1BAX0	Uncharacterized protein OS=Solanum tuberosum GN=102600519 PE=4 SV=1	9.60549	6	12	4	1	583	64	9.26	1.17076	1.23367	1.00959	1.08089	1.03176	1.02516	0.979839	1.02661	1.03952	0.936559	1.06156	1.15645	1.07832	1.10929	0.950321	1.01753	0.976622	1.11046
M1BGN4	Uncharacterized protein OS=Solanum tuberosum GN=102600847 PE=3 SV=1	33.1683	10	28	7	1	404	41.3	6.89	1.00681	0.996903	0.954778	1.00976	0.971968	1.081	1.03694	0.973748	0.942621	0.969436	1.00769	1.06994	1.14729	1.05892	1.0624	1.05839	1.1018	1.1011
K7WU45	Fructokinase 3 OS=Solanum tuberosum GN=102593836 PE=2 SV=1	33.419	12	44	10	1	389	41.8	5.53	1.07201	1.11409	1.00247	0.851043	0.938815	0.9794	1.09316	1.15047	0.990448	0.860047	0.935501	0.961791	1.03461	1.11572	1.042	0.835744	0.931319	0.995821
M1C145	Uncharacterized protein OS=Solanum tuberosum GN=102578302 PE=4 SV=1	9.30233	1	3	1	1	129	13.9	5.17	0.945992	0.82616	0.910549	0.891983	1.12574	0.938397	0.995719	0.830479	0.967466	0.867295	1.30822	1.04452	1.00922	0.85023	0.963134	0.847926	1.18088	0.951613
M1D0U8	Uncharacterized protein OS=Solanum tuberosum GN=102583670 PE=4 SV=1	3.18471	1	3	1	1	314	36.1	5.81	0.922872	0.949468	0.944149	0.99734	0.893617	0.994681	0.750916	0.959707	0.882784	0.838828	0.769231	1.08425	0.917603	1.03371	1.06367	0.988764	0.71161	0.883895
M1CF88	Polyadenylate-binding protein OS=Solanum tuberosum GN=102585145 PE=3 SV=1	38.7247	18	91	16	1	643	70.1	7.81	1.03754	0.985929	1.08213	0.988708	0.906136	1.00309	1.00752	1.00043	1.06554	0.964916	0.908434	0.99947	1.06272	0.984182	1.09912	0.985717	0.930983	1.00889
M1B8R6	Uncharacterized protein OS=Solanum tuberosum GN=102581800 PE=4 SV=1	11.1717	3	7	3	1	367	39.4	7.62	1.04348	0.964236	0.877279	1.08766	1.08906	1.00561	0.917038	1.12918	0.846882	0.910356	1.21882	1.06347	0.891722	1.03609	0.862299	0.924676	1.04865	0.918007
M1DQ38	Uncharacterized protein OS=Solanum tuberosum PE=4 SV=1	8.57143	1	3	1	1	140	16	5.43	0.65565	0.523454	0.939232	0.484009	1.24414	0.934968	0.66317	0.487179	0.789044	0.465035	1.08042	0.899767	0.686235	0.481781	0.827935	0.426113	1.13866	0.892713
M1A1M6	Branched-chain-amino-acid aminotransferase OS=Solanum tuberosum GN=102602757 PE=3 SV=1	1.85185	1	3	1	1	378	41.6	8.05	0.954092	0.782435	0.729208	1.10113	1.34797	1.18097	0.904101	0.695106	0.712302	1.12566	1.4127	1.17791	0.942209	0.78932	0.768837	1.1068	1.34455	1.11485
M1AJA2	Uncharacterized protein OS=Solanum tuberosum PE=4 SV=1	24.7093	8	20	8	1	344	38.9	6.32	0.989177	1.10773	0.992008	0.944056	1.21146	1.06061	0.940639	1.06358	0.935715	0.925728	1.13363	1.04881	0.950445	1.00272	0.961518	0.973679	1.1365	1.0265
M1A2W5	Translocase of chloroplast OS=Solanum tuberosum GN=102593389 PE=3 SV=1	29.2359	7	24	7	1	301	33.2	9.64	1.01533	0.837822	1.00745	1.00602	0.99255	1.01289	1.04991	0.815815	0.968888	0.987469	0.980663	0.993086	1.01535	0.84201	1.00376	0.973367	0.979837	0.946434
M1D5W6	Uncharacterized protein OS=Solanum tuberosum GN=102605464 PE=4 SV=1	2.71186	1	3	1	1	295	33.6	7.4	0.927589	1.00458	0.889093	1.01833	1.05316	1.0055	0.90625	0.953869	0.833333	0.892857	1.0253	0.985119	0.951034	1.23177	1.01088	1.11425	1.16104	0.996736
M1C755	Uncharacterized protein OS=Solanum tuberosum GN=102604069 PE=4 SV=1	38.7097	6	17	2	1	155	17.4	8.97	1.17922	1.13362	0.838812	0.966066	1.10074	0.949099	1.1097	0.864979	0.770745	0.943741	0.940928	0.845288	1.03573	0.829662	0.833578	0.97161	0.932452	0.847283
M1AB08	Uncharacterized protein OS=Solanum tuberosum GN=102605667 PE=3 SV=1	20.4918	5	10	3	1	366	40.2	8.53	0.903434	0.943897	1.09079	0.757225	1.37674	1.07004	0.984671	0.938233	1.06898	0.8422	1.33589	1.02885	0.99389	0.93442	1.05173	0.790631	1.32831	1.08839
M1A8S9	Serine/threonine-protein phosphatase 2A 55 kDa regulatory subunit B OS=Solanum tuberosum PE=3 SV=1	1.46789	1	3	1	1	545	60.7	6.1	0.965517	0.948276	0.9	0.837931	1.15172	0.917241	0.971171	0.872072	0.942342	0.873874	1.17117	0.942342	0.899396	0.871227	0.927565	0.905433	1.12877	1.02012
M1CHE2	Uncharacterized protein OS=Solanum tuberosum GN=102591394 PE=4 SV=1	21.4286	5	16	3	1	266	29.5	5.02	0.801875	1.05566	1.24743	0.857229	0.92438	0.977011	0.847577	0.948899	1.14758	0.870925	0.974009	1.01189	0.899073	1.07621	1.20968	0.958599	0.958805	0.991349
M1DAX6	Uncharacterized protein OS=Solanum tuberosum PE=4 SV=1	23.2143	2	7	2	1	168	17.7	9.31	1.22523	1.30146	0.77131	1.19473	1.23839	0.947332	1.29014	1.36144	0.818351	1.3416	1.53627	1.28642	0.994652	0.783422	0.497326	1.03743	0.834225	0.644385
M0ZRE9	Phosphotransferase OS=Solanum tuberosum PE=3 SV=1	16.0966	4	14	2	1	497	53.7	6.55	0.742962	0.973072	0.886169	0.870257	0.854345	0.948592	1.14234	0.843066	0.861314	1.09489	0.784672	1.0073	1.00148	0.951183	0.866864	0.821006	0.933432	0.995562
M1AJZ7	V-type proton ATPase subunit F OS=Solanum tuberosum GN=102603935 PE=3 SV=1	20	2	5	2	1	130	14.5	6.57	0.944547	0.951941	1.06839	0.942699	1.21996	1.09057	0.947864	0.98407	0.906589	0.939175	1.10355	1.07893	0.901444	0.976211	0.868309	0.920136	1.11555	1.02379
M0ZN84	Uncharacterized protein OS=Solanum tuberosum GN=102584195 PE=3 SV=1	20.684	12	36	9	1	614	68.6	7.75	1.03391	1.00208	0.876833	0.947987	1.06023	0.997919	0.98546	1.01743	0.929003	0.985205	1.08511	1.01616	1.05174	1.03963	0.950401	0.993321	1.05895	1.0285
M1CTK8	Uncharacterized protein OS=Solanum tuberosum GN=102579484 PE=4 SV=1	11.8598	4	12	2	1	371	41.4	5.4	0.800277	1.06657	0.685853	0.963245	1.17406	1.05132	0.919355	1.14421	0.733397	1.05882	1.22296	1.14231	0.974488	1.16206	0.870284	1.1042	1.14157	1.18757
M1CMK7	Uncharacterized protein OS=Solanum tuberosum PE=3 SV=1	3.51648	2	4	2	1	455	50.7	9.1	1.07937	1.30281	1.07937	1.26374	1.09768	1.14896	1.04097	1.15179	0.781371	0.914187	0.866753	0.971971	1.09162	1.15988	0.624551	0.870659	0.833533	0.901796
M1AGR8	Uncharacterized protein OS=Solanum tuberosum PE=3 SV=1	19.8693	15	112	7	1	765	84.7	6.4	1.04328	1.16228	0.870397	1.01609	1.08413	0.939893	0.937802	1.12091	0.938338	0.850134	1.063	0.983914	1.02583	1.08299	0.917295	1.03482	1.11114	1.05165
M1CK76	Uncharacterized protein OS=Solanum tuberosum GN=102591222 PE=3 SV=1	25.5952	4	11	1	1	168	19.2	10.21	1.08065	1.22571	1.15399	1.38755	0.931529	1.08796	1.08123	1.13727	1.12011	1.35952	0.919035	1.06059	1.08597	1.18174	1.1853	1.44232	0.922494	1.05033
O81394	Phosphoglycerate kinase OS=Solanum tuberosum PE=2 SV=1	70.9544	27	573	2	1	482	50.4	7.88	1.06305	1.11732	0.767688	1.02543	0.986387	0.603081	1.05112	1.17547	0.800864	0.973402	1.04801	0.654059	1.0588	1.17366	0.861896	0.952826	1.05105	0.714904
M1B676	Uncharacterized protein OS=Solanum tuberosum GN=102600120 PE=4 SV=1	7.3913	1	6	1	1	230	25.6	5.63	0.973753	0.905512	1.01575	1.02887	0.829396	0.847769	0.784314	0.653595	0.764706	0.934641	0.627451	0.777778	1.16	1.16	1.10667	1.22	0.933333	1.27333
M1AN14	Uncharacterized protein OS=Solanum tuberosum PE=4 SV=1	26.9461	9	29	8	1	334	35.7	5.12	1.01347	1.09527	1.04682	1.00487	1.05733	0.972384	1.02821	1.1068	1.04594	1.04312	0.976222	0.90489	1.01483	1.06143	0.965338	0.988061	0.939341	0.868669
M0ZQ25	Uncharacterized protein OS=Solanum tuberosum GN=102602051 PE=3 SV=1	19.0698	4	23	1	1	215	24.8	5.71	1.15756	1.11134	0.766807	2.01261	1.07143	1.23109	1.27533	1.13216	0.700441	1.75551	1.05727	0.95815	1.1495	0.916944	0.621262	1.74751	1.00332	1.05648
M0ZHF7	Uncharacterized protein OS=Solanum tuberosum GN=102591575 PE=3 SV=1	6	3	9	3	1	500	54.7	5.24	0.821498	1.02227	0.977405	0.855391	1.1246	1.07941	0.827783	0.974627	0.917539	0.80241	1.23184	1.03045	0.791497	1.00291	1.01485	0.861386	1.21549	1.14473
M1AM40	ERD10C OS=Solanum tuberosum GN=102589834 PE=2 SV=1	33.9713	8	64	2	1	209	23.7	5.3	1.77232	0.55676	1.2551	1.71237	0.478954	1.42666	1.64208	0.994991	1.48133	1.10337	0.533242	1.5082	1.25873	0.326865	1.4752	1.29323	0.30401	1.67012
M1ADR9	Uncharacterized protein OS=Solanum tuberosum GN=102598533 PE=4 SV=1	30.4	3	10	3	1	125	13.7	9.47	1.18488	0.995191	0.908629	1.25274	0.971146	1.0374	0.964926	1.02806	0.933749	1.20655	0.91894	0.87841	1.10242	1.01017	0.816556	1.18029	0.941424	0.996492
M1A5E3	Uncharacterized protein OS=Solanum tuberosum GN=102602224 PE=4 SV=1	6.2069	1	11	1	1	145	15.8	9.89	0.968858	1.27047	1.18858	0.976067	0.753749	1.0545	0.830959	1.06208	1.13975	0.993281	0.742542	1.03682	1.0274	1.27784	1.15193	0.977801	0.789455	1.03226
M1BBH4	Uncharacterized protein OS=Solanum tuberosum PE=4 SV=1	84.5411	12	53	11	1	207	22.3	4.39	1.10169	0.991579	0.937385	1.07265	1.09317	1.04836	1.01506	1.0926	0.957706	1.01622	1.13046	1.07059	1.06477	0.980469	0.875818	1.04079	1.11746	1.0327
M1BTA3	Uncharacterized protein OS=Solanum tuberosum GN=102587461 PE=4 SV=1	18.9376	6	23	6	1	433	47.9	7.24	1.01875	0.941071	0.968571	1.05107	0.972857	1.09482	1.05951	0.978465	1.02897	1.065	1.01644	1.16445	1.06823	0.965562	0.94347	1.00325	0.990903	1.01365
M1C4X9	Uncharacterized protein OS=Solanum tuberosum PE=4 SV=1	18.9112	4	9	4	1	349	37.1	5.47	1.25499	1.2136	0.944937	1.00074	1.00887	0.932742	1.15004	1.35929	0.862936	1.04217	1.03569	0.992701	1.18981	1.39567	0.926727	0.946267	1.06978	1.01814
A0A0C4B0N5	Uncharacterized protein OS=Solanum tuberosum PE=4 SV=1	11.5942	2	37	1	1	138	14.4	9.52	0.991432	1.34106	1.22872	0.942221	0.886566	0.991295	0.950014	1.27956	1.28688	0.918034	0.875832	1.02776	0.911615	1.33938	1.20963	0.866358	0.847108	0.970106
Q2MYE7	Patatin protein (Fragment) OS=Solanum tuberosum PE=2 SV=1	9.09091	1	4	1	1	132	14.9	5.55	0.97651	0.775168	1.8104	1.13926	0.508389	1.50503	0.839093	0.63067	1.79806	1.04536	0.413607	1.41685	1.17559	1.0751	1.54445	1.38818	0.543346	1.36775
M1DSQ9	6-phosphogluconate dehydrogenase, decarboxylating OS=Solanum tuberosum GN=102603339 PE=3 SV=1	52.9293	22	103	17	1	495	54.3	5.66	1.00093	0.99775	0.918655	0.941418	1.08677	0.94702	1.066	1.06458	0.94158	0.942292	1.08304	0.956405	1.01047	1.05862	0.934453	0.89462	1.03336	0.927751
M1BEC3	Histone H3 OS=Solanum tuberosum GN=102584902 PE=3 SV=1	28.6765	5	60	2	1	136	15.4	11.15	0.851234	0.998165	0.896097	1.00317	1.30187	0.970314	0.84324	0.955813	0.842013	1.00245	1.29616	1.0235	0.875284	1.10962	0.845708	1.11975	1.39648	1.04757
M1CFT3	Uncharacterized protein OS=Solanum tuberosum PE=4 SV=1	3.04348	1	3	1	1	230	24.9	5.3	0.829004	0.770563	1.02597	1.13203	1.08983	1.13312	0.874246	0.916451	1.00517	0.950904	1.16021	1.08699	0.804612	0.829596	0.975657	1.03011	1.05381	1.0993
M1AYB0	Uncharacterized protein OS=Solanum tuberosum GN=102588615 PE=3 SV=1	27.8125	8	22	8	1	320	35.8	9.41	1.10815	1.0623	1.08311	0.956914	0.847307	1.13261	0.986427	0.81183	1.07501	0.933562	0.857551	1.14516	0.956552	0.78415	1.18335	0.936044	0.81074	1.24609
M1BX33	Coatomer subunit beta OS=Solanum tuberosum GN=102580399 PE=4 SV=1	21.6017	17	49	4	1	949	105.9	6.09	0.939614	1.05024	0.939614	0.85942	1.05652	1.05169	1.00757	1.00833	0.965556	0.877366	1.00341	1.0564	0.99359	1.04006	0.959936	0.963141	1.00481	1.00881
M0ZWP6	Uncharacterized protein OS=Solanum tuberosum PE=4 SV=1	7.88235	5	10	5	1	850	94.6	6.25	0.919206	0.829908	0.875266	0.871722	1.14458	0.991495	1.23465	1.78058	1.07853	0.992385	1.14755	1.09852	1.11577	1.35496	0.995526	0.94258	1.05239	1.0041
M1AB10	Uncharacterized protein OS=Solanum tuberosum GN=102605667 PE=3 SV=1	12.0219	4	10	2	1	366	40.5	5.25	1.08465	1.10384	0.981941	0.709932	1.40971	0.896163	1.12029	1.15847	0.952929	0.824268	1.15638	0.907427	0.972354	1.10427	0.989731	0.950237	1.1248	1.12085
M1B6P7	Uncharacterized protein OS=Solanum tuberosum GN=102582412 PE=4 SV=1	15.8151	6	20	6	1	411	44.8	5.12	0.930532	0.803922	1.1493	1.01289	0.793277	1.12437	0.926121	0.865292	1.11745	1.05304	0.863397	1.12482	1.22582	0.971249	1.24169	0.995807	0.902665	1.14915
M1BWY1	Uncharacterized protein OS=Solanum tuberosum PE=4 SV=1	9.49367	2	6	2	1	316	35.3	7.34	0.916785	0.810875	0.817494	0.803783	0.913002	0.907329	1.0099	1.04785	1.14356	0.813531	1.0429	0.836634	0.669985	0.627106	0.660796	0.57657	0.767994	0.630168
A7LH87	Sucrose-phosphatase OS=Solanum tuberosum GN=SPP2 PE=2 SV=1	17.8824	8	26	8	1	425	47.8	6.54	0.998103	1.07092	1.04299	0.929294	1.13857	0.969863	0.974826	1.01956	1.02421	0.854376	1.22328	1.03796	0.972105	0.977884	1.00578	0.933985	0.963214	0.946544
M1C3A6	Uncharacterized protein OS=Solanum tuberosum PE=4 SV=1	15.1088	11	33	11	1	781	89.1	6.51	0.93927	1.02788	0.851956	0.953101	1.16717	1.03263	0.884781	1.05434	0.833536	0.891533	1.22701	1.01981	0.933026	1.03639	0.84162	0.941398	1.11789	0.977447
P80264	NADH dehydrogenase [ubiquinone] iron-sulfur protein 2 (Fragment) OS=Solanum tuberosum GN=NAD7 PE=1 SV=3	70.2128	2	7	2	1	47	5.3	7.53	0.808777	0.990596	0.987461	0.887147	1.05721	0.974922	0.929695	1.02761	0.967255	0.874157	1.08507	0.95313	0.882721	1.03987	0.999218	0.887412	1.01095	1.03127
M1A3J2	Uncharacterized protein OS=Solanum tuberosum GN=102581306 PE=3 SV=1	53.7313	5	15	3	1	134	15.1	5.53	1.01161	0.933929	0.935714	1.09018	0.959821	1.11339	1.01723	0.957932	1.05677	1.16929	1.02331	1.23061	0.980902	0.973475	0.930504	1.02493	0.941645	0.998408
M0ZWB1	Uncharacterized protein OS=Solanum tuberosum GN=102597275 PE=4 SV=1	46.1538	10	43	9	1	273	29.5	7.3	1.00366	1.05935	0.968543	0.883335	1.02117	0.947165	1.05889	1.15585	0.980838	0.969341	1.02759	0.995912	0.986285	1.06271	0.927331	0.884747	0.954651	0.901228
M1B571	Uncharacterized protein OS=Solanum tuberosum GN=102584293 PE=4 SV=1	14.6119	2	4	2	1	219	24.9	9.36	1.1069	1.01724	1.17931	0.989655	0.837931	0.924138	1.17621	1.22467	1.18943	1.02643	0.995595	1.11894	0.947566	1.05618	1.0367	1.07715	1.0824	1.05993
M1B9H1	Uncharacterized protein OS=Solanum tuberosum GN=102605714 PE=3 SV=1	9.99057	8	16	8	1	1061	116	5.48	0.932501	0.853107	0.85846	0.836456	0.927446	0.855189	1.06833	0.978773	0.956882	0.935655	0.947264	0.983416	1.04777	0.937095	0.902508	0.963467	0.96952	0.978167
M1A882	Pyruvate kinase OS=Solanum tuberosum GN=102579422 PE=3 SV=1	20.0692	9	17	9	1	578	63.4	7.05	0.936488	0.998755	1.12478	0.930511	0.977086	1.10635	0.922078	1.03303	1.06183	0.900339	0.982496	1.07905	0.982106	0.968361	1.09284	0.983143	1.05887	1.15742
M1CQN5	Uncharacterized protein OS=Solanum tuberosum PE=4 SV=1	6.69145	2	4	2	1	269	30.2	8.68	1.06624	1.08974	1.1453	1.00641	0.997863	1.23504	1.1879	0.913607	1.03456	1.03888	0.842333	1.01944	1.05556	1.06436	1.15567	1.13256	1.12156	1.14081
M1ACY3	Uncharacterized protein OS=Solanum tuberosum GN=102583628 PE=4 SV=1	6.80272	1	3	1	1	147	16.9	6.79	1.52843	1.16782	0.902913	1.47573	0.667129	0.955617	1.74343	1.00464	0.973725	1.53168	0.703246	0.910355	1.55861	1.41575	1.0348	1.35531	0.721612	0.959707
M1CCB0	Uncharacterized protein OS=Solanum tuberosum GN=102585783 PE=4 SV=1	30.5419	5	26	2	1	203	21.7	6.7	1.04976	0.992603	1.0659	1.00034	0.947209	1.11432	1.08892	0.878522	0.968065	1.01816	0.894177	1.12523	1.09239	0.972236	0.895644	0.989947	0.956438	0.918143
M1CGM0	Uncharacterized protein OS=Solanum tuberosum GN=102588597 PE=4 SV=1	2.73109	2	4	2	1	952	107.6	5.71	0.86565	0.639797	1.01235	0.778504	1.0472	1.05084	0.944152	0.522655	1.21602	0.847208	0.886196	1.14752	1.07543	0.618534	1.18642	0.860991	0.830819	1.16056
M1D7H3	Uncharacterized protein OS=Solanum tuberosum PE=4 SV=1	18.9189	2	9	2	1	111	12.7	9.29	0.756775	0.8308	0.729676	0.943159	1.16854	1.12888	0.81241	0.757937	0.867244	1.02417	1.19012	1.08333	0.799312	0.825956	0.840138	1.01461	1.13494	1.15599
M1C9W6	Uncharacterized protein OS=Solanum tuberosum GN=102600011 PE=4 SV=1	29.7436	10	44	10	1	390	41.3	9.32	0.981972	1.02042	1.19276	1.00277	0.845058	0.978694	1.01682	1.02666	1.16834	1.00453	0.856844	0.93927	1.03293	1.02434	1.19331	1.05111	0.897586	0.948591
M1BWV6	Uroporphyrinogen decarboxylase OS=Solanum tuberosum GN=102584336 PE=3 SV=1	17.8571	7	32	7	1	420	46	7.3	0.997329	1.18581	1.05091	0.962155	1.01558	0.932918	0.954518	1.09911	1.06236	0.951341	1.03396	1.00586	0.937957	1.1298	1.02605	0.9359	1.08501	0.977948
M1CZI3	Uncharacterized protein OS=Solanum tuberosum GN=102592347 PE=3 SV=1	49.537	29	347	5	1	648	71	5.16	0.724567	1.01488	0.944318	1.01646	1.22711	1.23008	0.733818	1.02334	0.905412	1.19979	1.26467	1.23435	0.765421	1.01234	0.886974	1.19702	1.2881	1.24057
M0ZW54	Uncharacterized protein OS=Solanum tuberosum GN=102597684 PE=3 SV=1	14.1869	4	27	1	1	289	32	6.37	1.04635	0.942152	0.942152	1.10792	1.00744	0.961773	0.84466	1.13204	1.04563	0.854369	1.18252	1.10097	0.865285	1.12349	1.01295	0.811744	1.2677	1.06822
M0ZH30	Uncharacterized protein OS=Solanum tuberosum GN=102580332 PE=3 SV=1	12.623	7	22	4	1	610	68.1	7.97	0.996204	0.837852	0.866052	1.09382	0.885575	0.953905	0.925049	0.927022	0.897436	1.00345	0.920118	1.03452	0.988666	0.922842	0.923714	1.02964	0.954664	0.96469
M1AJY3	Uncharacterized protein OS=Solanum tuberosum PE=4 SV=1	2.20386	1	6	1	1	726	78.2	9.09	4.65657	4.5303	1.10354	0.934343	1.39394	1.33838	2.68269	2.69952	1.04808	0.786058	1.10096	1.05769	3.25331	3.40454	1.01512	0.935728	1.17202	1.25331
M0ZVV5	Uncharacterized protein OS=Solanum tuberosum PE=4 SV=1	9.58409	5	8	5	1	553	63	8	0.964103	0.711966	1.12051	0.859829	0.982051	1.22821	1.02675	1.08848	1.131	0.954733	1.14952	1.31619	1.18497	1.22748	1.03652	0.999102	1.74259	1.48339
M1CSA2	Uncharacterized protein OS=Solanum tuberosum GN=102583357 PE=4 SV=1	4.7619	1	3	1	1	231	24.7	5.35	0.833333	1.05844	0.79329	0.970779	1.23052	0.904762	0.84928	0.965284	0.706181	0.796782	1.13717	0.871296	0.851689	1.02349	0.81351	0.837004	1.22907	0.938326
M1BMS5	Uncharacterized protein OS=Solanum tuberosum PE=4 SV=1	2.43446	2	9	1	1	534	60.3	6.23	1.10312	0.959233	0.695444	1.23022	0.983213	0.736211	1.1811	0.979003	0.816273	1.15223	0.87664	0.858268	0.964286	0.892857	0.842262	1.03274	0.845238	0.735119
M0ZM13	Uncharacterized protein OS=Solanum tuberosum GN=102603773 PE=4 SV=1	38.3099	10	56	10	1	355	41	4.72	0.756946	1.23906	1.23385	0.786442	0.977593	1.28876	0.826458	1.20119	1.19883	0.77847	0.996347	1.22948	0.785831	1.25724	1.19309	0.758918	0.952652	1.2324
M0ZXN1	Uncharacterized protein OS=Solanum tuberosum GN=102594787 PE=4 SV=1	32.1101	7	26	7	1	218	25.3	9.13	0.553744	0.637701	0.49332	0.769212	2.05086	1.68991	0.559137	0.646025	0.52048	0.784052	1.99758	1.70686	0.480783	0.568997	0.491581	0.739751	1.9795	1.61127
M1BQF5	Uncharacterized protein OS=Solanum tuberosum GN=102593316 PE=3 SV=1	13.0435	2	18	2	1	184	20.1	10.33	0.843056	1.02986	1.05347	0.810417	0.890972	0.879167	0.966821	1.19572	1.0987	0.97606	1.0399	0.9979	0.863926	1.34018	1.02126	0.920269	1.15131	1.01099
P29757	Cytochrome b OS=Solanum tuberosum GN=MT-CYB PE=1 SV=4	5.59796	2	8	2	1	393	44.3	7.15	0.960669	0.977824	0.940586	0.914226	1.06611	0.985774	0.897361	0.958211	0.877566	0.932551	0.98827	0.984238	0.830357	0.877551	0.830357	0.885842	1.08163	0.914541
M0ZSK0	ATP-dependent Clp protease proteolytic subunit OS=Solanum tuberosum GN=102579725 PE=3 SV=1	16.3121	5	24	5	1	564	61.5	8.92	1.02012	0.933236	0.914577	1.02857	0.977843	0.836735	1.09499	0.953089	0.929779	1.05653	0.948427	0.861014	1.09574	0.943484	0.96419	1.00536	0.977832	0.849208
M1BLY6	Uncharacterized protein OS=Solanum tuberosum PE=4 SV=1	27.1605	2	6	1	1	81	8.8	4.55	1.03413	1.04964	0.877973	0.902792	1.09928	0.921406	1.06927	1.07902	0.957073	0.930732	1.17659	0.985366	1.01501	1.07572	0.954297	0.899727	1.02251	1.01569
M0ZNL9	Uncharacterized protein OS=Solanum tuberosum GN=102594590 PE=4 SV=1	13.8554	2	4	2	1	166	18.8	8.54	1.08151	1.09344	1.06262	1.12227	1.04672	1.23062	1.15038	1.01776	1.03138	1.10776	0.959739	1.04796	1.02065	1.04819	0.962995	1.03614	1.01979	1.19793
M1CSH6	Signal recognition particle 54 kDa protein OS=Solanum tuberosum GN=102580277 PE=3 SV=1	7.61523	4	10	1	1	499	55.2	8.94	1.15323	1.11584	1.03519	0.956745	0.943548	1.011	1.05974	1.14517	0.992741	0.92574	0.963149	0.949749	0.928427	1.01159	0.901714	0.925907	0.994456	0.834677
M0ZT46	Chlorophyll a-b binding protein, chloroplastic OS=Solanum tuberosum GN=102580711 PE=3 SV=1	3.84615	1	3	1	1	260	28.8	5.86	1.24918	1.02623	0.872131	0.839344	0.97377	0.970492	0.948187	0.735751	0.875648	0.875648	0.927461	0.787565	1.20617	1.03927	1.02805	1.13464	1.08555	1.02945
A8UGP3	1,2-dihydroxy-3-keto-5-methylthiopentene dioxygenase OS=Solanum tuberosum GN=ARD PE=2 SV=1	17	3	10	3	1	200	23.3	4.98	1.04178	1.0432	1.08569	0.985127	1.01098	0.962819	1.09605	1.06816	1.10844	0.944229	1.09373	1.20139	1.01198	0.992878	1.19586	0.859825	1.13208	1.07899
M1A7Z9	Uncharacterized protein OS=Solanum tuberosum GN=102604822 PE=4 SV=1	23.5075	6	21	6	1	268	30.1	5.34	0.997587	1.00134	0.92815	0.967292	1.25067	0.963003	1.06684	1.08141	0.952014	0.944587	1.42302	1.016	1.1126	0.99939	0.909216	1.02167	1.18721	0.953311
M1CSR8	Peptidyl-prolyl cis-trans isomerase OS=Solanum tuberosum GN=102605090 PE=3 SV=1	40.5714	6	28	5	1	175	18.8	7.81	0.895236	1.01919	0.753669	0.91375	0.906299	0.771506	0.926366	1.0644	0.738717	0.892056	0.943785	0.813935	0.832808	0.968849	0.709779	0.843849	0.882492	0.783517
M1BCM1	40S ribosomal protein S27 OS=Solanum tuberosum GN=102599917 PE=3 SV=1	45.3488	4	22	1	1	86	9.6	8.75	1.26427	0.99366	1.0525	1.04362	0.917829	0.980218	1.37552	1.02653	1.0946	1.11345	0.924577	0.894215	1.31001	1.00591	0.979196	0.994901	0.876402	0.83969
M1CN20	Uroporphyrinogen decarboxylase OS=Solanum tuberosum GN=102582223 PE=3 SV=1	27.8061	10	48	10	1	392	43.1	7.88	1.09855	1.10905	1.17443	0.962846	0.928212	0.863245	1.05758	1.08976	1.18556	0.936605	0.878592	0.780756	1.0621	1.12437	1.21348	1.00136	0.92657	0.854247
M0ZLZ3	Uncharacterized protein OS=Solanum tuberosum GN=102587959 PE=4 SV=1	1.04083	1	4	1	1	1249	136.2	7.99	1.23544	1.14684	1.125	1.12136	1.10194	1.19782	1.11185	0.958294	0.898578	0.994313	0.827488	0.995261	1.2875	2.8	1.1125	1.3125	1.81875	1.54375
M1CX21	Uncharacterized protein OS=Solanum tuberosum GN=102600008 PE=3 SV=1	41.0587	28	171	4	1	699	80.1	5.03	0.89831	1.06126	0.699155	1.09203	1.31684	1.3443	0.818133	0.95912	0.614409	1.1252	1.16284	1.08055	0.77638	0.801027	0.568549	1.0733	1.13132	1.1484
I2FJZ8	Carbonic anhydrase (Fragment) OS=Solanum tuberosum PE=2 SV=1	62.9283	17	384	15	1	321	34.5	6.86	1.04156	0.809574	1.43666	0.951649	0.760999	1.00142	1.02199	0.779303	1.43882	0.952068	0.742437	1.01501	1.06026	0.811644	1.45125	0.966226	0.747292	1.02799
M1CI22	Uncharacterized protein OS=Solanum tuberosum GN=102591159 PE=4 SV=1	5.76369	3	5	3	1	347	38.3	8.15	1.08692	0.837462	1.02086	0.819209	1.24294	1.1256	1.05518	1.26732	1.0233	0.900674	1.32005	0.95279	1.13591	1.52217	1.04864	0.869814	1.62089	1.11302
D3U1X1	Nucleoside diphosphate kinase OS=Solanum tuberosum GN=NDPK1 PE=2 SV=1	36.9748	9	53	9	1	238	25.8	9.14	1.00641	1.0283	1.02334	0.963722	1.00653	0.994196	0.979556	1.03628	1.0676	0.971402	0.979792	1.00532	0.94219	1.0272	1.0492	0.941051	1.0126	1.01061
M1CZ81	Uncharacterized protein OS=Solanum tuberosum GN=102578442 PE=3 SV=1	42.2078	6	36	1	1	154	17.6	8.32	1.23432	0.947195	1.0363	1.18812	1.12211	1.06931	0.753247	0.603175	0.721501	0.91342	1.89033	1.68254	0.61747	0.36747	0.572289	0.73494	2.26506	1.6506
M1AMV7	Uncharacterized protein OS=Solanum tuberosum PE=4 SV=1	11.6625	4	13	4	1	403	44.8	5.15	1.21175	0.937636	1.14963	0.99855	0.879865	0.962533	1.19922	1.05789	1.10996	1.0621	0.957309	0.94793	1.33473	0.904562	1.16574	0.989292	0.761639	0.934823
M0ZMM8	Uncharacterized protein OS=Solanum tuberosum PE=4 SV=1	9.2511	2	5	2	1	227	25.5	5.86	1.0953	0.925215	1.05824	0.978822	0.915288	0.97816	0.976012	0.958021	0.911544	0.841079	1.15592	0.962519	1.17072	0.892318	1.07748	1.04924	0.906763	1.12607
P80503	Dihydrolipoyl dehydrogenase (Fragment) OS=Solanum tuberosum PE=1 SV=1	77.5	2	12	1	1	40	3.9	6.51	1.17073	1.23171	1.12683	1.05854	1.00732	1.05122	1.07472	1.08219	1.09838	0.902864	0.98132	1.05106	0.93415	0.961715	1.00766	0.849923	0.954058	0.97856
M0ZMR8	Uncharacterized protein OS=Solanum tuberosum PE=4 SV=1	38.1944	3	18	3	1	144	13.7	4.94	0.849344	1.08898	0.885856	0.916342	1.05211	1.12797	0.927598	1.0288	0.950175	0.927209	1.08525	1.14091	0.945576	1.03806	0.887479	0.962938	0.979633	1.07846
M1C7L6	Uncharacterized protein OS=Solanum tuberosum PE=4 SV=1	7.62332	2	6	2	1	223	25.2	10.21	1.05109	1.02364	0.977697	0.994472	1.15993	1.08597	1.06251	1.0248	0.975398	0.956644	1.12906	1.05646	1.32188	1.16921	1.04008	1.13104	1.21247	1.01081
M1D6L8	Chlorophyll a-b binding protein, chloroplastic OS=Solanum tuberosum GN=102583646 PE=3 SV=1	21.2	4	18	3	1	250	27.6	6.96	1.28333	1.1	1.75	1.56667	0.816667	1.2	0.465409	1.41579	1.01118	0.491964	0.880503	0.702306	0.588727	1.68894	1.14614	0.492693	1.07516	0.820459
M1CGT0	Uncharacterized protein OS=Solanum tuberosum PE=3 SV=1	6.73401	2	7	2	1	297	33.7	8.41	0.868682	0.797827	0.911195	0.970241	1.03732	0.961738	0.918519	0.861235	1.00593	0.997037	1.08198	1.01136	0.845489	0.764286	0.902632	0.864662	1.06353	1.01842
M1B839	Uncharacterized protein OS=Solanum tuberosum GN=102599718 PE=4 SV=1	15.0794	5	19	5	1	252	27.6	8.27	1.05298	1.53745	1.06357	1.00548	1.05407	0.975521	0.996733	1.19947	0.997346	0.979584	1.01102	1.01674	0.920732	1.15989	0.963415	0.862805	0.952236	0.910569
M0ZXR4	Uncharacterized protein OS=Solanum tuberosum GN=102587000 PE=4 SV=1	17.9211	7	15	7	1	558	62.5	6.38	0.987013	0.98229	1.03581	0.897678	1.05982	1.07635	0.973191	0.974056	1.01614	0.944076	1.11444	1.09455	0.923916	0.910533	0.952664	0.928129	1.12639	1.09591
M1AWG6	Uncharacterized protein OS=Solanum tuberosum GN=102589744 PE=3 SV=1	21.9512	9	28	7	1	451	49.2	6.18	0.703425	0.521829	0.54347	1.11347	1.78284	1.09315	0.718193	0.580709	0.610221	1.11751	1.77434	1.13838	0.772764	0.617699	0.698032	1.05025	1.69131	1.16099
M1BWS1	Uncharacterized protein OS=Solanum tuberosum GN=102600086 PE=4 SV=1	2.01183	1	3	1	1	845	93.2	7.34	0.993902	1.22927	1.0939	1.14024	1.30976	1.11463	1.15751	1.36081	0.979853	1.51099	1.85897	1.0989	1.10199	1.38411	1.12053	1.17616	1.38013	1.1245
M1CUR3	Uncharacterized protein OS=Solanum tuberosum PE=4 SV=1	45.3608	4	25	3	1	97	11	9.33	0.822146	0.650794	1.59667	0.998279	0.746223	1.21763	0.862576	0.725691	1.52009	1.07176	0.778615	1.20865	0.843903	0.692148	1.51227	1.04473	0.767271	1.19517
G1EJ43	Superoxide dismutase [Cu-Zn] OS=Solanum tuberosum PE=2 SV=1	55.2632	7	68	6	1	152	15.3	5.87	1.17091	0.98851	0.945187	1.08775	0.97353	0.961699	1.12239	0.968794	0.994471	1.07928	0.926436	0.906288	1.15041	0.970193	0.94633	1.0902	0.92979	0.947622
M1AD55	Uncharacterized protein OS=Solanum tuberosum GN=102587717 PE=4 SV=1	1.41443	1	3	1	1	707	77.5	6.42	1.30857	1.46857	1.07429	1.12	1.13143	1.34286	0.985507	1.31401	1.17874	0.966184	0.932367	1.12077	1.13469	1.26939	1.06122	0.938776	1.04898	1.23265
M1B0U4	Uncharacterized protein OS=Solanum tuberosum GN=102601402 PE=4 SV=1	37.1179	11	70	4	1	229	25.3	10.15	1.07591	1.18941	1.05085	1.06542	0.906411	1.04019	1.09484	1.20478	1.0895	1.12213	0.898429	1.03954	1.043	1.19165	1.02232	1.03523	0.904325	1.01649
M1C1H1	Uncharacterized protein OS=Solanum tuberosum PE=4 SV=1	12.1951	3	15	1	1	246	26.9	5.35	1.034	1.136	0.902	0.928	1.252	0.934	1.15396	1.4314	1.21799	1.04878	1.09146	1.07622	0.949911	1.11628	0.776386	0.905188	0.942755	0.830054
M0ZTJ4	Uncharacterized protein OS=Solanum tuberosum PE=3 SV=1	5.67057	6	16	4	1	1111	130.3	5.66	0.88163	0.954398	0.878719	0.880013	1.02102	1.03137	0.989922	0.981783	0.96124	0.934884	1.05775	1.04419	0.967213	1.0751	0.974838	0.903164	0.9878	1.06862
M0ZTK1	Uncharacterized protein OS=Solanum tuberosum GN=102599864 PE=4 SV=1	28.2989	15	94	8	1	629	68.6	9.09	1.16844	0.853982	0.754002	1.20687	0.964552	0.81227	1.12517	0.84661	0.801583	1.18506	0.955119	0.800418	1.1898	0.872471	0.764706	1.28371	0.973176	0.801621
M1AFT5	Chlorophyll a-b binding protein, chloroplastic OS=Solanum tuberosum GN=102583949 PE=3 SV=1	31.5789	9	225	9	1	285	31.1	6.14	0.97259	1.09457	1.26046	0.857011	0.773044	0.994024	0.969855	1.09723	1.29617	0.874009	0.765586	1.03488	1.01828	1.1313	1.27148	0.912118	0.788408	1.01161
M1C5P9	Uncharacterized protein OS=Solanum tuberosum PE=3 SV=1	1.2963	1	3	1	1	540	60.6	6.64	1.07027	0.931532	0.832432	0.981982	0.825225	0.89009	0.98449	0.826122	0.862857	0.939592	0.771429	0.88898	0.977897	0.768922	0.933691	0.984595	0.745479	0.845948
M1C2Y5	Uncharacterized protein OS=Solanum tuberosum GN=102602127 PE=4 SV=1	5.31401	2	4	2	1	621	69.1	6.98	1.06289	1.00629	0.950943	0.904403	1.00755	0.976101	1.05491	0.90183	0.965058	0.906822	1.06822	0.976705	1.11247	1.20538	1.01711	0.997555	1.04401	0.885086
M0ZHP1	Uncharacterized protein OS=Solanum tuberosum GN=102602288 PE=4 SV=1	7.98669	4	9	4	1	601	68.1	9.06	1.4446	1.55969	0.918513	0.959257	1.12437	1.01144	1.22119	1.27881	0.94524	1.00573	1.14782	1.19041	1.14219	1.31231	0.890383	0.974664	1.07032	1.03826
M1BY78	Uncharacterized protein OS=Solanum tuberosum PE=4 SV=1	25.6881	6	15	6	1	327	34.8	6.95	1.14611	1.11886	1.03712	0.962669	0.969105	0.98584	1.03573	1.06408	0.92	0.973592	1.03689	0.878447	1.1589	1.18005	0.977536	1.04724	0.985134	1.00033
B3F8F4	Glutaredoxin OS=Solanum tuberosum GN=GRX3 PE=2 SV=1	67.5926	6	48	5	1	108	11.3	7.87	0.894674	1.12358	0.842011	1.00628	1.16128	0.96529	0.906559	1.12518	0.868178	1.0047	1.06267	0.992227	0.92293	1.13911	0.879102	1.05209	1.11857	1.00593
M1A4T6	Uncharacterized protein OS=Solanum tuberosum GN=102599002 PE=4 SV=1	6.59341	2	6	2	1	364	39.2	8.13	1.12204	1.46266	1.04797	0.992714	1.0844	1.08925	1.17668	1.38798	0.985428	0.972678	1.10322	1.00607	1.06597	1.51897	0.968476	0.994162	1.08581	1.04553
Q69GY7	Cytochrome b6-f complex iron-sulfur subunit, chloroplastic OS=Solanum tuberosum GN=petC PE=2 SV=1	35.2174	7	102	1	1	230	24.3	8.02	1.18448	0.689605	1.041	1.11567	0.739385	0.827233	1.00843	0.578313	0.804819	0.93253	0.612048	0.674699	1.15441	0.754902	1.00858	1.07598	0.666667	0.702206
M1BVA9	Uncharacterized protein OS=Solanum tuberosum GN=102601990 PE=4 SV=1	3.92157	1	3	1	1	408	45	6.55	1.26862	1.53499	1.11964	1.18736	1.14673	1.11512	1.1054	1.19023	0.946015	1.20308	1	0.897172	1.16538	1.25	1.08462	1.01154	1.10385	1.08846
M1D213	Uncharacterized protein OS=Solanum tuberosum PE=4 SV=1	3.40788	4	7	4	1	939	106.8	5.66	1.23049	1.4378	0.941463	1.0061	1.18293	1.08841	1.13333	1.3	1.41667	0.833333	1.61667	1.26667	1.29887	1.57769	0.966792	0.961153	1.16103	1.07644
M1CFH9	Uncharacterized protein OS=Solanum tuberosum GN=102580845 PE=4 SV=1	34.4216	31	111	31	1	1072	120.6	5.6	0.908511	0.982274	0.944864	0.980395	1.07239	0.9955	0.927522	0.985274	0.973506	1.00778	1.07042	1.01174	0.945068	0.979186	0.978168	1.00021	1.07009	0.990453
M1C754	Uncharacterized protein OS=Solanum tuberosum PE=4 SV=1	36.1446	6	18	2	1	166	18.7	8.69	1.09991	0.846145	0.921625	1.01378	0.884348	0.975342	1.19995	0.878893	0.900643	1.07069	0.860109	0.92091	1.0885	0.874626	0.919075	0.9707	0.916883	0.933227
M1CR83	Uncharacterized protein OS=Solanum tuberosum GN=102598385 PE=4 SV=1	25.9777	9	28	9	1	358	40.7	6.55	0.978626	0.849642	0.950951	0.936249	0.966518	1.03348	1.07363	0.934517	1.01295	1.00946	0.977299	1.11234	1.00408	0.936147	0.950996	0.921049	0.936765	1.03094
M1AY54	Uncharacterized protein OS=Solanum tuberosum GN=102583118 PE=4 SV=1	19.9438	5	12	5	1	356	39.3	6.8	1.07957	0.972609	0.97087	1.03391	0.863913	1.04522	1.15896	0.873941	1.12866	1.19349	0.84202	1.04528	1.10333	0.789819	1.10736	1.03125	0.826109	0.93498
M1A5I3	Uncharacterized protein OS=Solanum tuberosum PE=4 SV=1	6.96056	3	4	3	1	431	49.8	5.68	0.917189	1.05428	0.861517	0.894224	1.10995	0.947808	0.982653	1.22245	1.18878	1.19082	0.952041	1.15408	1.09843	1.09272	0.952924	1.02853	1.04708	1.00285
K9MBH7	Beta-1,3-glucanase 22 OS=Solanum tuberosum GN=B13G_22 PE=2 SV=1	39.6694	11	130	1	1	363	39.8	6.89	0.747502	0.719566	0.583605	0.9349	1.71997	1.24455	0.743853	0.740591	0.587514	0.948336	1.67992	1.21929	0.737018	0.75112	0.59817	0.957317	1.68108	1.25058
M1AVB8	Non-specific lipid-transfer protein OS=Solanum tuberosum PE=3 SV=1	60.7143	6	27	4	1	112	11.4	8.19	0.934119	1.01741	1.02845	1.14206	0.800861	1.01198	0.888012	0.918036	1.02411	1.24063	0.747535	0.959456	0.873006	0.990729	0.982104	1.2113	0.71216	0.971108
M1BUM3	Uncharacterized protein OS=Solanum tuberosum PE=3 SV=1	31.1258	9	67	4	1	302	34.5	9.32	0.759087	1.0495	1.37084	0.760634	0.841454	1.28964	0.616226	0.971429	1.44974	0.588007	0.816226	1.29877	0.741848	1.11209	1.19837	0.768342	0.910666	1.20177
M1AA65	Ribokinase OS=Solanum tuberosum GN=102591122 PE=3 SV=1	15.869	5	10	5	1	397	42.4	5.15	1.09967	0.754796	0.853065	0.839027	0.854469	0.773046	1.06585	1.08753	0.937014	0.878528	0.984458	0.8818	1.3021	0.798061	0.891761	1.04523	1.02423	0.98546
M1CR37	Uncharacterized protein OS=Solanum tuberosum GN=102586604 PE=3 SV=1	17.4713	6	7	6	1	435	49.1	8.13	1.03883	1.14908	0.927839	0.932967	0.979487	0.958974	0.942928	0.990074	0.942928	0.945409	1.19851	1.22581	0.940476	0.951531	0.960884	0.930272	1.07313	1.04932
M1A7U4	Uncharacterized protein OS=Solanum tuberosum GN=102584051 PE=3 SV=1	32.7913	10	55	5	1	369	41.1	8.95	1.04539	1.0254	0.754952	0.939515	1.22613	0.909406	1.03553	1.01054	0.797704	0.952478	1.14649	0.928862	1.0091	0.998282	0.766489	0.926572	1.14368	0.943233
M0ZW98	Uncharacterized protein OS=Solanum tuberosum PE=4 SV=1	1.86916	1	3	1	1	535	61.3	6.46	1.08824	0.993873	1.04902	0.893382	0.963235	1.03799	1.20979	1.08159	1.10256	0.958042	1.04429	0.914918	1.06399	0.966377	1.00434	1.04664	0.802603	0.916486
M1CSW5	Uncharacterized protein OS=Solanum tuberosum GN=102585115 PE=3 SV=1	3.68609	3	3	3	1	841	90.1	8	1.15379	1.41475	0.858038	1.06124	1.238	1.11552	0.524871	0.4494	0.766724	0.799314	0.490566	2.09605	1.0644	1.01874	0.942623	1.14988	1.05269	1.02927
M1CL35	Uncharacterized protein OS=Solanum tuberosum GN=102586850 PE=4 SV=1	16.5289	2	20	2	1	121	12.6	10.54	1.01924	1.16484	1.17665	1.04897	0.959554	0.990599	1.14626	1.23109	1.27183	1.11784	1.13226	1.06143	1.00655	1.10389	1.08616	0.996338	0.983038	0.956631
M1DGC6	Uncharacterized protein OS=Solanum tuberosum GN=102588446 PE=4 SV=1	3.02326	1	6	1	1	430	46.6	6.93	1.06485	1.25941	0.974895	0.988145	1.27824	1.29498	0.975109	1.20971	0.991288	0.982576	1.10392	1.00187	1.06167	1.25778	0.94	1.00056	1.31444	1.21056
M1C0Q1	Uncharacterized protein OS=Solanum tuberosum PE=4 SV=1	2.8169	1	3	1	1	284	33.9	9.06	1.0551	1.12397	1.01928	0.752066	1.19284	1.08264	0.990476	1.16825	0.974603	0.793651	1.17143	1.13016	0.869863	1.41096	1.00342	0.893836	1.2089	1.15411
M1AWZ7	Glutathione peroxidase OS=Solanum tuberosum PE=3 SV=1	33.7278	6	31	6	1	169	18.8	7.08	0.918555	1.08963	0.79149	1.15046	1.17429	1.02954	0.844896	1.2345	0.749811	1.01134	1.00246	0.932325	0.872572	1.30394	0.77769	1.03596	1.04961	0.95315
M1D5H3	Uncharacterized protein OS=Solanum tuberosum PE=3 SV=1	1.39373	1	3	1	1	574	64.4	5.57	0.902486	1.12906	0.76673	0.763862	1.1434	0.67782	0.904059	1.09871	0.789668	0.667897	1.13376	0.618081	0.962925	1.16478	0.819773	0.76622	1.1483	0.660144
M1AIV9	Pectinesterase OS=Solanum tuberosum PE=4 SV=1	29.8635	17	102	16	1	586	64.1	8.87	0.955079	0.914984	0.77979	1.15486	0.985654	1.03891	0.988515	0.940006	0.803645	1.17288	0.975175	1.04541	0.975066	0.921447	0.758343	1.16547	0.998875	1.03408
M1BCB2	Uncharacterized protein OS=Solanum tuberosum GN=102592584 PE=4 SV=1	23.8494	6	17	6	1	239	25.8	7.99	0.976531	0.805015	0.728822	1.17891	1.22135	0.924771	1.01526	0.818143	0.767698	1.20856	1.2092	0.970114	1.00375	0.760371	0.731727	1.17049	1.2258	0.929079
M1B897	Uncharacterized protein OS=Solanum tuberosum PE=4 SV=1	18.4739	7	16	7	1	498	54.8	8.21	1.00908	1.10838	0.914886	0.974466	1.10876	0.990921	1.14176	1.14464	0.91104	0.97344	1.0656	0.96448	1.04825	1.09873	0.929524	0.957143	1.08095	1.11016
M1AZD2	14-3-3 protein OS=Solanum tuberosum GN=102586856 PE=2 SV=1	42.0635	11	83	4	1	252	28.6	4.84	0.897871	0.981038	1.05289	0.934464	1.06021	1.20892	0.883538	0.894046	0.887916	0.898424	1.18476	1.24781	0.889003	0.91867	0.899233	0.925831	1.1867	1.26598
M1B5Q4	Uncharacterized protein OS=Solanum tuberosum PE=3 SV=1	21.444	17	70	1	1	928	104.6	7.17	0.78013	0.770358	0.949511	0.81759	0.76873	1.06189	0.787097	0.733333	1.09677	1.02366	0.88172	1.2	0.896861	0.904335	1.08819	0.983558	0.931241	1.19581
M1ALZ6	Uncharacterized protein OS=Solanum tuberosum GN=102601892 PE=3 SV=1	42.4318	33	165	32	1	806	92.7	5	1.0342	0.959575	0.976242	1.15604	0.896448	1.11766	0.971168	0.934744	0.965407	1.19773	0.862346	1.11302	0.995107	0.920211	1.00945	1.16959	0.867807	1.17401
M0ZWA9	Uncharacterized protein OS=Solanum tuberosum GN=102596717 PE=4 SV=1	30.1948	9	29	1	1	308	34.2	5.94	1.32628	1.04834	1.08912	1.16163	0.629909	0.845921	1.27807	1.20104	1.17624	1.0705	0.680157	1.04178	1.14787	0.856224	1.11046	1.02104	0.690824	0.898305
M1BEW2	Histone H2B OS=Solanum tuberosum GN=102601239 PE=3 SV=1	46.8085	7	159	1	1	141	15.4	10.14	1.15789	1.38184	0.910217	1.52425	1.05676	1.11352	1.64577	1.9169	0.830282	1.4831	1.04718	1.03028	1.59826	1.82826	0.831604	1.42183	1.13525	1.09809
M1C3C4	Uncharacterized protein OS=Solanum tuberosum GN=102582329 PE=4 SV=1	26.8657	3	8	3	1	134	14.5	8.5	0.86683	0.915577	0.907135	0.873094	1.21623	1.1585	0.728545	0.839927	0.866099	0.783323	1.29458	1.10408	0.812819	0.90823	0.949017	0.745812	1.35688	1.17116
M0ZL72	Uncharacterized protein OS=Solanum tuberosum GN=102581819 PE=3 SV=1	28.5124	8	20	3	1	242	26.5	7.42	1.16322	1.22945	1.00296	1.16144	1.17209	1.1709	1.09738	1.06117	0.821473	1.21223	1.17978	1.10487	0.909953	0.979463	0.780411	0.868878	0.982622	0.969984
M1A1J9	Uncharacterized protein OS=Solanum tuberosum GN=102599194 PE=4 SV=1	45.045	3	17	3	1	111	11.5	9.88	0.840453	0.89861	1.01853	0.837622	1.08852	0.858466	0.839582	0.866872	0.981016	0.825107	1.11153	0.849075	0.901882	0.859765	0.931294	0.815529	1.10471	0.822588
Q3HRZ6	40S ribosomal protein S8 OS=Solanum tuberosum PE=2 SV=1	51.3393	11	69	5	1	224	25.2	10.29	1.09776	1.06511	1.15566	1.02012	0.822513	1.10194	1.0672	1.07914	1.09034	1.05326	0.863116	1.03883	1.12491	1.17905	1.11005	1.04155	0.893478	1.0277
M1D4R5	Uncharacterized protein OS=Solanum tuberosum GN=102591841 PE=3 SV=1	1.91205	1	3	1	1	523	57.5	8.73	0.869431	1.0099	1.0328	0.819307	1.34344	0.884901	0.751616	0.974146	0.825485	0.874423	1.44783	1.01477	0.901225	0.954824	1.06662	0.704441	1.12251	0.74196
M1BQ50	Uncharacterized protein OS=Solanum tuberosum GN=102599656 PE=3 SV=1	51.8828	12	75	3	1	239	26.8	9.5	0.968729	0.94555	0.899628	0.951454	1.09512	0.902471	0.93208	0.870096	0.891856	0.901747	1.13419	0.88757	0.950692	0.920024	0.901383	0.884546	1.13379	0.891161
M1CT06	Uncharacterized protein OS=Solanum tuberosum GN=102589599 PE=3 SV=1	13.3333	2	16	1	1	135	15	9.96	1.00463	1.46914	0.970679	1.36111	1.00926	1.0787	1.05128	1.17345	0.911011	1.31373	1.06787	1.10558	0.94148	1.20826	0.981067	1.44234	1.06368	1.24441
M1BHG8	Uncharacterized protein OS=Solanum tuberosum GN=102585227 PE=4 SV=1	33.5548	9	28	8	1	301	32.6	5.01	1.09449	1.36637	1.38931	0.75484	0.956019	0.905934	0.972064	1.21809	1.28971	0.750116	0.975768	0.918043	1.01459	1.2961	1.45237	0.748474	1.00292	0.984611
M1CW40	Uncharacterized protein OS=Solanum tuberosum PE=4 SV=1	22.3881	4	8	4	1	201	22.8	6	0.98648	1.05408	0.928797	1.05949	1.12618	1.02929	0.844444	1.16148	1.17704	0.693333	1.09556	0.838519	0.953067	1.00029	0.917075	0.941261	1.0239	0.976965
M1AIM3	Uncharacterized protein OS=Solanum tuberosum GN=102602166 PE=4 SV=1	9.98249	3	4	3	1	571	62	6.55	0.947236	1.07286	0.919598	0.962312	0.841709	0.829146	1.27488	1.03251	0.912315	1.28374	0.952709	0.816749	1.14688	0.998776	0.651163	1.08568	0.99388	0.79437
M1BNJ2	Uncharacterized protein OS=Solanum tuberosum GN=102606211 PE=3 SV=1	16.8576	8	27	7	1	611	65.7	6.84	0.976134	0.994311	0.99001	0.919939	1.03857	1.01443	1.03524	1.02508	0.968914	0.943521	1.02847	1.02601	0.969391	1.00978	0.977083	0.9375	1.01859	0.988622
M1BL45	Uncharacterized protein OS=Solanum tuberosum GN=102586055 PE=4 SV=1	1.89189	1	3	1	1	370	41.1	9.39	0.878095	0.992381	1.16	0.84	0.946667	0.999048	0.744661	0.854225	0.968431	0.799443	0.881151	0.847725	0.934338	0.967707	1.05059	0.912809	0.947255	0.914962
M1A4Y6	Uncharacterized protein OS=Solanum tuberosum GN=102584958 PE=4 SV=1	18.0328	2	7	2	1	122	13.5	8.94	0.905235	1.21119	1.07491	1.06047	1.45758	1.22202	0.893878	1.24898	1.03469	1.03367	1.52653	1.08673	0.8962	1.20853	0.983318	0.931418	1.44764	1.09082
G1CC40	50S ribosomal protein L2, chloroplastic OS=Solanum tuberosum GN=rpl2 PE=3 SV=1	46.3504	12	79	12	1	274	30	11	0.966305	1.0161	0.978472	1.05778	0.983652	0.881755	0.983596	1.03711	1.026	1.00162	0.991854	0.884444	0.971045	0.994516	1.05095	0.972032	0.993693	0.884672
M1BTX4	Uncharacterized protein OS=Solanum tuberosum GN=102590543 PE=4 SV=1	4.47284	1	4	1	1	313	35.2	6.19	0.696927	0.800279	1.11872	0.617318	0.896648	1.1257	0.734043	0.779255	1.10771	0.526596	1.1117	1.12367	0.688514	0.756652	1.03634	0.589228	1.03829	1.10188
B5M4B1	Tubulin beta chain OS=Solanum tuberosum GN=102577624 PE=2 SV=1	62.306	20	127	6	1	451	50.5	4.86	1.10263	1.12665	1.14111	0.794994	0.81801	0.933467	1.15527	1.10797	1.14865	0.78122	0.827696	0.940752	1.09123	1.05368	1.16833	0.750286	0.794546	0.994003
M1B4K0	Uncharacterized protein OS=Solanum tuberosum GN=102583354 PE=3 SV=1	48.973	42	277	7	1	925	102.4	6.64	0.993712	0.789178	0.852888	1.2934	1.26212	1.21364	0.959593	0.773719	0.807823	1.25812	1.17812	1.15177	1.02259	0.780419	0.860438	1.2996	1.20899	1.19593
M1C1B5	Eukaryotic translation initiation factor 3 subunit J OS=Solanum tuberosum GN=102592326 PE=3 SV=1	10.2679	2	5	2	1	224	25.2	4.88	0.937188	0.755733	0.865404	1.13061	0.882353	1.34098	0.930478	1.06531	0.851826	0.970506	1	1.18118	0.804598	0.83908	0.766284	0.967433	0.883142	0.980843
M0ZKC7	Uncharacterized protein OS=Solanum tuberosum GN=102599928 PE=3 SV=1	40.6593	11	57	9	1	364	39.8	7.99	1.18423	1.11256	0.871951	0.987853	1.02186	0.997368	1.19103	1.08291	0.864821	1.02793	1.01779	1.10355	1.13652	1.03882	0.880156	1.04212	1.01737	1.04464
M0ZZF4	Uncharacterized protein OS=Solanum tuberosum GN=102601148 PE=4 SV=1	8.88031	2	6	1	1	259	28	4.88	1.01252	1.01391	1.0765	0.962448	1.05702	1.17895	0.990201	0.870652	0.958354	0.938756	1.00049	1.04067	0.956985	0.957411	1.03876	0.953152	1.00043	1.00724
M0ZRQ4	Glycylpeptide N-tetradecanoyltransferase OS=Solanum tuberosum GN=102582029 PE=3 SV=1	10.1852	3	7	3	1	432	49.6	7.58	1.00247	1.00494	0.985176	0.946263	0.983323	0.977146	1.12519	1.10546	1.02049	1.07511	1.08422	1.12898	1.00147	0.917155	0.890029	0.992669	1.03739	1.02493
M1C990	Uncharacterized protein OS=Solanum tuberosum PE=4 SV=1	31.9149	8	21	5	1	329	34.5	8.56	1.22489	1.02099	1.11344	1.03648	0.846077	1.1909	1.15953	0.969629	1.14706	1.04444	0.859655	1.17871	1.21271	0.952323	0.996944	1.07946	0.832213	1.08924
M1CRA7	Alpha-1,4 glucan phosphorylase OS=Solanum tuberosum PE=3 SV=1	23.1795	21	74	2	1	975	110.8	5.38	0.845956	1.05826	0.958276	0.822224	1.13819	1.00086	0.867509	1.0964	0.985849	0.821635	1.1324	1.00342	0.923532	1.09364	1.05644	0.855117	1.11046	1.0109
M1CWB8	Uncharacterized protein OS=Solanum tuberosum GN=102582242 PE=4 SV=1	2.73556	1	3	1	1	329	35.4	10.32	1.0369	1.08856	0.929889	0.852399	0.863469	1.01107	1.11735	1.29082	1.18878	0.994898	0.913265	1.0102	1.1457	0.990066	0.735099	0.956954	0.880795	0.811258
M1CQG2	Uncharacterized protein OS=Solanum tuberosum GN=102597135 PE=4 SV=1	6.42202	3	8	3	1	545	58.2	5.34	1.07327	1.08403	1.02123	1.07984	1.0933	1.10227	1.23276	1.03711	1.0597	1.09843	1.06132	1.10246	1.09967	1.03654	1.00664	1.08306	1.11429	1.10963
M1AWH8	Uncharacterized protein OS=Solanum tuberosum GN=102594636 PE=4 SV=1	1.72043	1	3	1	1	465	50.9	5.05	0.901235	1.45679	1.17901	0.919753	1.46296	1.53086	0.919298	1.64561	1.21404	0.596491	1.2386	1.31228	1.15278	2.00694	1.40972	1.01389	1.49306	1.95139
M1AWY0	Uncharacterized protein OS=Solanum tuberosum GN=102595835 PE=3 SV=1	19.2308	5	34	4	1	286	30.7	9.06	1.09066	0.870094	0.828096	1.03852	1.02998	0.964518	1.09874	0.976416	0.845069	1.07865	1.0993	0.951253	1.08923	0.892887	0.800084	1.09428	1.13426	0.955598
M1CNM3	Uncharacterized protein OS=Solanum tuberosum GN=102591838 PE=4 SV=1	8.08511	2	11	1	1	235	25.8	9.76	0.702739	0.651303	1.41683	0.965264	1.15364	1.00802	0.863715	0.786659	1.03565	1.0368	1.24842	1.04313	0.816689	0.705198	1.49863	1.11902	1.29959	1.0212
K7VT33	Photosystem I reaction center V OS=Solanum tuberosum PE=2 SV=1	16.4384	2	65	1	1	146	16	9.48	1.0777	1.0267	1.04015	1.0263	1.01345	1.07729	1.10059	1.00588	1.04987	1.04595	1.01569	1.09246	1.14114	0.953309	1.07025	1.0876	0.998072	0.994646
M1BU30	Glycine cleavage system H protein OS=Solanum tuberosum GN=102598788 PE=3 SV=1	22.9814	3	62	1	1	161	17.4	5.03	1.22541	0.728892	0.836561	0.760651	1.0093	0.787761	1.34634	0.731707	0.89878	0.697561	0.989024	0.817073	1.20069	0.699827	0.860727	0.553633	0.861592	0.705882
M1CG08	Uncharacterized protein OS=Solanum tuberosum PE=4 SV=1	5.28169	2	8	1	1	284	32	9.38	0.576626	1.12459	0.932745	0.649394	1.55237	1.19625	0.713826	1.24051	0.880386	0.69582	1.5254	1.17942	0.613664	1.1058	0.851874	0.613059	1.36941	1.09855
M1CZL5	Uncharacterized protein OS=Solanum tuberosum GN=102605425 PE=3 SV=1	46.7532	7	42	1	1	154	17.6	6.1	0.511274	0.326691	0.518091	1.61405	1.73309	1.05716	0.632345	0.423817	0.586583	1.67863	1.65471	1.16173	0.663725	0.460752	0.599164	1.5778	1.65072	1.1333
M0ZMY5	Uncharacterized protein OS=Solanum tuberosum PE=4 SV=1	10.5121	4	8	4	1	371	40.8	4.79	1.1322	1.22758	0.912651	1.00335	1.08501	1.10743	1.0538	1.11019	0.872737	0.952406	0.978789	1.10243	1.06395	1.18556	0.900194	1.03682	1.07994	1.12839
K7WTZ1	60S ribosomal protein L18a OS=Solanum tuberosum GN=102601848 PE=2 SV=1	53.3708	10	53	2	1	178	21.4	10.26	0.902116	0.925523	1.0059	0.924125	1.00517	0.998419	0.876234	0.935275	0.933428	0.901954	0.935702	0.917158	0.849149	0.942413	0.966913	0.904589	0.964323	0.929016
M1A782	Uncharacterized protein OS=Solanum tuberosum GN=102602430 PE=3 SV=1	3.09478	2	6	2	1	517	58.7	9.09	0.87558	0.521638	1.05332	0.867079	0.663833	1.33308	0.856	0.555333	1.086	0.921333	0.751333	1.46867	0.966935	0.616129	1.05403	0.982258	0.771774	1.50081
M1BVI5	Uncharacterized protein OS=Solanum tuberosum GN=102599444 PE=4 SV=1	15.6757	5	17	3	1	370	41.1	5.15	1.08134	1.07676	0.831134	1.10369	1.13305	1.06572	1.06223	1.17903	0.87181	1.11033	1.06694	1.0583	1.0438	1.11203	0.878746	1.06385	1.06385	1.05463
M0ZNS6	Uncharacterized protein OS=Solanum tuberosum GN=102588076 PE=3 SV=1	46.4646	5	47	5	1	99	11	10.08	1.03336	1.00472	0.988653	0.922898	0.933493	0.909296	1.06072	1.01767	0.965035	0.980517	0.840281	1.06917	1.05272	0.970492	0.960352	0.976575	0.877211	1.02363
Q3HRY0	Uncharacterized protein OS=Solanum tuberosum PE=2 SV=1	2.35043	1	3	1	1	468	50.5	8.29	0.949138	0.950862	0.956897	0.905172	1.22414	1.28276	0.921925	0.929412	0.883422	0.870588	1.21711	1.15187	0.945799	1.04743	0.990515	0.947154	1.25203	1.21409
Q8H0L9	DS2 protein OS=Solanum tuberosum GN=ds2 PE=4 SV=1	57.0896	10	49	1	1	268	29.7	5.01	0.337241	0.982867	2.51217	0.403066	0.630298	1.54103	0.326708	0.93913	2.29689	0.423602	0.578882	1.42733	0.346793	1.20784	2.71021	0.407363	0.602138	1.69596
M1CYK7	Uncharacterized protein OS=Solanum tuberosum GN=102595083 PE=4 SV=1	41.0359	10	50	9	1	251	27.2	6.52	1.0171	1.00693	0.963443	0.972435	1.04518	0.992114	1.03069	0.988518	1.00917	0.958839	1.03928	0.997328	1.06723	0.980737	1.00617	1.0116	1.01552	0.974939
M1CQH5	Uncharacterized protein OS=Solanum tuberosum GN=102593182 PE=3 SV=1	8.7344	11	40	9	1	1122	131.7	5.68	1.02338	0.879937	1.04751	1.2312	0.983143	1.11436	0.99646	0.86942	1.05447	1.22989	0.973648	1.10472	1.02468	0.903587	1.0236	1.2044	0.997532	1.1177
M1CU28	Uncharacterized protein OS=Solanum tuberosum PE=4 SV=1	15.9681	7	15	7	1	501	56.2	6.4	0.949041	0.952916	0.843441	1.03836	1.16412	1.04127	0.939538	0.984375	0.747736	0.928442	1.22736	1.04393	0.973328	0.943268	0.828959	1.1757	1.10457	0.900085
M1CGU5	Uncharacterized protein OS=Solanum tuberosum GN=102597437 PE=4 SV=1	26.1538	4	10	2	1	195	21.9	5.3	0.981693	1.02431	0.869748	1.08193	1.05642	0.961285	0.914381	1.01137	0.869565	1.04849	1.12441	1.01304	0.97569	0.918207	0.950874	0.943024	0.964042	0.961256
M0ZRS0	Uncharacterized protein OS=Solanum tuberosum PE=3 SV=1	15.6556	7	21	4	1	511	54.1	5.81	1.22404	2.12308	1.00481	0.909615	0.961538	0.971154	1.08604	1.40124	0.894441	1.00532	1.06416	1.03755	1.10775	1.61725	0.88662	0.815493	1.15035	0.924648
M1AG88	Photosystem II reaction center Psb28 protein OS=Solanum tuberosum GN=102586634 PE=3 SV=1	20.5556	3	10	3	1	180	20.2	9.55	0.92749	0.828685	1.0741	0.932271	0.905976	1.02948	1.10597	0.91791	1.1194	0.991045	0.933333	0.980597	0.934478	0.967917	1.06055	0.892454	0.885224	0.882512
M0ZG32	Uncharacterized protein OS=Solanum tuberosum GN=102584328 PE=3 SV=1	14.3448	10	25	9	1	725	81.2	8.51	1.05958	1.06198	1.03043	1.08216	0.915759	0.994875	1.05959	1.12268	1.09	1.08494	0.939532	0.995631	1.05992	1.2404	0.970103	0.98216	0.992864	0.968012
Q3HRX7	Ribosomal protein L25-like protein OS=Solanum tuberosum GN=102588879 PE=2 SV=1	36.6013	6	44	5	1	153	17.2	10.26	1.02978	1.26153	1.09311	1.05927	0.952998	1.04562	1.00818	1.11383	1.04264	1.0388	0.866978	1.02554	0.975094	1.11504	1.03553	0.999042	0.879474	1.00462
M1ACS9	Uncharacterized protein OS=Solanum tuberosum GN=102597833 PE=4 SV=1	13.73	4	10	4	1	437	48.3	5.17	1.04509	1.06221	0.880708	0.917237	1.11587	0.934361	1.15314	1.00042	1.09289	1.2205	1.0682	0.966946	1.13665	0.824958	1.3371	1.44099	0.923772	0.888763
M1BU82	Uncharacterized protein OS=Solanum tuberosum GN=102604026 PE=3 SV=1	11.3657	10	28	7	1	1091	121.3	5.36	0.871395	0.995843	1.04754	1.01949	1.25591	1.25539	0.894526	1.02552	1.0941	0.944957	1.28752	1.17589	0.89913	0.996943	1.05596	0.896779	1.15025	1.1352
A0A097H117	KTI-A protein (Fragment) OS=Solanum tuberosum GN=KTI-A PE=2 SV=1	30.4762	5	124	1	1	210	23.1	6.73	1.44444	0.900916	0.710767	1.7016	0.752577	0.719931	1.28345	0.920897	0.640738	1.61239	0.693474	0.648649	1.44603	1.0516	0.699288	1.66845	0.838078	0.737248
M1BD67	Uncharacterized protein OS=Solanum tuberosum GN=102598975 PE=4 SV=1	16.6667	4	69	1	1	264	29.5	9.01	1.49312	0.88559	0.188993	2.01883	0.80449	0.188993	1.50812	0.901773	0.200886	2.10118	0.824225	0.169129	1.63181	0.981481	0.228758	2.24619	0.986928	0.223312
M1A3M7	Uncharacterized protein OS=Solanum tuberosum GN=102586798 PE=4 SV=1	7.79944	3	7	3	1	359	40.3	6	1.01436	0.939077	0.791123	1.10705	0.983464	0.93342	0.895876	0.737113	0.784536	0.959794	0.885567	0.743299	0.94247	0.94247	0.93119	1.03723	0.93683	1.1427
M1AXV4	Uncharacterized protein OS=Solanum tuberosum PE=4 SV=1	8.11966	2	5	2	1	234	24.2	7.72	1.19231	0.754701	0.923932	1.23162	0.908547	1.07521	1.13121	0.964933	1.01403	1.17387	0.986558	1.05465	1.02719	0.691595	0.78492	1.19036	0.858467	1.02163
M1DUF2	Glycosyltransferase OS=Solanum tuberosum GN=107062006 PE=3 SV=1	14.0167	6	15	2	1	478	53.4	5.63	1.08676	0.948345	0.946731	1.01856	1.03511	1.08838	1.07414	0.897993	0.901338	1.04348	1.05936	1.03986	1.09443	0.822272	0.885523	1.0833	1.04677	0.978174
M0ZLS5	Uncharacterized protein OS=Solanum tuberosum PE=4 SV=1	0.532978	1	3	1	1	1501	167.3	7.09	1.09827	1.25387	0.911738	0.909918	1.04459	1.09918	1.06105	1.18917	0.877042	0.871883	0.978504	0.960447	1.05398	1.36742	0.925189	0.819129	0.991477	1.00663
P93566	Oxygen-evolving enhancer protein 2, chloroplastic OS=Solanum tuberosum GN=PSBP PE=2 SV=1	59.6154	14	632	14	1	260	28	8.18	1.05787	1.15329	1.08752	1.01543	0.969263	0.976652	1.03897	1.22664	1.09409	1.03601	0.957479	0.982888	1.05423	1.17158	1.08985	0.997736	0.88666	0.976826
M0ZIL9	Uncharacterized protein OS=Solanum tuberosum GN=102589654 PE=4 SV=1	5.24476	1	6	1	1	286	31.8	6.54	1.07576	0.879679	0.952763	1.15152	0.893048	0.821747	1.0961	0.958815	1.06575	0.921965	0.964595	1.06214	1.14885	0.979008	0.937977	1.22137	0.843511	0.828244
M1A2M3	Uncharacterized protein OS=Solanum tuberosum GN=102601072 PE=4 SV=1	7.00389	3	6	3	1	514	58.1	7.01	0.898844	0.921965	0.890173	0.890173	1.18786	1.02023	1.03769	1.20184	0.865159	1.09213	1.09966	1.06114	1.07547	1.19084	0.877089	1.13854	1.0097	1.01509
M1BZ05	Histone H2A OS=Solanum tuberosum GN=102586233 PE=3 SV=1	31.8182	5	61	2	1	132	13.9	10.05	0.927013	1.11985	0.659305	1.15567	1.18637	0.860759	0.895838	1.07067	0.618321	1.25954	1.14085	0.812361	1.08286	1.17463	0.707692	1.18812	1.28151	0.950607
M1D3N1	Uncharacterized protein OS=Solanum tuberosum PE=4 SV=1	53.6873	12	68	8	1	339	37.6	5.2	1.04884	0.821002	1.1746	1.04263	0.803293	1.06497	1.13649	0.854423	1.16142	1.0772	0.802666	1.01982	1.05791	0.840402	1.16014	1.04631	0.826808	1.06226
M1APW6	Uncharacterized protein OS=Solanum tuberosum GN=102596303 PE=4 SV=1	26.1364	6	19	6	1	264	30	6.16	0.665472	0.69086	0.640084	1.10783	1.54331	0.967443	0.752757	0.761333	0.691007	1.08356	1.50086	1.11198	0.681943	0.677571	0.726964	1.05182	1.38769	1.1213
M1CC25	Uncharacterized protein OS=Solanum tuberosum PE=4 SV=1	22.178	13	41	11	1	753	79.6	6.39	0.975278	0.972763	1.00272	0.976011	1.00126	0.921643	1.00171	0.957006	0.973726	0.957689	0.991924	0.983508	1.02378	1.03006	0.997197	0.978061	0.96656	0.933991
M1C8Z8	Uncharacterized protein OS=Solanum tuberosum GN=102596238 PE=3 SV=1	1.16279	1	5	1	1	516	57	6.89	1.01143	1.02357	1.07	0.957143	0.966429	1.05357	0.994799	0.945765	0.998514	1.10178	1.04606	1.05423	1.05559	1.0158	1.11209	1.04678	0.997266	1.07685
M1C2T1	Uncharacterized protein OS=Solanum tuberosum GN=102598666 PE=4 SV=1	21.25	6	36	5	1	320	36	5.47	1.08281	1.20479	1.16397	0.998843	0.852397	0.907273	1.05058	1.20158	1.15739	0.980512	0.828176	0.877417	1.10524	1.16687	1.16505	1.01514	0.903543	0.961841
M0ZLN7	Uncharacterized protein OS=Solanum tuberosum GN=102590566 PE=3 SV=1	45.3686	21	90	4	1	529	59.1	6.38	1.0498	1.09387	0.926172	0.99726	1.07219	1.01995	1.04534	1.10944	0.92803	0.972182	1.0299	0.97738	1.08401	1.19671	0.94646	0.947465	1.07565	1.01558
M1BW41	Uncharacterized protein OS=Solanum tuberosum PE=4 SV=1	3.92157	1	6	1	1	255	27.6	5.02	1.18599	1.0287	1.00153	1.02258	0.962878	0.917719	1.17653	0.99115	0.92408	1.00978	0.977177	0.96041	1.13368	0.938817	0.933676	0.996401	0.998972	0.925964
Q5XUG9	Putative thaumatin-like protein OS=Solanum tuberosum GN=PR-5/319 PE=4 SV=1	27.3128	5	21	3	1	227	25	5.54	0.715942	1.15652	0.551884	0.913623	1.21739	0.876522	0.729821	1.1278	0.642377	0.957399	1.17825	0.924327	0.90553	1.16091	0.741551	0.984639	1.20084	0.968894
M1BMW4	Signal peptidase I OS=Solanum tuberosum PE=3 SV=1	9.25926	4	10	4	1	432	49	8.29	1.03911	1.10186	1.02774	0.956799	1.02456	1.16189	0.912452	0.926404	1.02442	0.905476	0.972096	1.10359	1.10666	1.0314	1.0465	0.998802	0.909156	1.11601
M1AMW1	Uncharacterized protein OS=Solanum tuberosum GN=102584645 PE=3 SV=1	25.1592	9	33	9	1	314	33	10.14	1.03404	1.265	0.96672	0.888689	0.954015	0.926519	0.977854	1.19257	0.903161	0.827361	0.943225	0.853433	0.997912	1.23823	0.945615	0.947418	0.931568	0.931473
M1A1K1	Uncharacterized protein OS=Solanum tuberosum GN=102597340 PE=4 SV=1	8.22898	4	7	4	1	559	61.3	6.48	1.03402	1.07735	0.871389	1.3616	1.07316	1.07549	1.02269	0.98816	0.937346	1.07203	0.957079	0.951159	1.02834	1.07426	0.850907	1.02098	0.973923	0.900794
M1CC22	Peroxidase OS=Solanum tuberosum GN=102592844 PE=3 SV=1	55.4217	14	71	12	1	332	36.4	9.06	0.8834	1.06091	1.16097	0.825124	1.17157	1.1815	0.795608	1.01693	1.11163	0.762896	1.13731	1.21263	0.998533	1.13217	1.13814	0.772685	1.10874	1.10884
M0ZMN8	Uncharacterized protein OS=Solanum tuberosum GN=102592394 PE=4 SV=1	20.8333	9	29	8	1	552	58.5	4.97	1.09686	1.01151	0.928874	0.904984	0.994353	1.03041	1.12505	1.0732	0.896035	0.913009	0.941918	0.969633	1.07037	1.03284	0.954339	0.895387	1.01407	1.04034
M1B584	Uncharacterized protein OS=Solanum tuberosum PE=4 SV=1	28.536	10	27	10	1	403	44.2	5.12	1.07471	0.86421	0.953431	0.95111	0.958364	1.02031	0.959556	0.910271	0.937171	0.947329	0.906885	1.02389	0.992716	0.856623	1.00134	0.920261	0.971056	1.04428
M1BAL9	Uncharacterized protein OS=Solanum tuberosum GN=102588250 PE=4 SV=1	2.15232	1	3	1	1	604	66.8	5.67	1.38318	0.871495	0.775701	1.22196	1.21262	0.871495	1.32409	0.987207	0.880597	1.16418	1.11727	0.901919	1.35945	0.863287	0.826421	1.2765	1.17512	0.827957
A0A097H108	KTI-A protein (Fragment) OS=Solanum tuberosum GN=KTI-A PE=2 SV=1	19.1781	3	46	1	1	219	24.3	8.63	1.08738	0.94822	1.09709	1.96117	0.805825	1.06472	1.23239	0.954225	1.01761	1.79225	0.915493	1.03873	1.53453	1.15746	1.04972	1.9268	1.1395	1.16436
M1BWV7	Uncharacterized protein OS=Solanum tuberosum GN=102585000 PE=3 SV=1	21.7842	22	82	5	1	964	110.2	5.85	1.09772	1.04915	1.02298	1.05802	0.987058	1.06078	1.04086	1.03267	1.03891	1.02798	0.98113	1.01796	1.06054	0.951935	0.983411	1.03389	0.995463	1.02821
M1CHR3	Uncharacterized protein OS=Solanum tuberosum PE=4 SV=1	18	5	13	5	1	300	33.4	6.29	1.06054	0.993073	1.02052	0.99923	1.04413	1.04977	1.07248	0.995599	1.03521	1.02977	1.01657	1.08517	1.13803	1.21221	1.13897	1.18685	1.16432	1.22817
Q6XZA0	UDP-glucose 4-epimerase OS=Solanum tuberosum GN=StUGE45 PE=2 SV=1	24.8619	6	11	6	1	362	40	7.72	0.963062	0.92773	0.958244	0.965739	1.13597	1.04176	0.936352	0.954724	0.926509	0.99147	1.0105	1.02887	0.918074	0.873877	0.910169	1.03198	1.11427	1.17535
M1CXE6	Uncharacterized protein OS=Solanum tuberosum GN=102583330 PE=4 SV=1	15.1613	7	12	7	1	620	66.7	7.96	1.02033	1.10674	0.903099	0.895557	1.15035	1.0605	0.817784	1.01402	0.846693	0.836618	1.10731	1.00263	0.902367	1.10158	0.836785	0.884615	1.2426	1.04931
M1CN57	Uncharacterized protein OS=Solanum tuberosum PE=4 SV=1	6.81818	2	13	1	1	220	25.6	6.68	1.27574	1.87185	1.23254	0.940245	1.0324	1.03456	0.937941	1.06206	1.00987	0.991537	0.882934	0.954866	0.751462	0.930799	0.904483	0.92885	0.834308	0.875244
M1C0X4	Uncharacterized protein OS=Solanum tuberosum PE=4 SV=1	6.49351	3	6	3	1	385	42.8	8.27	0.852215	0.881601	0.865843	0.866695	1.06857	1.03152	0.923913	0.78882	0.900621	0.84265	1.0766	1.08489	0.887001	0.954959	0.859739	0.888186	1.13236	1.07072
M1C9Z4	Uncharacterized protein OS=Solanum tuberosum GN=102582048 PE=4 SV=1	5.07937	1	3	1	1	315	33.2	5.3	0.989305	0.889037	0.929144	1.07888	1.16043	1.12968	0.899346	0.941176	0.898039	0.956863	1.14118	1.07582	0.975787	0.899516	0.953995	0.986683	1.17797	1.0569
M1BLL9	Uncharacterized protein OS=Solanum tuberosum GN=107062623 PE=4 SV=1	12.5628	2	7	2	1	199	22.5	8.79	0.92963	1.08254	1.11587	0.768254	1.09524	0.965079	0.945682	0.855153	1.07939	0.795265	1.02019	0.956128	0.855362	0.7202	1.01496	0.746135	1.001	1.01446
M1CY94	Uncharacterized protein OS=Solanum tuberosum GN=102579696 PE=4 SV=1	6.43275	3	6	3	1	513	56.6	9.36	1.06388	1.15045	0.896716	0.977313	1.14866	0.994627	0.995818	1.19295	0.991637	0.873955	1.18638	1.09319	1.00538	1.13992	0.861546	0.911448	1.17221	1.04159
M1BWK3	Uncharacterized protein OS=Solanum tuberosum PE=3 SV=1	6.62768	4	15	1	1	513	58.3	9.45	1.03508	0.530849	0.551519	2.52271	0.607266	0.7886	1.07377	0.468498	0.504039	2.70544	0.44615	0.84518	0.972575	0.519034	0.517806	2.4077	0.50921	0.811298
M1APV1	Uncharacterized protein OS=Solanum tuberosum PE=3 SV=1	8.78553	2	5	2	1	387	44	7.94	0.955275	0.620413	0.769495	0.965596	1.25115	0.887615	0.971231	0.638665	0.696203	1.13464	1.10127	0.804373	0.980312	0.71534	0.625923	1.02297	1.02133	0.648893
M1D450	Uncharacterized protein OS=Solanum tuberosum GN=102592257 PE=4 SV=1	8.90411	1	3	1	1	146	16.9	7.06	1.15804	0.950954	0.904632	0.940054	0.711172	0.961853	1.25879	0.968051	0.805112	0.961661	0.884984	1.03195	1.25446	1.07589	0.883929	0.9375	0.866071	0.917411
M1D2P7	Uncharacterized protein OS=Solanum tuberosum PE=4 SV=1	5.12195	2	4	2	1	410	46	8.07	1.28125	1.24496	1.25	1.52016	1.06653	1.21169	1.19231	1.12722	1.26923	1.50888	0.912229	1.00493	1.03043	1.54688	1.33306	0.851151	1.61184	1.06826
M1B2X4	Trehalose 6-phosphate phosphatase OS=Solanum tuberosum PE=3 SV=1	1.73913	1	12	1	1	345	39.3	7.78	1.12652	0.944699	0.753929	1.62741	0.686294	0.673364	1.05076	0.811812	0.845976	1.53522	0.625748	0.683845	0.944272	0.873213	0.993992	1.40439	0.73006	0.957531
M1B4J2	Uncharacterized protein OS=Solanum tuberosum GN=102580238 PE=4 SV=1	44.9541	14	60	14	1	327	35.5	7.06	0.985748	1.3688	1.31172	0.771622	0.928252	1.0007	1.02304	1.21134	1.17341	0.82688	0.86023	0.881844	1.02739	1.24604	1.22016	0.85367	0.904523	0.978413
K7X8G5	Stem 28 kDa glycoprotein OS=Solanum tuberosum PE=2 SV=1	52.1739	6	92	1	1	138	15.3	8.87	1.23293	0.921093	1.02959	1.55311	0.592564	0.89302	1.20398	0.908955	0.990547	1.51493	0.824876	0.910448	1.27248	0.881235	1.00407	1.6169	0.687818	0.882253
M1B5I2	Uncharacterized protein OS=Solanum tuberosum GN=102577503 PE=3 SV=1	48.8624	42	305	7	1	923	102.1	6.3	0.942838	0.817029	1.00024	1.06477	1.0945	1.04129	0.960469	0.833651	0.992796	1.05763	1.07893	1.01878	0.925858	0.836282	0.976048	1.04158	1.11783	1.01313
M1AH70	Uncharacterized protein OS=Solanum tuberosum GN=102600094 PE=4 SV=1	56.7114	13	97	13	1	298	32.5	8.81	1.04409	0.987863	0.90676	1.15344	0.990354	0.984165	1.05612	1.00857	0.89868	1.14716	0.99486	0.946238	1.02704	1.08042	0.926354	1.16632	1.03152	0.972191
K7W5I7	60S ribosomal protein L36 OS=Solanum tuberosum GN=102603301 PE=2 SV=1	53.7037	8	55	2	1	108	12.1	11.31	0.852895	1.14972	0.936665	0.906864	1.01356	1.02784	0.901565	1.16972	0.96032	0.91147	1.00177	1.03357	0.877762	1.13627	0.949286	0.887221	1.00116	1.02661
M1AY92	Uncharacterized protein OS=Solanum tuberosum PE=4 SV=1	13.4565	4	10	4	1	379	42.4	4.72	0.8618	1.43844	1.1854	0.70365	1.18005	1.22287	0.87726	1.27818	1.10273	0.662178	1.10773	1.0681	1.09492	1.45593	1.17458	0.709322	0.879661	0.990678
M1B500	Uncharacterized protein OS=Solanum tuberosum GN=102593155 PE=4 SV=1	13.0019	6	19	3	1	523	56.3	7.05	0.778967	0.977306	0.72048	1.07675	1.45314	1.31255	0.745322	0.615497	0.740936	1.0769	1.36082	1.35848	0.843303	0.779608	0.780576	1.20102	1.44054	1.42093
M1CCW9	Uncharacterized protein OS=Solanum tuberosum PE=3 SV=1	16.7028	6	13	6	1	461	51.8	5.6	0.985243	1.06337	1.05035	1.0842	1.13411	1.08854	0.993192	1.04793	1.07816	1.09041	1.15468	1.03241	0.955736	1.06323	1.13866	1.14092	1.18022	1.09033
M0ZWI5	Uncharacterized protein OS=Solanum tuberosum GN=102591734 PE=4 SV=1	16.7401	3	7	3	1	227	25.1	7.75	0.911003	0.849919	0.756472	1.09749	1.22775	0.924353	1.04255	0.796353	0.730496	1.31104	1.34144	0.922999	0.963512	0.806736	0.798316	1.083	1.26704	0.927827
K9MBJ7	Beta-1,3-glucanase 14 OS=Solanum tuberosum GN=B13G_14 PE=2 SV=1	5.84416	2	5	2	1	462	51.3	9	0.730479	0.753149	0.914358	0.914358	1.1335	1.06549	0.802265	1.08972	0.91899	0.747387	1.15418	1.05923	0.870904	1.18967	1	0.883813	1.25919	1.11122
K4L9N8	Peroxidase a1 (Fragment) OS=Solanum tuberosum PE=2 SV=1	11.399	2	7	1	1	193	21.3	7.43	0.493261	0.284367	0.338275	0.553908	2.24124	2.09299	0.433871	0.324194	0.424194	0.569355	2.42097	2.04677	0.611896	0.553903	0.551673	0.679554	1.76283	1.55242
M1CLG1	Uncharacterized protein OS=Solanum tuberosum GN=102598409 PE=4 SV=1	20.8791	2	23	2	1	91	10.5	7.81	1.15855	1.10667	0.937738	1.00763	1.01679	0.859911	1.148	1.08652	0.888139	1.04184	1.02159	0.82846	1.1188	1.03525	0.890834	1.0188	0.93913	0.812456
M1C599	Ferredoxin OS=Solanum tuberosum GN=102581844 PE=3 SV=1	30.6667	4	9	3	1	150	16	5.02	1.10852	1.00041	0.849713	1.08149	1.06634	0.929566	1.09443	0.997909	0.885017	1.123	1.08432	0.953659	0.953438	1.02794	0.804441	1.02436	1.06734	0.848138
M1CST8	Uncharacterized protein OS=Solanum tuberosum PE=4 SV=1	23.5294	2	5	2	1	119	12.7	8.41	0.992743	1.20174	0.962264	1.09579	1.01306	1.23657	0.987578	0.900621	1.15528	1.12422	1.01242	1.1118	1.03213	0.822622	0.715938	0.926735	0.87018	1.29177
P37221	NAD-dependent malic enzyme 62 kDa isoform, mitochondrial OS=Solanum tuberosum PE=1 SV=1	25.3994	15	50	15	1	626	69.9	5.94	0.980858	1.04196	0.889356	0.88273	1.04817	0.958035	0.988643	0.977831	0.902346	0.972798	1.02503	0.960558	1.04199	1.02581	0.890137	0.962889	1.05423	0.974858
M1BCI8	Uncharacterized protein OS=Solanum tuberosum GN=102595890 PE=4 SV=1	3.26989	7	11	7	1	2049	230.4	4.93	0.828922	1.22696	0.845833	0.888971	1.02083	0.973284	0.863562	1.63679	0.965832	0.909197	1.06436	1.10601	0.927419	1.70254	0.791253	0.915012	1.12469	0.955955
Q38JB4	Chloroplast lipocalin OS=Solanum tuberosum GN=CHL PE=2 SV=1	27.6276	8	28	8	1	333	37.5	6	0.882915	1.07826	0.714904	0.964158	1.10409	0.863949	0.855697	1.04718	0.774967	0.969754	1.06269	0.974813	0.891302	1.06771	0.726241	0.975113	1.10211	0.875198
M1CX63	Uncharacterized protein OS=Solanum tuberosum GN=107060124 PE=4 SV=1	19.8502	3	8	3	1	267	27.9	7.44	1.12388	0.894106	1.01898	0.958042	0.974026	0.937063	1.11619	0.962211	0.881557	0.919346	0.858432	0.851664	1.37917	1.14286	1.01335	1.10814	1.02937	1.10681
Q4FE26	Proteinase inhibitor 1 PPI3B2 OS=Solanum tuberosum GN=PPI3B2 PE=2 SV=1	26.1682	2	178	1	1	107	12	5.01	0.808702	0.420988	1.39895	1.09259	0.349989	1.11095	0.872664	0.434428	1.44736	1.12078	0.34756	1.08164	0.767926	0.367722	1.42043	1.06231	0.324821	1.0619
M1BSQ4	Uncharacterized protein OS=Solanum tuberosum GN=102583450 PE=4 SV=1	35.7143	5	15	5	1	168	18.2	8.48	0.977778	0.960234	0.86462	1.01784	1.12661	1.07193	0.995258	0.86834	1.02706	0.991911	1.08591	1.00056	0.903901	0.878014	0.793617	0.898227	1.16596	1.01418
M1ARC8	Uncharacterized protein OS=Solanum tuberosum PE=3 SV=1	10.9344	5	19	5	1	503	56.8	5.5	0.889118	0.906137	0.889376	0.985044	1.05621	1.03636	0.895733	0.892698	0.914837	0.983931	1.06856	1.07177	0.966936	0.937405	0.970217	1.01943	1.13781	1.11686
M0ZPV5	40S ribosomal protein S21 OS=Solanum tuberosum GN=102592155 PE=3 SV=1	34.1463	2	7	2	1	82	9.2	7.28	1.00082	0.961901	0.990987	1.04834	1.02335	1.08152	1.00916	1.07753	1.24176	1.09035	0.977411	1.25275	0.937358	0.874717	1.07849	0.933585	1.01132	1.16604
M1A687	Uncharacterized protein OS=Solanum tuberosum GN=102588529 PE=4 SV=1	14.6154	3	9	3	1	260	29.1	9.23	0.994307	0.915244	1.16256	0.956357	1.03985	1.05376	1.05614	0.971928	1.15596	0.983157	0.991266	1.04492	0.939844	0.966737	1.09766	0.987261	0.911536	0.997169
M1B4H0	Uncharacterized protein OS=Solanum tuberosum GN=102599872 PE=4 SV=1	40.4908	32	108	32	1	978	107.6	7.21	0.982823	0.89492	0.933581	0.968897	1.03087	0.994457	1.00549	0.936274	0.979556	0.991079	0.996035	1.01408	0.993814	0.988815	0.949413	0.960937	0.99767	0.983646
M1A3V0	Uncharacterized protein OS=Solanum tuberosum PE=4 SV=1	14.2857	4	9	2	1	315	35.1	6.93	0.805776	0.925632	0.836101	0.778339	1.40361	1.00939	0.866536	1.05626	0.876349	0.933595	1.29604	1.02094	0.783015	1.03779	0.756781	0.887061	1.33837	0.952423
M1CT47	Uncharacterized protein OS=Solanum tuberosum GN=102585360 PE=4 SV=1	66.5644	17	115	5	1	326	36	7.17	1.04679	0.960452	1.00094	0.915765	0.900885	0.942667	1.03194	0.944076	1.01416	0.917714	0.84621	0.929136	1.01333	0.977412	1.00024	0.888076	0.876248	0.921619
M1AVE4	Uncharacterized protein OS=Solanum tuberosum GN=102591853 PE=3 SV=1	9.73451	2	6	2	1	226	26.2	9.38	0.0633333	0.14	0.583333	1.1	2.08	2.35	0.549654	0.51963	0.793303	1.02079	1.42032	1.74365	0.456958	0.401004	0.733142	1.03013	1.43472	1.57245
M1CSF4	Coatomer subunit beta' OS=Solanum tuberosum PE=3 SV=1	6.69694	5	8	5	1	881	99.2	4.94	0.968291	0.884764	1.01779	0.843001	1.21655	1.15623	1.02782	1.04828	0.962084	0.8497	1.01418	0.981724	0.9335	0.875727	0.931421	0.793849	1.10266	1.01995
M1C8Q2	UMP-CMP kinase OS=Solanum tuberosum GN=102603990 PE=3 SV=1	13.8889	3	7	3	1	216	24.5	8.57	0.898826	0.888889	0.755194	0.974255	1.14182	0.842367	0.84078	0.889868	0.814349	0.930145	1.17873	0.94399	0.890992	0.915216	0.879637	0.987131	1.37169	0.998486
M1A9K8	Uncharacterized protein OS=Solanum tuberosum GN=102604649 PE=4 SV=1	9.13043	4	15	4	1	460	49.1	5.94	0.734102	0.952838	0.904609	0.777849	1.17584	1.02774	0.669151	1.07707	0.955929	0.777305	1.16521	1.0347	0.690722	1.04649	0.877299	0.791389	1.25753	1.06711
M1CPX8	GrpE protein homolog OS=Solanum tuberosum GN=102605233 PE=3 SV=1	33.8936	13	48	13	1	357	39.4	4.63	0.954593	1.03478	1.01247	0.96241	1.07931	0.92886	0.967527	1.08098	1.04957	0.951661	1.15118	0.954538	0.976061	1.01465	1.07711	0.961479	1.10853	0.99858
M0ZGB8	Reticulon-like protein OS=Solanum tuberosum GN=102588292 PE=4 SV=1	10.566	3	7	2	1	265	29.9	7.99	1.06731	1.19909	0.92356	1.32516	1.01483	1.17684	1.0262	1.18462	0.824116	1.22121	0.962162	1.08316	0.990331	1.04696	0.810773	0.984807	0.948895	0.993094
M1CKK4	Uncharacterized protein OS=Solanum tuberosum GN=102604725 PE=4 SV=1	17.907	6	11	6	1	430	47.2	6.09	1.1924	1.11347	1.05131	1.12284	1.05303	1.12802	0.997626	1.02433	0.906825	1.10564	1.28724	1.11098	0.854315	1.01009	0.820695	1.13373	1.24505	1.24057
M1A8I4	Uncharacterized protein OS=Solanum tuberosum PE=4 SV=1	61.7647	11	52	2	1	306	33.9	5.01	0.933989	1.28463	1.56346	0.934065	0.823843	1.20207	0.956728	1.40277	1.56128	0.971152	0.82299	1.20482	0.895686	1.34538	1.54489	0.920063	0.906587	1.16925
M1AYU6	Uncharacterized protein OS=Solanum tuberosum GN=102582128 PE=4 SV=1	1.9685	4	13	4	1	1778	198.1	5.57	1.01953	1.03584	1.04289	1.01128	1.03302	1.02396	0.956836	1.07962	1.00107	0.970241	0.966488	0.976676	0.999481	1.1203	1.1426	1.07441	0.783511	0.953332
M1CW30	Uncharacterized protein OS=Solanum tuberosum PE=3 SV=1	14.4543	5	15	5	1	339	38.7	8.05	1.22211	1.09073	1.00878	0.961301	1.05236	1.20195	0.951636	0.997155	0.941204	0.937411	1.10574	1.22143	1.27513	1.12888	1.07746	0.920534	1.15793	1.2788
M1CK99	Uncharacterized protein OS=Solanum tuberosum GN=102595869 PE=3 SV=1	17.2676	15	48	5	1	1054	117	9.38	1.2634	1.30823	0.946701	0.894529	1.0564	0.946418	1.26348	1.21893	1.0255	0.877491	1.02696	0.937866	1.31785	1.39886	0.940144	0.905573	0.973168	0.879257
M1AL00	Uncharacterized protein OS=Solanum tuberosum GN=102600112 PE=4 SV=1	48.797	61	354	61	1	1621	176.9	6.61	1.01163	0.901311	1.07318	0.96659	0.930273	0.916645	0.980252	0.889212	1.06952	0.975415	0.946253	0.924805	0.988713	0.898068	1.04856	0.935763	0.902834	0.903947
Q2VED8	50S ribosomal protein L23, chloroplastic OS=Solanum tuberosum GN=rpl23-A PE=3 SV=1	45.1613	4	22	4	1	93	10.8	10.83	0.974325	1.16519	0.875401	0.870115	1.07627	0.932226	1.02276	1.24899	0.889489	0.928833	1.14619	0.970878	1.00364	1.12259	0.979993	0.937068	1.15751	0.989451
M1AXK7	Uncharacterized protein OS=Solanum tuberosum GN=102584115 PE=4 SV=1	14.1066	4	20	3	1	319	35.7	5.34	1.01506	0.904545	0.761932	1.10085	1.04375	1.01136	1.06358	1.00208	0.845811	1.17201	1.05912	1.08467	1.11955	0.995153	0.703554	1.41599	1.00242	0.96769
M0ZFY4	ATPase ASNA1 homolog OS=Solanum tuberosum GN=102598324 PE=3 SV=1	16.6667	4	8	4	1	360	40.4	4.88	0.936827	0.842785	0.815506	0.849246	1.08543	1.05456	0.958899	0.870092	0.947156	0.937615	1.04661	1.08183	1.09877	1.37037	1.06173	1.08395	1.31852	1.28148
M1A3Z3	Uncharacterized protein OS=Solanum tuberosum GN=102586216 PE=4 SV=1	24.4382	7	17	7	1	356	38.6	5.63	1.00249	0.881461	0.907555	0.907306	0.940855	0.952535	1.00567	0.928976	0.949866	0.878544	1.00119	1.00507	1.0089	0.987723	0.880602	1.02026	1.06967	0.917741
M1C8L3	Uncharacterized protein OS=Solanum tuberosum GN=102579744 PE=3 SV=1	53.8462	14	101	7	1	260	29.3	4.73	0.887743	1.05384	0.844788	1.11493	1.17679	1.12638	0.90536	1.08208	0.850699	1.15425	1.16009	1.17637	0.945099	1.10437	0.827686	1.09205	1.10745	1.11216
M1D5D7	Uncharacterized protein OS=Solanum tuberosum PE=3 SV=1	52.5253	13	62	3	1	297	31.6	9.32	0.994558	1.01894	1.06382	1.05129	0.967643	1.02132	0.988979	1.01811	1.08131	1.01634	0.966397	1.00671	1.00648	0.993795	1.07529	0.993036	0.976972	1.01669
M1BJV6	Eukaryotic translation initiation factor 3 subunit C OS=Solanum tuberosum GN=102595694 PE=3 SV=1	22.5597	19	53	13	1	922	104.3	5.36	0.99648	1.02221	1.0378	0.965468	0.94837	0.975358	1.00414	1.07522	0.984182	0.952003	1.08201	0.991853	1.00552	1.08805	0.961999	0.928349	1.06155	0.956481
M1B489	Uncharacterized protein OS=Solanum tuberosum GN=102598897 PE=4 SV=1	4.72441	3	9	3	1	635	73.5	5.82	0.991071	0.891183	0.851562	0.838728	1.15792	0.936384	0.886101	0.906306	0.863899	0.788632	1.14454	0.977798	0.909565	0.992949	0.864194	0.856223	1.26579	1.03311
M0ZWP9	Uncharacterized protein OS=Solanum tuberosum PE=4 SV=1	9.09091	6	12	6	1	825	90.1	4.87	0.843879	1.0227	0.984525	0.813961	1.07565	0.982462	0.914871	1.08266	1.0219	0.894384	1.0551	0.982692	0.94372	1.05143	1.00745	0.878867	0.939247	0.93962
M1C8Q0	Uncharacterized protein OS=Solanum tuberosum GN=102600142 PE=4 SV=1	10.1036	4	12	4	1	386	44.3	6.18	0.787424	0.861475	0.814874	0.856687	1.29461	1.11778	0.807201	0.862848	0.872668	0.853682	1.18756	1.14632	0.94	0.86717	0.879245	0.920377	1.07208	0.967547
M1BB16	Uncharacterized protein OS=Solanum tuberosum PE=4 SV=1	26.5774	12	41	12	1	523	58.2	7.02	0.903324	0.865219	1.0761	0.997965	1.31626	1.10244	0.881636	0.786346	1.06444	0.964491	1.22788	1.07305	0.922261	0.841917	1.10166	0.979745	1.20785	1.14439
M1BCJ8	Uncharacterized protein OS=Solanum tuberosum GN=102601609 PE=3 SV=1	27.1242	12	43	8	1	612	66.5	6.93	1.06053	1.01057	0.934356	1.14302	0.940281	0.957593	1.07295	1.04278	0.97128	1.19341	0.974673	0.999879	1.02558	0.947236	0.913402	1.0574	1.02165	0.976437
M0ZKS8	Protoporphyrinogen oxidase OS=Solanum tuberosum PE=3 SV=1	31.7774	13	57	13	1	557	60.4	8.79	0.955906	0.996197	1.09183	0.971359	1.09482	1.02565	0.86401	1.01112	1.07438	0.932436	1.07304	1.02051	0.961407	1.05709	1.08647	1.08403	1.08605	1.04313
G1CC35	50S ribosomal protein L14, chloroplastic OS=Solanum tuberosum GN=rpl14 PE=3 SV=1	64.7541	7	58	7	1	122	13.6	8.51	0.910771	0.954734	0.954852	0.890034	1.00178	0.872378	0.925684	0.987695	0.98252	0.96377	1.03936	0.907715	0.924756	0.931134	0.971397	0.937612	0.996612	0.898645
Q38JH8	S-adenosylmethionine synthase 2 OS=Solanum tuberosum GN=METK2 PE=2 SV=1	41.7949	12	39	4	1	390	42.7	6.05	1.30913	0.914343	1.08555	0.916569	0.8977	0.896109	1.28249	0.891244	1.06476	0.954819	0.958369	0.956863	1.23462	0.858618	1.01847	0.929309	0.868364	0.876073
M1CPK1	Uncharacterized protein OS=Solanum tuberosum GN=102593653 PE=4 SV=1	16.6667	3	15	3	1	180	19.3	5.01	0.890427	0.905998	0.903691	1.01557	1.20358	1.00058	0.917463	0.881926	0.936569	1.00306	1.20711	1.00726	0.890827	0.903101	0.865633	0.946059	1.20704	0.943798
M1CHQ6	Uncharacterized protein OS=Solanum tuberosum GN=102595618 PE=4 SV=1	16.2393	4	6	4	1	351	37.8	5.24	0.956697	0.985901	1.0433	1.04532	1.05035	1.07553	0.849573	0.770085	0.962821	0.828205	1.0453	0.938034	1.14419	1.10414	1.03071	1.16288	1.05607	1.05874
M1AC15	Uncharacterized protein OS=Solanum tuberosum PE=3 SV=1	20.6839	21	60	21	1	1199	132	5.62	1.0247	1.14395	1.21772	0.825949	0.854887	0.967458	1.02306	1.09693	1.19257	0.885039	0.839892	0.958331	1.04989	1.13634	1.12435	0.879147	0.870361	0.96246
M1AGE4	Uncharacterized protein OS=Solanum tuberosum GN=102593670 PE=4 SV=1	14.7874	6	13	6	1	541	59.3	9	0.927707	0.999363	0.909554	0.883758	1.21369	1.02197	0.83202	1.04458	0.929057	0.753737	1.23947	0.984507	0.948987	1.11853	0.864966	0.825581	1.11215	0.935859
M1BBC5	Uncharacterized protein OS=Solanum tuberosum PE=4 SV=1	3.05755	1	4	1	1	556	59	5.74	1.22069	1.63448	1.21379	1.13793	1.50345	1.45517	1.12139	1.41618	0.855491	0.965318	1.53757	1.41618	1.30579	1.7438	1.20661	1.16529	2.04959	1.55785
M1CJ16	Uncharacterized protein OS=Solanum tuberosum GN=102581353 PE=3 SV=1	3.72549	2	5	1	1	510	58.6	6.89	1.2649	0.993377	1.10265	1.06623	0.847682	1.01987	0.888354	0.682387	0.957652	0.955727	0.768046	1.14244	1.17259	0.795685	1.08249	1.08122	0.852792	1.15863
M0ZSJ5	Uncharacterized protein OS=Solanum tuberosum GN=102580709 PE=4 SV=1	16.8174	9	20	9	1	553	62.3	8.15	0.981913	1.26451	0.9024	0.927471	0.941798	0.904907	0.9179	1.33936	0.965199	0.965776	0.95347	0.992501	0.940953	1.32888	0.918027	0.897081	0.914399	0.925944
M1CGC1	Uncharacterized protein OS=Solanum tuberosum PE=4 SV=1	34.7339	9	43	1	1	357	38.9	6.87	1.37381	2.397	0.362892	1.38472	1.25512	0.293315	1.72028	2.17203	0.391608	1.4028	1.28252	0.33986	1.45197	1.97414	0.358374	1.33005	1.09975	0.353448
M1BPZ5	Uncharacterized protein OS=Solanum tuberosum GN=102598930 PE=4 SV=1	30.5825	9	46	4	1	412	43.2	7.9	0.951331	0.917637	0.910774	0.870632	1.08257	0.910982	1.01163	1.01983	0.979596	0.970633	1.09935	0.985698	1.01155	0.983027	0.959405	0.965179	1.07402	0.945932
M1D061	Uncharacterized protein OS=Solanum tuberosum GN=102581171 PE=4 SV=1	9.1954	3	10	2	1	261	27.9	8.95	1.32566	1.13189	0.668827	1.78743	0.809138	0.871355	1.22174	1.05971	0.692277	1.63654	0.778264	0.822452	1.23799	1.08496	0.694723	1.57282	0.874406	0.85752
E1AXT4	Vacuolar invertase OS=Solanum tuberosum GN=Pain-1 PE=2 SV=1	10.9546	6	22	6	1	639	70.6	5.94	1.04688	0.984305	1.11965	0.949653	1.06339	1.08255	1.05302	1.11511	0.972822	0.935785	1.1271	1.04663	1.09664	1.16514	1.12497	1.00041	1.11091	1.17146
Q2XPV5	Glutamate--tRNA ligase-like protein OS=Solanum tuberosum PE=2 SV=1	16.6181	6	17	6	1	343	38.9	9.19	1.00681	1.10573	0.943844	0.942434	1.03618	0.836231	1.04019	1.11301	0.950044	0.906528	1.03242	0.876776	1.00481	1.08574	0.989884	0.930703	1.05969	0.90263
M1D2N2	Uncharacterized protein OS=Solanum tuberosum PE=4 SV=1	6.44391	2	4	2	1	419	46.9	6.28	1.01477	0.89843	0.902124	1.14681	0.990766	0.98338	0.972098	1	0.831473	0.9375	1.0346	0.904018	1.07729	0.977232	0.880168	1.26603	1.02636	1.12942
M1CKK2	Uncharacterized protein OS=Solanum tuberosum GN=102577471 PE=3 SV=1	17.9487	7	37	7	1	312	34.9	6.05	1.19126	1.12362	1.20152	1.09152	0.704926	0.883799	1.20618	1.16031	1.23655	1.14292	0.773903	0.940164	1.13973	1.13161	1.2239	1.04086	0.768884	0.888631
M1B1T6	Uncharacterized protein OS=Solanum tuberosum GN=102581666 PE=4 SV=1	21.118	3	10	3	1	161	18.1	6.92	1.04192	1.11704	1.02177	0.991835	1.30321	0.99129	1.10843	1.01281	0.708724	0.865944	1.14096	0.808773	1.2803	1.13211	1.0471	1.12119	1.36244	1.01551
M1BP63	Histone H2A OS=Solanum tuberosum GN=102604745 PE=3 SV=1	41.0072	6	61	2	1	139	14.6	10.48	0.97395	0.958494	0.685219	1.09136	1.19135	0.932443	0.951722	0.919489	0.722968	1.03287	1.20994	0.90749	0.910286	0.917986	0.65914	1.03175	1.22242	0.898261
M1CSJ1	Uncharacterized protein OS=Solanum tuberosum PE=4 SV=1	26.3158	3	14	2	1	114	12.2	6.54	0.92974	0.999436	0.901806	0.977991	1.05277	0.983634	0.859842	0.967093	0.984156	0.97014	1.05424	1.05302	0.895507	1.03676	0.92614	1.02144	1.16236	1.04425
K7XKP4	60S ribosomal protein L10-like protein OS=Solanum tuberosum GN=102580084 PE=2 SV=1	44.2922	10	63	3	1	219	24.8	10.64	1.15358	1.04642	0.843925	1.02835	0.91215	0.856386	1.18793	1.02677	0.912046	1.14859	1.05545	0.902213	1.09086	0.975059	0.799287	0.99228	0.951603	0.782363
M1A379	Uncharacterized protein OS=Solanum tuberosum PE=3 SV=1	8.98268	7	19	7	1	924	105.6	6.04	0.876157	0.97554	0.868885	0.842442	0.98193	1.02424	0.799108	0.89097	0.850167	0.847938	0.980825	1.04058	0.915362	0.868885	0.853229	0.895793	0.858611	0.913405
M1BKB1	Uncharacterized protein OS=Solanum tuberosum PE=3 SV=1	31.3993	8	35	8	1	293	33.3	8.53	1.01596	1.00032	0.994787	1.22343	1.03926	0.990956	1.03001	1.03863	1.18826	1.19525	1.1584	1.0052	0.990675	1.02342	1.09098	1.20164	1.09958	0.995026
G1CC08	Acetyl-coenzyme A carboxylase carboxyl transferase subunit beta, chloroplastic OS=Solanum tuberosum GN=accD PE=3 SV=1	16.9625	7	19	7	1	507	57.6	5.33	1.06518	1.07344	1.05893	0.941295	0.961384	0.981696	1.06926	1.03905	1.04367	0.968065	0.909388	0.944786	1.06118	1.07032	1.09492	0.887102	1.01009	0.999685
M1D7J7	Malic enzyme OS=Solanum tuberosum GN=102580952 PE=3 SV=1	49.5682	25	267	12	1	579	64.1	6	0.968441	0.91498	0.849405	1.01004	1.00974	0.999145	0.968826	0.935936	0.867697	1.00061	1.02672	1.00858	0.965095	0.904638	0.873934	1.01961	0.99489	1.00697
M1B4H5	Uncharacterized protein OS=Solanum tuberosum GN=102601553 PE=3 SV=1	38.0776	17	61	17	1	541	61.3	4.83	0.8791	0.885687	0.98367	1.04076	0.959242	1.15727	0.914151	0.886258	0.978863	1.03508	0.961383	1.09825	0.894725	0.908087	0.975902	1.04132	1.05754	1.19109
M1C4Z7	Uncharacterized protein OS=Solanum tuberosum GN=102580607 PE=4 SV=1	29.2627	10	20	10	1	434	49.7	6.25	0.916034	0.982807	1.03059	1.03499	0.912035	0.905038	0.972035	1.01466	1.01634	0.945755	0.989218	0.890667	1.0251	1.09191	1.0234	1.02035	1.06987	0.951501
M1BTK3	Potassium transporter OS=Solanum tuberosum PE=3 SV=1	1.38889	1	3	1	1	792	87.6	8.82	1.03093	0.818557	1.00619	0.670103	0.975258	0.925773	0.888183	0.82338	0.950445	0.735705	0.964422	1.0953	0.906637	0.807649	0.933633	0.67604	0.937008	0.804274
M1B5V8	Uncharacterized protein OS=Solanum tuberosum GN=102580039 PE=3 SV=1	5.82278	4	7	4	1	790	90.3	6.79	0.981707	0.916159	0.977896	0.791159	0.903201	0.964177	0.822589	0.693141	1.00413	0.784941	0.89376	1.03094	0.940205	0.885917	0.949646	0.896932	1	0.967742
Q2XPX1	L-allo-threonine aldolase-related protein OS=Solanum tuberosum GN=102577840 PE=2 SV=1	26.4624	6	13	6	1	359	38.6	6.9	1.8318	1.26436	0.969336	1.06788	1.01161	0.937779	1.88894	1.27595	0.975651	1.06151	1.04485	0.896625	1.6989	1.17446	0.890699	1.08776	0.966894	0.697846
M1B7H0	Peptidylprolyl isomerase OS=Solanum tuberosum GN=102598512 PE=4 SV=1	30.6383	8	45	8	1	235	25.5	7.8	0.561272	0.599125	0.552333	0.506798	0.531195	0.534361	0.659579	0.675353	0.612049	0.637065	0.626016	0.628587	0.610021	0.591646	0.589679	0.584347	0.577514	0.599151
M1BA21	Uncharacterized protein OS=Solanum tuberosum GN=102583179 PE=4 SV=1	19.8582	5	19	4	1	282	30.2	11.47	1.02094	1.09455	0.851418	1.3244	1.43201	1.04705	1.03841	1.12398	0.815766	1.20098	1.32824	0.990533	1.00635	1.06326	0.82451	1.17893	1.19084	0.933033
M1CTR3	Aconitate hydratase OS=Solanum tuberosum GN=102587698 PE=3 SV=1	41.6249	34	211	17	1	997	108.3	7.55	1.02988	1.00845	0.887894	0.981885	0.998742	0.974568	1.03661	1.00241	0.872854	0.982602	0.998214	0.968521	1.00378	0.970153	0.85634	0.963788	0.998041	0.96465
M1AET0	Cytokinin riboside 5'-monophosphate phosphoribohydrolase OS=Solanum tuberosum GN=102597227 PE=3 SV=1	7.51174	1	3	1	1	213	23.2	5.43	1.04944	1.05618	1.04494	0.934831	0.973034	1.04045	1.04478	1.02799	1.05597	0.822761	0.93097	0.994403	1.12953	1.16839	1.06995	0.816062	1.10622	0.974093
Q43846	Soluble starch synthase 3, chloroplastic/amyloplastic OS=Solanum tuberosum GN=SS3 PE=1 SV=1	13.0081	14	29	13	1	1230	139	6.28	1.00152	0.982807	1.15212	0.967573	0.981066	0.996518	0.981923	1.07745	1.13963	0.911485	0.945457	1.01216	1.00534	0.900393	1.10214	0.905732	0.970076	1.00393
M1BBX2	Uncharacterized protein OS=Solanum tuberosum PE=4 SV=1	7.02128	3	6	1	1	470	54	5.45	1.02589	0.678914	1.30522	0.778706	0.748225	1.13445	1.1209	0.803042	1.36029	0.931946	0.739792	1.1289	1.23151	1.05466	1.40514	1.1254	0.938907	1.09646
M1D7L6	Uncharacterized protein OS=Solanum tuberosum GN=102580604 PE=3 SV=1	9.93151	3	14	3	1	292	30.9	7.65	0.865063	1.18985	0.773013	0.827929	1.41266	0.980649	0.874882	1.11775	0.704215	0.79777	1.28539	0.848044	0.895556	1.15154	0.767566	0.930498	1.27763	0.972275
M1CTV7	Citrate synthase OS=Solanum tuberosum GN=102595372 PE=3 SV=1	47.4468	15	64	15	1	470	52.5	7.36	0.979842	0.843917	0.892678	1.00462	1.02287	1.03036	1.02386	0.929493	0.914511	1.06109	0.991273	0.991196	1.02412	0.853981	0.914809	1.0715	0.994108	1.01019
M1AP60	Uncharacterized protein OS=Solanum tuberosum GN=102597067 PE=4 SV=1	11.8557	2	6	2	1	194	21.6	8.73	0.931647	0.892003	0.885851	0.98838	1.22693	0.958305	1.00559	0.972973	0.948742	1.09972	1.2945	1.08854	0.951246	0.888407	0.824485	1.05959	1.14843	0.91766
M1BWL6	Uncharacterized protein OS=Solanum tuberosum GN=102603413 PE=4 SV=1	2.58398	1	3	1	1	387	42.8	6.34	0.952036	0.965611	0.829864	1.07421	1.12851	1.07602	0.945617	0.895292	0.781656	1.04789	1.08442	1.05601	0.917537	0.963466	0.850731	0.967641	1.09812	1.01461
Q2XPW4	60S ribosomal protein L7A-like protein OS=Solanum tuberosum GN=102577601 PE=2 SV=1	43.4109	14	97	2	1	258	29.3	10.29	0.975791	1.10863	1.05773	1.04376	0.874612	0.990999	1.06808	1.31302	1.06497	0.95617	0.860118	0.967672	1.02399	1.25933	1.00152	1.03008	0.799315	0.904798
M1CHK9	Uncharacterized protein OS=Solanum tuberosum GN=102593509 PE=4 SV=1	19.2708	3	5	3	1	192	20.7	8.57	1.04944	0.931437	1.02752	1.03545	1.01399	0.956623	1.06909	0.910256	0.978632	1.09758	1.0406	1.0292	0.989858	0.853955	0.96146	1.16836	0.762677	0.947262
M1A8U4	Uncharacterized protein OS=Solanum tuberosum GN=102601582 PE=3 SV=1	7.11111	2	4	2	1	225	24.8	8.79	0.992486	0.896858	0.877732	1.1168	0.980874	1.20219	0.913462	1.25962	0.826923	0.759615	0.75	0.740385	0.918239	1.72956	0.779874	0.924528	0.893082	0.937107
A0A0M5KK02	Putative ras-related protein RABD2a OS=Solanum tuberosum PE=2 SV=1	34.4828	5	19	1	1	203	22.4	5.24	1.02356	1.22513	0.82199	0.787958	1.23822	1.05497	0.953964	1.23785	0.974425	0.923274	1.23274	1.31969	0.939189	1.03378	1.10135	0.878378	1.07432	0.851351
M1BQ55	Uncharacterized protein OS=Solanum tuberosum GN=102600885 PE=4 SV=1	32.197	6	19	6	1	264	28.7	6.96	1.09793	1.15189	1.01224	0.961279	1.19985	1.10267	0.869539	1.01756	1.01102	0.92058	1.02225	1.11474	0.891451	1.20029	1.22238	0.98367	1.18732	1.13689
M1AS86	Uncharacterized protein OS=Solanum tuberosum GN=102579712 PE=4 SV=1	23.5219	16	40	1	1	778	85	8.29	1.02748	1.17991	1.06653	0.94138	1.07315	1.04448	1.04606	1.18886	1.0466	0.918832	1.0102	1.0014	1.01743	1.14127	1.11333	0.97008	0.992308	1.02978
B2ZSP7	Sucrose-phosphate-synthase OS=Solanum tuberosum GN=sps PE=2 SV=1	11.1954	12	39	11	1	1054	118.3	6.38	0.954514	1.0485	1.12819	0.847777	0.935906	1.06745	0.960682	1.04496	1.07692	0.867023	0.933159	1.03932	0.949773	0.973073	1.05023	0.867996	0.974705	1.02965
M1CQ05	Uncharacterized protein OS=Solanum tuberosum GN=102593522 PE=4 SV=1	3.43137	1	3	1	1	408	44.2	6.52	1.01515	1.12424	0.906061	0.816667	0.833333	1.01061	0.907317	1.06504	1.01138	0.858537	0.879675	0.939837	0.978041	1.10642	1.03041	0.809122	0.91723	1.09291
M1CA03	Uncharacterized protein OS=Solanum tuberosum GN=102585358 PE=4 SV=1	41.8699	9	79	9	1	246	27.5	8.13	1.00928	0.842752	0.960417	1.0351	0.963664	0.996057	1.07206	0.896127	0.990304	1.0207	0.997113	1.00196	1.13281	0.894059	0.979904	1.06043	1.015	0.991335
M1C114	Uncharacterized protein OS=Solanum tuberosum GN=102600021 PE=3 SV=1	47.4359	22	70	22	1	546	61.2	5.19	1.09379	0.994992	1.09242	1.00336	0.935807	0.904906	1.07174	0.991778	1.09641	1.02368	0.937001	0.915345	1.11296	0.983444	1.11015	0.951886	0.927619	0.879505
M1DF23	Uncharacterized protein OS=Solanum tuberosum GN=102598020 PE=4 SV=1	12.1252	9	33	9	1	767	81	8.09	1.03136	0.965116	0.938447	0.952528	0.958289	0.946128	1.07021	0.957096	0.926327	0.922427	0.927194	0.936078	0.982484	0.926606	0.828928	0.869869	0.966258	0.920266
M1C340	Uncharacterized protein OS=Solanum tuberosum GN=102596301 PE=3 SV=1	33.8501	11	47	11	1	387	42	7.43	0.947992	0.942829	0.933187	0.962493	1.0864	1.05019	1.01093	1.02255	0.963819	1.00913	1.0669	1.04808	1.14089	1.2027	0.944494	1.06951	1.05275	1.02366
M1CIX9	Casein kinase II subunit beta OS=Solanum tuberosum GN=102600211 PE=3 SV=1	3.85965	1	3	1	1	285	32.2	5.85	0.878661	1.29986	0.97629	0.786611	0.887029	1.01116	1.05636	1.36715	1.01932	0.819646	1.00644	1.03865	0.946497	1.16561	0.910828	0.75414	1.02038	0.917197
M1BDU1	Superoxide dismutase OS=Solanum tuberosum GN=102584005 PE=3 SV=1	45.1754	8	35	8	1	228	25.3	7.68	0.94669	0.977262	0.948887	1.09659	0.970192	1.01213	0.965647	0.989803	0.999505	1.07593	0.990001	0.984358	0.979363	1.02	1.13554	1.13516	1.07936	1.04777
M1A7Z6	Cysteine synthase OS=Solanum tuberosum PE=3 SV=1	37.3219	11	40	9	1	351	38.2	8.41	0.94624	1.02396	0.924513	0.892897	1.09596	0.979387	0.941226	1.01631	0.862486	0.968363	1.13133	0.992829	1.00984	1.0005	0.925592	0.963964	1.11345	1.02202
M0ZV80	Uncharacterized protein OS=Solanum tuberosum GN=102593001 PE=4 SV=1	9.44206	2	4	2	1	233	25.8	8.37	1.85329	1.07394	1.17606	1.07512	0.921362	0.955399	1.61298	1.10555	1.19077	0.94136	1.04691	0.960125	1.7321	1.01592	1.35013	0.95756	0.874005	0.844828
M0ZVR1	Ferredoxin--NADP reductase OS=Solanum tuberosum GN=102591399 PE=3 SV=1	46.9613	19	223	19	1	362	40.4	8.21	1.0076	1.04649	1.21009	0.921784	0.807667	0.89394	1.00552	1.0184	1.23441	0.913467	0.854088	0.913791	1.02945	1.0088	1.19908	0.917942	0.840522	0.923917
M1CDF4	Uncharacterized protein OS=Solanum tuberosum GN=102600638 PE=3 SV=1	18.3511	4	12	4	1	376	39.4	7.02	1.08307	1.08092	1.06217	1.00268	1.02251	1.03859	1.19526	1.01795	1.07251	1.02656	1.06461	1.01508	1.07206	1.00353	1.0385	1.02614	1.16143	1.06605
M1BTP6	14-3-3 protein OS=Solanum tuberosum GN=102596432 PE=2 SV=1	43.295	11	90	4	1	261	29.5	4.82	0.879238	1.01086	0.837359	1.05916	1.09085	1.0175	0.952722	0.965719	0.800716	1.05764	1.05613	0.982671	0.866052	0.988037	0.819572	0.991763	0.988233	0.854089
M0ZKL9	Uncharacterized protein OS=Solanum tuberosum GN=102585705 PE=4 SV=1	4.32961	3	12	3	1	716	77.5	6.46	0.809467	0.913683	0.797136	0.945903	1.34248	1.05927	0.94717	1.2531	0.855256	0.904852	1.22938	1.01887	0.884867	0.886878	0.803922	0.919055	1.3816	1.05983
M1D2B9	Uncharacterized protein OS=Solanum tuberosum GN=102582607 PE=3 SV=1	24.5785	24	74	14	1	1127	124.6	9.41	0.996535	1.01512	0.935489	0.960458	0.988396	0.965902	0.994063	0.991041	0.953721	0.959235	0.952131	0.927375	1.00437	1.00024	0.944536	0.956591	0.955619	0.93603
M1BSH2	Uncharacterized protein OS=Solanum tuberosum PE=4 SV=1	50.5051	4	98	1	1	99	10.8	9.79	0.99002	1.10978	0.922156	0.906188	1.24152	1.14371	0.645914	1.17121	0.762646	0.875486	1.17121	0.883268	0.955556	0.944444	0.916667	0.7	1.27222	0.961111
M1D0I5	Uncharacterized protein OS=Solanum tuberosum GN=102591157 PE=3 SV=1	38.7176	26	93	26	1	811	91.5	6.81	1.06249	0.995075	0.922189	1.04602	1.01107	0.895635	1.02242	1.00566	0.962318	1.05552	1.01037	0.908304	1.08802	1.01493	0.94757	1.07456	0.999778	0.916422
G1CCB7	30S ribosomal protein S12, chloroplastic OS=Solanum tuberosum GN=rps12 PE=3 SV=1	13.0081	2	10	2	1	123	13.7	11.58	1.0357	1.1295	1.1074	1.04392	0.968546	0.959762	1.02834	1.08503	1.0731	1.00497	0.970413	0.986077	0.975243	0.963198	0.990632	0.993643	0.915691	0.878555
M1A5N1	Uncharacterized protein OS=Solanum tuberosum PE=4 SV=1	4.45969	2	6	2	1	583	63.8	5.48	1.05305	1.02437	0.845161	1.24803	1.081	0.878853	1.01914	0.862963	0.739506	1.16235	1.1537	0.931481	1.05308	1.01	0.81	1.16923	1.01692	0.908462
M1BH74	Uncharacterized protein OS=Solanum tuberosum GN=102600274 PE=4 SV=1	39.4366	9	35	9	1	284	31.4	6.8	1.13873	1.11084	1.1218	0.95646	0.813603	0.859846	1.10011	0.980085	1.12228	0.917552	0.817977	0.885422	1.11745	1.11132	1.13828	0.91252	0.789169	0.785466
M1AKV3	Proteasome subunit alpha type OS=Solanum tuberosum GN=102599627 PE=3 SV=1	61.6034	12	49	2	1	237	26.1	4.77	1.00677	1.03809	0.997191	1.03396	1.02991	1.00397	0.967125	1.0718	0.986171	1.00008	1.07163	1.0501	0.97311	1.07835	0.974164	0.991247	1.11874	1.04039
M1D227	Carbonic anhydrase OS=Solanum tuberosum PE=3 SV=1	46.875	10	81	3	1	256	28.1	5.69	0.966532	0.969033	1.00423	1.01702	0.886613	0.86257	0.980036	0.880868	1.00499	1.09599	0.84	0.946763	1.02176	0.922561	0.969891	1.1226	0.856671	0.82151
M1CY77	Eukaryotic translation initiation factor 3 subunit G OS=Solanum tuberosum GN=102606183 PE=3 SV=1	36.2712	10	28	10	1	295	32.4	8.6	1.09023	1.05783	0.93845	1.11938	1.04186	1.03318	1.07894	0.937519	0.895154	1.07818	1.0317	0.982322	0.961068	1.07129	0.932922	1.01531	1.0602	1.01099
M1BQD4	Uncharacterized protein OS=Solanum tuberosum PE=3 SV=1	22.2458	9	33	9	1	472	51.1	7.2	1.08534	1.02335	0.850713	0.956031	1.06732	0.983398	1.00115	0.950834	0.813145	1.02204	1.06254	1.01745	0.997721	0.968403	0.843233	0.965213	1.05241	0.98967
M1C5K2	Uncharacterized protein OS=Solanum tuberosum GN=102579947 PE=4 SV=1	9.90099	3	6	3	1	404	47.5	8.32	0.81523	0.945129	0.849944	0.804031	0.903695	0.783875	0.989333	1.26933	1.048	0.912	1.176	1.18133	0.944712	1.08053	0.872596	0.924279	0.882212	0.879808
M1B864	Uncharacterized protein OS=Solanum tuberosum GN=102580870 PE=4 SV=1	40.9756	6	23	6	1	205	22.8	5.67	0.694344	0.602361	0.657399	1.02038	1.3904	1.61607	0.632695	0.576607	0.607159	1.09804	1.39694	1.72458	0.546053	0.494488	0.502312	1.02205	1.6755	1.69772
M1AD15	Citrate synthase OS=Solanum tuberosum GN=102595659 PE=3 SV=1	19.0661	9	26	9	1	514	56.2	8.76	0.785198	0.738409	0.673189	1.06054	1.5358	1.18318	0.915409	0.807769	0.742483	1.14426	1.46531	1.18357	0.773782	0.728627	0.697703	1.08919	1.45445	1.13658
J9ULI1	Sucrose non-fermenting 1-related protein kinase 2 family member OS=Solanum tuberosum GN=SnRK2.4 PE=2 SV=1	18.3333	6	24	3	1	360	41.5	5.73	1.03984	0.94921	0.934853	0.941134	0.91547	0.968055	1.0533	0.992864	0.950937	0.994871	0.908118	0.976137	1.01375	1.07675	0.985319	0.949452	0.94016	0.981974
M1B3I8	Uncharacterized protein OS=Solanum tuberosum PE=4 SV=1	7.9646	1	3	1	1	113	12.6	4.81	0.786054	0.732171	0.788431	0.880349	1.56101	1.19334	0.827562	0.706714	0.737809	0.880565	1.39576	1.19223	0.757042	0.758803	0.779049	0.829225	1.43662	1.12764
M1AU30	Uncharacterized protein OS=Solanum tuberosum GN=102588097 PE=4 SV=1	12.0805	2	5	2	1	298	32.9	6.3	0.831579	0.863158	0.936842	0.915789	1.15789	1.09474	1.40764	1.12102	0.942675	0.414013	1.22293	1.18471	1.15694	1.31187	1.19316	1.14286	1.09256	1.05433
M0ZXE7	Uncharacterized protein OS=Solanum tuberosum PE=4 SV=1	13.8577	3	5	3	1	267	29	5.17	0.810448	1.21194	0.870149	1.06418	1.17015	1.05522	1.08575	1.07882	0.825032	1.10091	0.958424	0.849285	0.899529	1.19937	0.949765	1.08163	1.20879	1.13815
C7TPG6	Nuclear RNA binding protein OS=Solanum tuberosum GN=rgga PE=2 SV=1	35.2778	10	44	2	1	360	39.1	6.87	0.976751	1.13764	1.14206	0.941235	0.928826	1.06404	0.971151	1.12479	1.0478	0.898429	0.992318	0.994367	1.00063	1.09154	1.03932	0.934885	0.951557	0.978295
M1AGG9	Uncharacterized protein OS=Solanum tuberosum GN=102594989 PE=4 SV=1	3.13316	1	4	1	1	383	42.5	9.67	0.921423	0.765095	0.966915	0.71464	1.19768	0.940447	0.931915	0.69617	0.909787	0.708085	1.34723	0.951489	1.01389	0.921061	0.966846	0.860751	1.08904	0.961478
M1CTR1	Uncharacterized protein OS=Solanum tuberosum GN=102585927 PE=4 SV=1	2.7027	1	6	1	1	444	47.9	9.22	0.977959	1.03429	1.19755	0.807347	0.95102	1.05143	0.98446	0.921523	1.32401	0.812743	0.948718	1.0202	1.00093	1.05757	1.36305	0.854225	0.977716	1.07335
K7VKA6	17.6 kDa class 1 small heat shock protein OS=Solanum tuberosum GN=Sl20.1shsp PE=2 SV=1	46.7532	7	44	1	1	154	17.6	6.61	0.452128	0.452128	0.451514	1.60311	1.67707	1.16275	0.481859	0.452988	0.53989	1.62698	1.60023	1.20633	0.41947	0.40347	0.433735	1.73378	1.72212	1.25186
M1AKN9	Lactoylglutathione lyase OS=Solanum tuberosum PE=3 SV=1	16.3889	5	16	4	1	360	39.9	5.19	1.06038	0.871445	0.889365	1.07752	1.12817	0.972731	0.973228	0.886878	0.89819	1.13462	1.05618	0.938537	1.029	0.870968	0.87944	1.0971	1.03845	0.954383
M0ZT89	Uncharacterized protein OS=Solanum tuberosum GN=102578860 PE=3 SV=1	41.2698	10	92	9	1	252	26.7	8.19	0.959801	0.967399	1.02424	1.03523	0.968711	0.998411	0.960511	1.01822	1.00644	1.04441	1.01166	1.00685	0.932634	0.996506	0.980586	0.997217	1.03087	0.973727
M1CHI8	Uncharacterized protein OS=Solanum tuberosum GN=102601416 PE=3 SV=1	2.54958	1	3	1	1	353	40.1	7.02	0.955807	1.12641	0.527235	0.985612	1.76567	0.861254	0.874463	1.07309	0.595873	1.00086	1.73087	0.804815	0.884712	1.11863	0.604845	0.931495	1.68254	0.856307
M1BJX6	Uncharacterized protein OS=Solanum tuberosum GN=102604558 PE=4 SV=1	59.5391	35	133	35	1	781	85.8	4.32	1.12309	1.15197	1.07666	1.00099	0.961482	1.1145	1.1507	1.11243	1.08865	1.01756	0.946259	1.14562	1.10287	1.10959	1.06211	0.992795	0.921097	1.1331
M1C6A5	Uncharacterized protein OS=Solanum tuberosum GN=102600468 PE=4 SV=1	28.3843	9	47	3	1	229	25.6	10.15	1.06031	1.14773	1.14277	1.06352	0.903263	1.06148	1.0721	0.995291	1.09241	0.977781	0.855503	0.989994	1.06474	1.09587	1.20474	0.99026	0.80806	1.04087
A0A097H199	PMEI protein OS=Solanum tuberosum GN=PMEI PE=2 SV=1	13.2653	3	9	3	1	196	20.9	9.04	0.985363	0.849268	1.17347	0.92588	0.885394	1.14886	0.930913	0.832024	1.11352	0.925224	0.904633	1.19967	0.953446	0.878174	1.12455	0.931681	0.909311	1.20707
M1B1L7	Uncharacterized protein OS=Solanum tuberosum GN=102595350 PE=4 SV=1	9.35065	6	12	6	1	770	83.9	5.88	0.954707	0.829505	1.12261	0.924296	0.905532	1.10029	1.04718	0.94092	1.02934	0.972641	1.00317	1.04243	1.1224	1.17542	1.14371	0.980178	0.949455	1.06442
M1CJT0	Uncharacterized protein OS=Solanum tuberosum PE=3 SV=1	5.18784	3	5	1	1	559	64	8.95	1.17175	1.01385	1.07202	1.09418	1.27978	0.889197	1.07027	0.964865	0.927027	0.964865	1.15676	0.754054	1.26336	1.02672	0.973282	1.08779	1.18702	0.935115
M1CYB5	Uncharacterized protein OS=Solanum tuberosum GN=102597338 PE=4 SV=1	35.1119	16	62	16	1	581	63	9.52	0.957368	1.0214	0.894305	1.01609	1.11881	1.07199	0.879329	0.945313	0.886451	0.990094	1.05068	1.0465	0.949543	0.979439	0.902063	1.02956	1.09097	1.08509
K7WU04	Putative thioredoxin m2 OS=Solanum tuberosum PE=2 SV=1	29.6703	5	58	3	1	182	19.4	8.79	1.08669	0.984181	0.935586	1.09934	0.929385	0.90939	1.03743	0.947804	0.912922	1.02533	0.89599	0.898281	1.05911	0.992612	0.94541	1.0747	0.928308	0.951977
M1CA70	Uncharacterized protein OS=Solanum tuberosum GN=102602805 PE=4 SV=1	2.44186	2	7	2	1	860	97.1	5.6	0.877147	1.02246	1.40423	0.928666	0.989432	1.23514	0.842324	1.0249	1.15214	0.673582	1.01107	1.1231	0.88587	1.04106	1.1721	0.806159	1.00423	1.10688
M1AJ64	Uncharacterized protein OS=Solanum tuberosum GN=102603518 PE=3 SV=1	5.58376	1	3	1	1	197	22.3	5.53	0.560687	0.36305	0.635875	1.40816	1.73792	1.43824	0.5683	0.442127	0.52659	1.45047	1.70282	1.48279	0.470133	0.428097	0.584071	1.32301	1.73451	1.48894
M1B973	Uncharacterized protein OS=Solanum tuberosum GN=102577772 PE=4 SV=1	27.6119	6	18	4	1	268	29	7.15	1.08649	1.03515	1.01467	0.994193	1.27476	1.15373	1.02798	0.998061	0.956233	0.926593	1.12909	1.05762	1.09368	1.02182	0.948669	0.934873	1.22457	1.11517
M0ZR79	Uncharacterized protein OS=Solanum tuberosum GN=102577745 PE=4 SV=1	32.3699	15	66	4	1	519	57.4	7.01	0.92932	0.974394	1.04972	0.971174	1.04492	0.989668	0.954496	0.928877	1.01205	0.93911	1.05385	0.954423	0.92931	0.952089	1.01908	0.967051	1.0759	0.975708
Q6J2Q8	Phosphate transporter OS=Solanum tuberosum GN=PHT2;1 PE=2 SV=1	6.88468	4	13	4	1	581	61.3	9.13	1.13218	1.02518	1.00787	1.06058	0.878442	1.00551	1.20352	1.14311	1.09736	1.14018	0.964223	0.970088	1.06798	1.07964	1.08164	1.05898	0.918694	1.02866
M1BLP4	Uncharacterized protein OS=Solanum tuberosum PE=4 SV=1	5.94901	2	6	1	1	353	38.2	6.95	0.818815	1.22997	0.926829	1.25436	1.15331	0.898955	0.467078	1.7428	0.728395	0.545267	1.85391	0.621399	0.434783	1.73292	0.599379	0.520186	1.95186	0.618012
Q93XJ9	Ferredoxin OS=Solanum tuberosum GN=fed1 PE=1 SV=1	17.3611	3	36	3	1	144	15.4	4.73	1.10523	1.0029	1.13261	0.88049	0.842049	0.717706	1.22028	1.12531	1.13249	0.882088	0.838675	0.702005	1.17832	1.15747	1.17668	0.889025	0.948498	0.749949
M1A754	Uncharacterized protein OS=Solanum tuberosum PE=3 SV=1	4.35967	2	6	1	1	367	41.3	9.33	0.891256	1.16592	0.971973	0.951794	1.2287	1.213	0.839416	1.11992	0.931178	0.849844	1.16163	1.12304	0.853183	1.01129	0.864476	0.88501	1.08111	1.05955
M1CML0	Uncharacterized protein OS=Solanum tuberosum GN=102599588 PE=4 SV=1	1.81818	1	5	1	1	440	48	6.15	1.2066	0.963791	1.19489	1.07668	0.645367	0.969116	1.39929	1	1.28386	1.12603	0.742049	1.04358	1.66465	1.00604	1.23263	1.06042	0.876133	1.10574
M1A5N4	Uncharacterized protein OS=Solanum tuberosum PE=4 SV=1	15.3639	5	23	2	1	371	40.7	5.99	1.45952	0.82381	0.902381	1.45714	0.595238	0.828571	1.31665	0.875625	0.951394	1.31808	0.779843	1.0143	1.3459	0.733513	0.814266	1.35935	0.60969	0.806191
M0ZSL5	Uncharacterized protein OS=Solanum tuberosum GN=102602804 PE=3 SV=1	25.2632	11	52	5	1	570	60.2	7.46	1.09375	0.968099	1.08236	1.06738	1.04199	0.985352	1.00575	0.991741	1.03339	1.04345	1.05781	0.99246	1.04383	0.960178	1.03137	1.07319	1.0396	0.967519
M0ZI57	Uncharacterized protein OS=Solanum tuberosum GN=102599852 PE=4 SV=1	8.25243	1	3	1	1	206	22.8	8.81	0.931034	1.10057	1.27586	1.01724	1.83046	1.18678	0.916456	1.09873	1.15443	0.926582	1.65316	1.19747	1.07748	1.16223	0.978208	0.917676	1.15254	1.43584
Q7Y0S8	Erg-1 OS=Solanum tuberosum PE=2 SV=1	29.9003	9	48	9	1	301	32	8.95	1.03759	0.958964	0.985547	1.01483	1.04313	1.01295	0.985029	0.887372	1.39319	1.0332	1.42251	1.07733	0.962229	0.8259	0.881207	1.05193	1.06981	1.00025
M0ZGL4	Uncharacterized protein OS=Solanum tuberosum GN=102594273 PE=4 SV=1	9.42029	3	11	3	1	276	30.5	9.13	1.07837	0.817959	0.92898	0.98449	1.10204	0.977143	0.962113	0.9093	0.892078	0.897819	1.10563	0.978186	0.923266	0.907034	0.865224	0.8303	1.03788	0.95573
Q8LT18	Mitogen-activated protein kinase OS=Solanum tuberosum GN=StMPK1 PE=2 SV=1	11.3636	4	9	3	1	396	45.6	5.78	0.965491	0.956672	0.912193	0.858896	1.12768	0.952454	0.950963	1.64799	0.922242	0.820665	1.15412	0.967075	0.939024	0.976327	0.871593	0.79627	1.01793	0.929699
M1CDK1	Uncharacterized protein OS=Solanum tuberosum GN=102582737 PE=4 SV=1	20	4	33	4	1	190	20.3	8.82	1.12837	1.06581	0.963787	0.983999	0.927695	0.778152	1.09761	1.05144	0.989912	1.00128	0.926826	0.811452	1.18698	1.08271	0.959378	1.00895	0.879894	0.796158
M1CN42	Uncharacterized protein OS=Solanum tuberosum PE=4 SV=1	28.125	3	24	2	1	128	14	6.02	0.729531	1.09982	0.817847	0.99862	0.963201	0.870285	0.87383	1.07178	0.93045	1.12305	0.972804	0.992421	0.687957	1.255	0.809361	0.910288	1.11068	0.901024
M1C4Z5	Uncharacterized protein OS=Solanum tuberosum GN=102579084 PE=4 SV=1	26.3736	4	12	4	1	182	19.8	8.95	1.1547	1.11602	1.2523	0.867403	0.723757	0.812155	1.16637	0.936283	1.05487	0.938938	0.736283	0.961947	1.04098	0.912187	1.00319	0.843002	0.747738	0.913784
M1BN40	Uncharacterized protein OS=Solanum tuberosum GN=102578939 PE=3 SV=1	19.9438	6	65	4	1	356	38.7	6.87	1.04649	0.984764	0.865998	1.05157	1.20641	0.952077	1.041	0.959001	0.858613	1.00253	1.10781	0.952421	1.0958	0.964304	0.885771	1.02474	1.21551	0.993857
Q2XPW1	Histone H2B OS=Solanum tuberosum GN=102589130 PE=2 SV=1	47.9452	8	166	2	1	146	16.1	10.05	0.953848	1.06949	0.73959	1.11744	1.07426	0.906407	1.01248	1.13019	0.784968	1.20433	1.08268	0.983185	0.970542	1.07135	0.709086	1.17203	1.08746	0.90089
M0ZHI6	Beta-galactosidase OS=Solanum tuberosum PE=3 SV=1	25.9701	13	30	13	1	670	74.5	8.5	0.748507	0.737555	0.731581	1.05078	1.40482	1.39626	0.827066	0.674753	0.819442	1.12996	1.31606	1.36874	0.830663	0.676635	0.801827	1.07951	1.26178	1.34769
M1CBI2	Uncharacterized protein OS=Solanum tuberosum GN=102580777 PE=4 SV=1	9.55414	4	9	4	1	471	52.8	7.15	0.904475	0.606713	0.712565	1.22461	1.06885	0.967298	1.04919	0.87574	0.813609	1.32803	1.20155	1.07249	0.929171	0.646785	0.826654	1.20317	1.14492	1.02563
M1BN73	Uncharacterized protein OS=Solanum tuberosum GN=102586377 PE=4 SV=1	30.6122	3	17	3	1	147	16.7	6.37	0.786566	1.24629	1.03505	0.711852	0.88586	0.838647	0.969462	1.31781	1.09938	0.824017	0.98499	1.06936	0.81514	1.17965	1.03785	0.72655	0.94542	0.958859
M1C7Y9	Uncharacterized protein OS=Solanum tuberosum GN=102580875 PE=4 SV=1	15.2866	2	6	2	1	157	16.8	7.88	1.10408	1.18163	0.844898	1.07959	1.13469	1.05306	1.15747	0.901357	0.700452	1.05792	1.25611	0.942081	1.00871	1.01016	0.801161	0.822932	1.14369	0.923077
M1A1K0	Uncharacterized protein OS=Solanum tuberosum GN=102597985 PE=4 SV=1	12.1481	7	13	7	1	675	72.2	5.8	1.0188	1.1745	0.918331	0.962397	1.42479	1.12338	1.01332	1.14499	0.923541	0.932741	1.2849	1.00857	0.97957	1.14089	0.915111	0.976048	1.07397	1.20852
M1BYJ7	External alternative NAD(P)H-ubiquinone oxidoreductase B1, mitochondrial OS=Solanum tuberosum GN=NDB1 PE=3 SV=1	12.6516	8	24	8	1	577	65.1	6.49	0.772883	1.18169	0.818993	0.745025	1.1983	1.05901	0.82987	1.24011	0.851402	0.774912	1.18102	1.03943	0.853248	1.34848	0.866955	0.774285	1.22929	1.03278
M1ARX5	Uncharacterized protein OS=Solanum tuberosum GN=102586121 PE=4 SV=1	5.24017	1	6	1	1	229	24.5	5.15	0.856364	0.947273	1.16909	0.781818	1.12182	1.26727	0.889078	1.157	1.14164	0.887372	1.11775	1.45734	0.830986	0.888889	1.00469	0.755869	1.38967	1.18466
M1CJY4	Uncharacterized protein OS=Solanum tuberosum GN=102595655 PE=4 SV=1	15.6522	2	8	2	1	115	12.7	7.47	0.978547	0.925952	1.09827	0.874394	0.970588	1.07993	0.901857	0.787798	0.954907	0.892573	0.903183	1.05968	0.86683	0.761179	1.10172	0.830958	0.902703	1.18919
Q3HRZ0	Putative cinnamoyl-CoA reductase-like protein OS=Solanum tuberosum GN=102602150 PE=2 SV=1	13.8889	5	13	5	1	324	35.7	5.19	1.18791	1.10153	1.00291	1.10692	0.913911	0.96067	1.47779	1.33308	1.01685	1.18109	0.871746	0.979326	1.20449	1.11038	1.03644	1.04652	0.871042	0.944454
O48855	Prosystemin OS=Solanum tuberosum GN=potpro1 PE=2 SV=1	40.2062	8	21	8	1	194	22	4.78	1.11329	1.30413	0.797771	1.26742	0.967769	0.818248	1.16876	1.30453	0.829315	1.34677	0.97107	0.890839	1.11591	1.25674	0.851721	1.2333	0.936372	0.869395
M1AU65	Peroxidase OS=Solanum tuberosum GN=102582282 PE=3 SV=1	44.4099	10	33	8	1	322	34.8	9.63	0.937686	0.876036	0.805602	0.987736	1.12131	1.12628	0.972451	0.920548	0.869843	1.01876	1.13375	1.12111	0.896952	0.85948	0.731683	0.980565	1.05551	1.09228
M0ZVI1	Glucose-6-phosphate 1-epimerase OS=Solanum tuberosum GN=102584885 PE=3 SV=1	30.7947	7	37	7	1	302	33.3	6.64	1.07208	0.986223	1.10652	1.08306	0.920236	0.937706	1.03838	0.955944	1.05154	1.05637	0.908751	0.911044	1.02863	0.920717	1.07435	1.02827	0.943936	0.942252
P49284	Catalase isozyme 1 OS=Solanum tuberosum GN=CAT1 PE=2 SV=1	61.7886	28	660	1	1	492	56.3	7.03	0.967779	1.91024	0.819333	0.849252	1.11853	0.936709	0.991323	1.81453	0.887202	0.968547	1.24187	0.924078	0.928717	1.76986	0.835031	0.863544	1.1721	0.92668
M1AAV4	Uncharacterized protein OS=Solanum tuberosum PE=4 SV=1	1.1254	1	4	1	1	622	68.4	5	1.29255	0.957447	0.707447	1.37766	1.00798	0.904255	1.40481	1.03282	0.796499	1.29978	1.05689	0.849015	1.18052	0.902006	0.756447	1.1914	0.920917	0.853868
Q941G6	Pathogenesis-related protein 1b OS=Solanum tuberosum GN=pr1b PE=2 SV=1	31.4465	4	31	1	1	159	17.3	7.91	0.777989	1.22174	0.550142	1.00339	1.04438	1.04356	0.78205	1.26926	0.538111	1.05064	1.12391	1.06939	0.724537	1.2181	0.490036	1.02919	1.12329	1.0782
M1BY04	Uncharacterized protein OS=Solanum tuberosum PE=4 SV=1	34.0176	9	43	5	1	341	37.5	5.12	0.978116	1.01003	1.18085	0.763526	1.00578	0.978723	0.954393	1.04498	1.12448	0.819038	1.0249	1.00523	0.91661	1.0061	1.14661	0.799661	0.947627	1.05949
M1C102	Uncharacterized protein OS=Solanum tuberosum GN=102595856 PE=4 SV=1	14.2098	9	66	9	1	753	82	5.27	0.936291	0.954303	0.818988	0.951287	1.13327	0.974889	0.931793	0.955517	0.833385	0.944826	1.15265	1.01982	0.907067	0.938134	0.810721	0.918739	1.11242	0.993266
M1B744	Succinate dehydrogenase [ubiquinone] flavoprotein subunit, mitochondrial OS=Solanum tuberosum GN=102604123 PE=3 SV=1	33.8095	14	89	14	1	630	69.2	6.54	1.0126	1.07617	0.983941	0.901466	0.963095	0.903769	1.01331	0.998664	0.963396	0.920051	0.958922	0.875893	1.0263	1.03967	0.948756	0.909407	0.994149	0.90587
M1CDM5	Uncharacterized protein OS=Solanum tuberosum GN=102603264 PE=4 SV=1	9.3046	10	28	10	1	1021	114.6	7.15	0.951814	1.00507	0.874606	0.816975	0.911841	0.808077	0.932529	1.01038	0.883162	0.81038	0.964514	0.838865	0.97304	1.03471	0.894181	0.831611	0.966412	0.861267
M0ZIC4	Peroxidase OS=Solanum tuberosum GN=102580657 PE=3 SV=1	18.9024	5	9	5	1	328	36.5	8.28	1.09051	1.1562	0.981387	1.0219	1.19197	1.00693	0.957346	1.03633	1.10664	0.912322	1.19115	0.973144	1.22146	1.23985	0.928736	1.09349	1.21379	0.975479
Q6R2P7	14-3-3 protein OS=Solanum tuberosum GN=St14i PE=2 SV=1	58.4314	15	121	2	1	255	28.7	4.78	0.893661	0.844581	0.911384	0.97955	1.17042	1.13224	0.928956	0.867061	0.934338	1.04736	1.14263	1.09957	0.872211	0.874915	0.84449	1.06897	1.20352	1.07708
M1C8F8	Uncharacterized protein OS=Solanum tuberosum GN=102596097 PE=4 SV=1	43.75	8	30	8	1	256	27.1	6.9	0.824015	0.877487	1.24408	0.775552	1.05862	1.09991	0.839177	0.80483	1.31503	0.785331	1.03238	1.11413	0.947238	1.02476	1.26552	0.869714	1.05905	1.09467
M1CMJ2	Xylose isomerase OS=Solanum tuberosum GN=102582159 PE=3 SV=1	35.7588	16	54	16	1	481	53.5	5.31	0.947756	0.952691	0.807707	1.04128	1.26584	0.980497	0.975758	0.987057	0.835445	1.06814	1.2998	1.00623	1.00008	0.963602	0.831445	1.07827	1.28045	0.996548
M0ZMR9	Uncharacterized protein OS=Solanum tuberosum PE=4 SV=1	38.9908	7	38	7	1	218	20.8	5.64	1.06158	1.00536	1.151	0.87493	0.934838	0.974964	1.15266	1.15192	1.13707	0.90749	0.931891	0.917462	1.09592	1.04521	1.16596	0.906418	0.918131	0.92832
M1AP18	Uncharacterized protein OS=Solanum tuberosum PE=3 SV=1	5.54455	3	8	2	1	505	54	7.85	1.78333	0.827273	0.562121	2.07424	0.565152	0.566667	1.67667	1.63741	1.25173	1.23326	1.33025	1.37182	1.71834	0.810537	0.583587	1.84093	0.585613	0.568389
M1AHD8	Uncharacterized protein OS=Solanum tuberosum PE=3 SV=1	37.3882	17	67	17	1	559	61.4	9.51	1.01244	1.0238	1.00638	0.904154	1.07089	0.901169	1.01305	1.08458	0.997417	0.940787	1.10465	0.921248	1.00607	1.03102	1.01355	0.980752	1.11034	0.954821
M1BZH1	Peptidyl-prolyl cis-trans isomerase OS=Solanum tuberosum GN=102585290 PE=4 SV=1	14.4828	2	8	2	1	145	15.1	9.52	1.08491	0.994051	1.04813	1.08058	0.982153	0.959978	1.06976	1.01319	1.03105	0.997873	0.913654	0.857082	1.07108	0.977226	1.03451	1.05038	1.06625	1.10559
M0ZRG6	Uncharacterized protein OS=Solanum tuberosum GN=102577751 PE=3 SV=1	55.3719	26	156	19	1	605	64.3	5.66	0.930486	1.07018	1.13096	1.10578	0.992169	1.03674	0.960241	1.02697	1.15903	1.12675	1.00626	1.09009	0.92746	0.981244	1.15934	1.11059	0.971836	1.091
M1A2A4	Uncharacterized protein OS=Solanum tuberosum GN=102589441 PE=3 SV=1	42.4581	6	53	5	1	179	20.2	8.18	0.692716	0.870537	0.609978	0.851765	1.70057	1.08111	0.640133	0.86763	0.555236	0.827336	1.79332	1.04909	0.642628	0.879061	0.591753	0.837022	1.71671	1.02106
M1BDB3	Phosphotransferase OS=Solanum tuberosum PE=3 SV=1	14.1129	5	16	3	1	496	53.7	6.49	1.14025	1.05582	0.935906	0.956237	1.01275	0.944521	0.968739	1.13865	0.925708	0.928282	1.06804	0.969474	0.968697	1.09119	0.929908	0.97312	1.07247	0.947261
M1ATG4	Uncharacterized protein OS=Solanum tuberosum GN=102580916 PE=4 SV=1	10.582	1	4	1	1	189	20.5	9.52	0.901544	0.976834	1.21429	0.814672	0.953668	0.974903	0.962963	0.972222	1.26709	0.948718	1.099	1.09117	1.00558	0.890233	1.14419	0.953488	0.810233	0.933023
M1CBF6	Uncharacterized protein OS=Solanum tuberosum GN=102581781 PE=3 SV=1	45	14	132	14	1	280	30.5	10.27	1.0984	1.02365	1.00056	0.976946	0.955075	0.972727	1.09051	0.995589	1.00945	0.988473	0.932244	0.91864	1.05676	0.942627	0.97263	0.928389	0.895026	0.894339
G1CBY1	30S ribosomal protein S16, chloroplastic OS=Solanum tuberosum GN=rps16 PE=3 SV=1	31.8182	3	18	3	1	88	10.4	10.17	0.907967	1.11872	1.09537	1.00314	0.839089	0.844584	0.910505	1.12015	1.094	1.09288	0.843553	0.83679	0.907156	1.05473	1.06527	0.95297	0.930266	0.891344
M1A957	Uncharacterized protein OS=Solanum tuberosum PE=4 SV=1	7.08661	6	33	1	1	889	97.1	8.15	0.983728	0.745562	1.07249	0.940828	0.807692	1.10355	1.35097	1.5961	1.41504	1.28691	1.10306	1.16156	1.17525	0.953465	1.28119	1.15842	0.923762	1.20693
M1AZB4	Uncharacterized protein OS=Solanum tuberosum GN=102586495 PE=4 SV=1	58.8529	17	131	17	1	401	43.2	7.01	1.10373	1.04216	1.31588	0.992927	0.78583	0.828664	1.03735	1.08539	1.28558	0.981631	0.794806	0.836586	1.12058	1.09852	1.3372	0.99888	0.771107	0.822371
G1CC92	Photosystem I P700 chlorophyll a apoprotein A2 OS=Solanum tuberosum GN=psaB PE=3 SV=1	22.752	14	454	14	1	734	82.4	7.17	1.03725	1.03315	1.03257	0.882283	0.967283	1.00333	1.03321	1.01825	1.02236	0.877758	0.975973	1.0155	1.0151	0.986472	1.01826	0.879757	0.954332	0.986681
A0A097H1F0	4-hydroxy-4-methyl-2-oxoglutarate aldolase OS=Solanum tuberosum PE=2 SV=1	37.3494	6	26	4	1	166	17.7	5.99	1.08741	0.896305	0.947159	1.0143	1.03178	0.958681	1.07838	1.00845	0.956453	1.02534	1.08973	0.989179	1.003	0.927087	0.905114	0.96704	0.99161	1.00639
M0ZHB3	Uncharacterized protein OS=Solanum tuberosum PE=4 SV=1	15	1	4	1	1	80	8.4	7.25	0.994563	1.09651	1.03897	0.939737	0.727232	0.623018	1.03534	1.04311	1.24099	0.886926	0.438869	0.669965	1.02425	1.00194	1.22599	0.847721	0.415131	0.691562
M1B248	Eukaryotic translation initiation factor 3 subunit K OS=Solanum tuberosum GN=102585284 PE=3 SV=1	23.0769	5	8	5	1	234	26.4	5.41	1.03747	1.05685	1.0646	1.01421	1.19251	1.06718	1.0693	0.939702	1.00078	0.976507	0.941269	0.970243	1.0068	0.995347	1.10308	1.0247	1.17251	1.00251
M1AFS5	Uncharacterized protein OS=Solanum tuberosum GN=102580726 PE=4 SV=1	8.94309	2	11	2	1	369	40	8.44	1.07102	0.962675	1.04406	0.907206	0.853292	0.936236	1.06857	1.00905	1.04619	0.945238	0.884762	0.912381	1.20391	1.06283	1.14108	1.08358	0.917605	0.965619
M1A476	Uncharacterized protein OS=Solanum tuberosum PE=4 SV=1	4.07332	2	4	2	1	491	54.8	7.21	1.31763	1.00698	1.19721	0.973822	1.00873	1.24084	1.02204	0.88292	1.03444	0.939394	0.911846	0.939394	0.949353	0.92009	0.938661	0.889139	0.894204	0.9713
M1BVI6	Uncharacterized protein OS=Solanum tuberosum GN=102598913 PE=4 SV=1	4.73373	1	3	1	1	169	19	9.19	0.980527	0.957617	1.00229	0.821306	1.13288	1.00687	1.02843	0.915946	0.997528	0.823239	0.976514	0.907293	0.968809	1.00567	1.11531	0.908318	1.06333	1.0983
P04045	Alpha-1,4 glucan phosphorylase L-1 isozyme, chloroplastic/amyloplastic OS=Solanum tuberosum PE=1 SV=2	38.0952	30	132	26	1	966	109.4	5.64	1.02037	1.20222	0.809101	0.963954	1.10161	0.802541	1.02276	1.23029	0.828058	0.974492	1.10134	0.824192	1.00426	1.18735	0.847249	0.965847	1.11675	0.852236
A0A097H100	Clone PI9650 defensin-like protein mRNA OS=Solanum tuberosum PE=2 SV=1	32.0513	3	16	2	1	78	8.8	8.72	0.700482	1.40923	0.673614	0.614881	1.65966	0.998967	0.692413	1.39126	0.692413	0.630388	1.551	0.996489	0.692919	1.45234	0.687472	0.631412	1.6911	1.00726
M1CFR9	Uncharacterized protein OS=Solanum tuberosum GN=102581182 PE=4 SV=1	9.28339	4	12	4	1	614	67.2	5.77	1.06894	1.0067	0.998723	0.93361	0.93744	0.917651	1.03813	1.03951	0.998618	0.935341	0.943078	0.93921	1.07123	1.06685	1.03661	0.924791	0.999204	1.0008
M1CK16	Uncharacterized protein OS=Solanum tuberosum PE=4 SV=1	59.4595	11	62	2	1	185	20.9	9.61	1.61426	0.211914	0.661133	1.61719	0.397461	0.708984	1.58954	0.295623	1.02331	1.52075	0.350199	0.761228	1.5481	0.433986	0.937526	1.48688	0.507289	0.807997
M0ZLF8	Aldose 1-epimerase OS=Solanum tuberosum GN=102590807 PE=3 SV=1	18.6969	6	31	5	1	353	38.9	9.54	1.02966	0.960023	0.937632	1.10574	0.829777	1.0102	1.05382	0.865057	0.861496	1.18332	0.808172	0.958053	1.09948	0.843693	0.829517	1.19181	0.848661	0.900642
M1B672	Uncharacterized protein OS=Solanum tuberosum GN=102602353 PE=4 SV=1	23.1818	6	36	3	1	220	25.6	6.42	0.928192	0.626855	1.55358	1.03004	0.592783	1.63272	0.905538	0.695314	1.50492	1.01616	0.602762	1.58073	0.970947	0.676554	1.68021	1.1798	0.510158	1.81288
M1CVH3	Uncharacterized protein OS=Solanum tuberosum GN=102578172 PE=4 SV=1	8.43373	2	6	2	1	166	17.7	7.34	1.10815	1.16614	1.1698	0.96186	1.08568	1.20063	1.0859	1.16293	1.1648	1.01027	1.06069	1.12092	1.14031	1.21582	1.23112	1.03878	1.11582	1.23571
M1BBV8	Uncharacterized protein OS=Solanum tuberosum GN=102578665 PE=4 SV=1	33.3333	10	66	10	1	360	39.6	7.58	1.06731	0.943634	1.19801	0.87158	0.770248	0.892922	1.07235	0.969482	1.2205	0.879098	0.821886	0.892054	1.10041	0.920753	1.23716	0.910547	0.797195	0.901419
M1BGJ0	Uncharacterized protein OS=Solanum tuberosum PE=4 SV=1	7.46888	3	11	3	1	482	54.4	6.09	1.00438	0.875511	0.911455	1.05319	0.942431	1.04909	1.0678	0.919196	0.880568	1.04493	0.896334	1.00828	1.05085	0.978436	1.00547	1.05858	0.999678	1.09269
Q3HVN5	Dehydroascorbate reductase OS=Solanum tuberosum GN=102577622 PE=2 SV=1	69.0476	13	120	1	1	210	23.4	6.54	1.07397	0.651136	1.25859	1.31974	0.602213	1.34886	1.01689	0.590994	1.28143	1.38555	0.505629	1.35084	0.862039	0.561511	1.06766	1.13357	0.508787	1.08787
M1ALZ1	Uncharacterized protein OS=Solanum tuberosum GN=102597490 PE=4 SV=1	7.89474	3	9	3	1	570	65.2	6.43	1.02859	0.939844	0.984404	1.06535	1.12737	1.12143	1.0414	0.958223	0.979111	1.04482	1.00266	1.10292	0.929922	0.939933	1.01168	0.840378	0.972191	1.01001
M1AJV5	Uncharacterized protein OS=Solanum tuberosum GN=102586490 PE=4 SV=1	35.1562	25	75	25	1	896	98.3	5.22	0.953551	0.99938	0.972223	0.896796	0.965056	0.953124	1.00615	1.02946	0.933252	0.98102	1.04582	0.999458	0.915491	0.953807	0.979271	0.894327	1.01193	0.95661
M1BK14	Uncharacterized protein OS=Solanum tuberosum GN=102589060 PE=3 SV=1	21.4773	16	36	16	1	880	96.2	6.11	1.00526	1.05101	0.962488	0.999865	0.928485	0.971799	0.936818	1.07941	0.963411	0.916552	0.992297	0.947639	1.03872	1.05983	1.01479	0.981054	1.03141	0.983879
M1C883	Uncharacterized protein OS=Solanum tuberosum PE=4 SV=1	20.2381	3	10	3	1	168	18.4	5.34	1.07278	1.12689	1.04159	1.12193	1.08483	1.1035	1.15269	1.12653	1.04834	1.20159	1.058	1.04777	1.14935	1.21021	1.0285	1.12648	1.05879	1.05285
M1AY42	Uncharacterized protein OS=Solanum tuberosum PE=4 SV=1	24.3626	8	19	8	1	353	38.7	5.63	1.00707	1.23333	0.981818	0.980303	1.05572	1.00808	1.06214	1.30408	0.903689	0.98835	1.07631	1.00369	1.02356	1.24099	0.895573	0.953945	1.09336	0.945912
M1CKQ6	Uncharacterized protein OS=Solanum tuberosum GN=102597537 PE=4 SV=1	18.8119	4	20	3	1	202	22.5	8.21	1.00048	0.881899	0.912509	1.17908	0.935406	0.93396	0.96719	0.922251	0.935375	1.17499	0.972161	0.954464	0.963022	0.907214	0.887477	1.15994	0.921053	0.931942
M1BYS2	Uncharacterized protein OS=Solanum tuberosum GN=102602034 PE=4 SV=1	33.0435	7	187	7	1	230	24.7	9.7	1.00189	1.04032	1.00972	1.03458	0.925265	0.94146	0.989819	1.09838	1.02156	1.04003	1.00731	0.973584	0.996323	1.07229	1.00821	1.03684	1.0062	0.969468
Q38JI9	Uncharacterized protein OS=Solanum tuberosum GN=102577689 PE=2 SV=1	31.068	6	15	3	1	206	23	5.19	1.0509	0.991431	0.901584	0.974552	1.0792	1.04544	0.978056	0.938505	0.886451	0.858637	1.07885	1.00842	0.836796	0.959766	0.84133	0.790329	1.13544	0.965621
M1A0A9	Uncharacterized protein OS=Solanum tuberosum GN=102591675 PE=4 SV=1	31.4103	4	7	4	1	156	17.3	9.55	0.850452	1.03618	0.885013	0.98708	1.3188	1.07235	1.04444	1.36889	0.888889	1.24667	1.20444	1.12444	0.905191	1.01478	0.872386	1.00613	1.26208	1.15032
M0ZTV9	Uncharacterized protein OS=Solanum tuberosum GN=102586072 PE=4 SV=1	24.7642	10	21	10	1	424	45.6	4.46	1.10392	1.13897	0.982706	1.06152	1.07576	1.12427	1.05477	1.20004	1.08705	0.995285	1.02902	1.09539	1.22847	1.04505	1.00025	1.06411	1.07723	1.07228
M1C6Y5	Uncharacterized protein OS=Solanum tuberosum GN=102587061 PE=4 SV=1	50.8333	4	22	4	1	120	13.3	9.25	0.904864	0.961301	0.890621	0.742005	0.968288	0.799785	0.933252	0.974479	0.872883	0.81816	0.993865	0.839264	0.967208	1.06591	0.975649	0.875325	1.03442	0.956494
M1AVU0	Uncharacterized protein OS=Solanum tuberosum PE=4 SV=1	33.9869	5	18	5	1	153	17.8	5.73	1.35946	1.25322	0.80007	1.02247	0.995472	0.757924	1.44058	1.31815	0.840357	1.1044	1.03569	0.791192	1.3826	1.31037	0.794708	1.1694	1.01916	0.757908
K7WVF4	Glycosyltransferase OS=Solanum tuberosum GN=102579997 PE=2 SV=1	5.19481	2	4	2	1	462	52.2	6.27	1.30189	1.20849	0.504717	1.35283	0.968868	0.49434	1.1769	1.2629	0.617936	1.29975	0.948403	0.498771	1.29158	1.01027	0.665298	1.19097	0.880903	0.817248
M1BL62	Protein yippee-like OS=Solanum tuberosum GN=102590658 PE=3 SV=1	9.34579	1	3	1	1	107	12.1	8.94	0.921245	1.3022	1	1.13736	1.17582	1.07692	0.857904	1.17229	0.68206	0.98579	1.03908	0.838366	0.854812	1.25122	0.742251	1.17945	1.00163	0.874388
M1C0K5	Uncharacterized protein OS=Solanum tuberosum GN=102604045 PE=3 SV=1	17.3469	10	22	10	1	588	64.2	6.81	0.95383	0.971069	0.980363	1.0012	1.0799	1.08859	0.909849	0.978554	0.978356	1.0002	1.11994	1.0969	1.04433	1.0529	0.984188	0.94754	1.08364	1.043
M0ZTJ9	Uncharacterized protein OS=Solanum tuberosum PE=4 SV=1	8.55705	4	19	1	1	596	65.3	8.4	1.24528	1.04088	0.861635	1.02201	0.801887	0.779874	1.34314	1.50327	1.02288	1.12745	1.0098	1.10458	1.19469	1.0767	0.982301	1.07965	1.0413	0.879056
G1CC02	NAD(P)H-quinone oxidoreductase subunit J, chloroplastic OS=Solanum tuberosum GN=ndhJ PE=3 SV=1	36.0759	5	17	5	1	158	18.7	6.52	0.945336	0.75841	1.05963	0.849388	0.898318	0.909021	1.0113	0.837802	1.09306	0.896425	0.977392	0.923764	1.01155	0.782287	1.11286	0.900178	0.982524	0.929799
M1CM45	ATP synthase subunit d, mitochondrial OS=Solanum tuberosum GN=102603904 PE=3 SV=1	53.5714	9	34	9	1	168	19.8	5.4	0.997385	1.05855	0.963734	1.10982	0.95714	1.08788	0.938236	0.996439	0.925089	1.09395	0.959874	1.0734	0.961285	1.03275	0.978968	1.10547	0.989641	1.10495
Q3HVP7	Putative elongation factor 1B alpha-subunit0like OS=Solanum tuberosum PE=2 SV=1	62.1145	11	69	1	1	227	24.6	4.7	0.954147	1.12272	0.744774	0.951113	1.08024	0.748483	0.871416	1.0298	0.729492	0.910871	1.02384	0.714448	0.895249	1.27348	0.722783	0.97456	1.28133	0.718294
Q43191	Probable linoleate 9S-lipoxygenase 5 OS=Solanum tuberosum GN=LOX1.5 PE=2 SV=1	24.71	20	71	13	1	862	97.7	5.81	0.807592	0.727685	0.654751	1.13668	1.4101	1.42311	0.745442	0.647705	0.625948	1.10193	1.38995	1.42142	0.727356	0.715819	0.626277	1.11927	1.41597	1.44536
M0ZRH4	Ribosomal protein L37 OS=Solanum tuberosum GN=102586017 PE=3 SV=1	49.4737	8	43	3	1	95	10.8	11.87	1.05412	1.07152	1.03845	0.891491	0.924927	0.903152	1.09597	1.11128	1.08248	0.9177	0.965549	0.981407	1.09591	1.09359	1.05139	0.921421	0.914386	0.933945
M1BU98	Uncharacterized protein OS=Solanum tuberosum GN=102580937 PE=3 SV=1	6.28571	1	6	1	1	175	19.5	7.4	0.877193	0.855556	1.05439	1.03626	0.895322	1.14503	0.887143	0.667857	0.944286	0.985714	1.01429	1.07143	0.920878	0.829787	0.897606	1.04588	0.935505	1.11702
M1BF26	Uncharacterized protein OS=Solanum tuberosum PE=3 SV=1	3.56436	2	5	1	1	505	56.4	5.72	0.78893	0.826568	0.861255	0.8	1.23321	1.05904	0.949388	0.891429	0.996735	0.808163	1.10531	1.07102	0.927591	0.916355	1.02497	0.985019	1.201	1.08864
M1AFH0	Uncharacterized protein OS=Solanum tuberosum GN=102595265 PE=4 SV=1	24.7387	5	14	5	1	287	31.1	4.93	1.1434	1.21409	1.11864	1.05263	0.968778	1.11106	1.13352	1.27287	0.938613	1.0043	0.902394	0.935236	1.14189	1.17009	1.06528	1.06742	0.991419	1.14557
M1BHT4	Uncharacterized protein OS=Solanum tuberosum GN=102583887 PE=4 SV=1	2.55474	1	3	1	1	274	29.5	6.05	0.864183	0.939904	0.991587	1.11418	1.09014	1.42188	0.82967	0.889011	0.937363	1.03626	1.14286	1.34505	0.934034	1.00287	0.874761	1.03155	1.22467	1.4044
M1AEH5	Uncharacterized protein OS=Solanum tuberosum GN=102588587 PE=3 SV=1	34.0067	8	26	8	1	297	30.6	9.13	1.03852	0.986646	1.15673	0.951223	0.910458	1.01687	0.995996	1.01956	1.16726	0.947944	0.878639	1.0248	0.956669	0.870684	1.1652	0.85466	0.7522	0.929136
M1C511	Dolichyl-diphosphooligosaccharide--protein glycosyltransferase subunit 1 OS=Solanum tuberosum GN=102583942 PE=3 SV=1	17.7966	8	17	7	1	472	52.9	8.62	0.92994	0.949501	0.923553	0.849102	1.02615	1.07665	0.898491	0.971276	0.925998	0.893866	1.07254	1.06134	0.988867	0.967893	0.96515	0.933043	0.987093	1.06922
M1CXP4	Glycine cleavage system P protein OS=Solanum tuberosum PE=3 SV=1	52.9469	40	313	40	1	1035	112.8	6.98	1.02181	1.01602	1.26289	0.915198	0.866782	0.96502	1.01793	1.01387	1.25646	0.908873	0.857048	0.9781	1.00578	0.969281	1.24983	0.88883	0.836999	0.996121
O79467	NADH dehydrogenase subunit II (Fragment) OS=Solanum tuberosum GN=nad2 PE=4 SV=1	6.86275	2	6	2	1	306	33.4	9.33	0.87421	0.984197	0.911504	0.868521	0.99115	0.980405	0.890117	0.874512	0.863459	0.776333	0.962289	0.990247	0.916364	0.907879	0.884848	0.855758	0.984242	0.971515
M1BTY2	Uncharacterized protein OS=Solanum tuberosum GN=102587835 PE=4 SV=1	51.4019	18	64	4	1	428	48.3	5.72	0.884179	0.861199	0.87274	0.949546	1.06404	0.933715	0.98894	0.942583	0.900199	1.02391	1.03742	0.922649	0.960664	0.912045	0.889372	1.01464	1.0491	0.938348
M1AGW8	Aconitate hydratase OS=Solanum tuberosum GN=102589351 PE=3 SV=1	41.1825	33	218	16	1	981	107.1	6.89	1.04273	0.924231	0.857046	1.05257	1.05759	1.02161	1.00666	0.876012	0.851104	1.00754	1.03329	1.00305	1.03758	0.944189	0.83567	1.0393	1.02095	1.00294
Q2PYW7	Succinate--CoA ligase [ADP-forming] subunit beta, mitochondrial OS=Solanum tuberosum PE=2 SV=1	50.8314	20	77	20	1	421	45.3	5.91	1.06191	1.04154	0.895696	1.0648	1.02032	0.992528	1.08329	1.05712	0.893035	1.09041	0.99646	0.986797	1.16573	1.13398	0.88811	1.09406	1.0283	0.97646
M1AJ60	Uncharacterized protein OS=Solanum tuberosum PE=4 SV=1	5.55556	1	11	1	1	126	14.3	5.07	1.08485	0.864639	1.03293	0.886966	0.876081	0.933296	1.07562	1.03299	1.0105	0.8991	0.867395	0.889032	1.11615	0.935011	1.04064	0.900144	0.876831	0.909222
M1AT95	Uncharacterized protein OS=Solanum tuberosum GN=102605825 PE=4 SV=1	22.2591	5	17	2	1	301	31.4	9.17	1.02079	1.10313	0.910394	0.955197	1.16569	0.968517	1.05681	1.09648	0.903366	0.986174	1.13015	1.01368	0.969782	0.959116	0.90579	0.906552	1.13357	1.01879
M1CQ92	Pyruvate kinase OS=Solanum tuberosum PE=3 SV=1	29.6593	14	55	4	1	499	54.1	7.08	1.01902	1.16177	1.03655	1.10126	1.04618	1.02322	1.11892	1.29007	0.925801	0.968718	1.07472	0.982678	1.05824	1.07366	0.984444	1.03377	1.09493	1.0117
M0ZU86	Uncharacterized protein OS=Solanum tuberosum GN=102583725 PE=4 SV=1	15.4676	4	9	2	1	278	29.5	5.77	0.986999	2.04056	0.888196	0.980759	1.16121	1.06084	1.10023	1.28361	0.969829	1.08247	1.18807	1.06705	1.07578	2.02232	0.908415	1.06974	1.21757	1.04184
M1BKG3	Uncharacterized protein OS=Solanum tuberosum GN=102601299 PE=3 SV=1	38.6905	5	25	5	1	168	18.4	9.82	1.1099	0.952045	1.11629	1.13361	0.844545	0.854403	1.1222	0.985728	1.15482	1.10874	0.831725	0.819356	1.11243	0.974543	1.1436	1.16335	0.802383	0.835999
A0A0M4KLK0	2-alkenal reductase NADP+-dependent-like protein (Fragment) OS=Solanum tuberosum PE=2 SV=1	22.2222	3	4	2	1	153	17.3	7.59	0.872956	1.11321	1.06164	0.959748	1.25157	1.03522	1.08631	1.02713	1.11591	0.900123	0.953144	1.06412	1.38095	0.987179	1.44505	1.2033	0.835165	1.29853
M1CCE5	Uncharacterized protein OS=Solanum tuberosum GN=102598917 PE=4 SV=1	24.4604	6	32	6	1	278	28.5	6.76	0.858089	1.00097	0.927802	0.876864	1.13846	1.35064	0.936418	1.07728	0.974279	0.921755	1.172	1.35913	0.903387	1.06025	1.04214	0.850354	1.07299	1.30585
M1BC49	Uncharacterized protein OS=Solanum tuberosum GN=102600503 PE=4 SV=1	9.59184	4	6	4	1	490	53.2	9.22	0.923966	1.07999	0.884124	0.872567	1.13473	0.989051	0.831784	1.07621	0.97119	0.847584	1.10781	1	0.764059	0.95599	0.854523	0.799511	1.17482	0.801956
M0ZVT8	Uncharacterized protein OS=Solanum tuberosum GN=102598775 PE=3 SV=1	15.4897	6	14	6	1	439	47.8	7.71	0.917423	0.924341	0.939905	0.909641	0.891051	0.876351	1.00162	1.00974	1.00454	1.0013	0.889322	0.964946	0.9985	1.08252	0.953738	0.989247	1.03926	0.993498
M1B703	Peroxidase OS=Solanum tuberosum PE=3 SV=1	31.4199	8	36	6	1	331	35.8	8.22	1.08026	0.876601	0.946928	1.01333	0.958431	1.01752	1.15847	0.854526	0.979553	1.01491	0.93738	1.03195	1.07872	0.900377	0.977058	1.02498	0.911691	0.987115
M1AME5	Patatin OS=Solanum tuberosum GN=102589148 PE=3 SV=1	20.8738	6	13	5	1	412	45	8.54	0.754911	0.895739	0.589302	1.02811	1.58598	1.17498	0.930282	1.04507	0.814789	0.941549	1.38592	1.05141	0.711895	1.09863	0.675433	0.958757	1.79438	1.12791
M1ARI7	Uncharacterized protein OS=Solanum tuberosum GN=102595588 PE=3 SV=1	51.3514	17	165	6	1	444	47.9	6.11	1.09019	1.18805	1.26124	0.942434	0.865132	1.16776	1.03018	1.17942	1.20176	0.929658	0.880703	1.13427	1.03793	1.11245	1.21741	0.955395	0.899306	1.16667
M1AS40	Uncharacterized protein OS=Solanum tuberosum GN=102589183 PE=3 SV=1	17.6692	5	20	5	1	266	30	8.46	1.02826	0.929005	0.955862	1.00771	1.09645	1.1128	1.09206	0.990901	0.90669	0.913113	1.0355	1.06619	0.974479	0.868814	0.902739	0.887955	1.05493	1.08481
M1ARY0	Carboxypeptidase OS=Solanum tuberosum GN=102585126 PE=3 SV=1	6.36943	4	12	4	1	471	53.4	8.78	1.02579	0.797636	1.02722	0.984599	0.885745	1.04656	1.06952	0.778457	0.94958	0.943086	0.857143	0.988159	1.02598	0.735039	0.887795	0.938583	0.832677	0.989764
M0ZW12	Uncharacterized protein OS=Solanum tuberosum GN=102604666 PE=4 SV=1	7.3913	1	3	1	1	230	24.6	8.51	1.12605	1.33613	1.36975	0.521008	1.08403	1.2605	0.639216	0.964706	0.72549	0.631373	0.909804	0.717647	0.657143	0.75102	0.808163	0.510204	0.946939	0.857143
G1CC61	Protein Ycf2 OS=Solanum tuberosum GN=ycf2 PE=3 SV=1	1.49254	3	6	3	1	2278	266.3	8.37	1.05773	1.04035	1.12601	0.968963	0.987585	1.00745	1.1709	1.09027	1.15513	1.07362	1.02103	0.992112	0.963731	0.891192	1.02591	0.702073	1.03368	0.935233
M1BP07	Uncharacterized protein OS=Solanum tuberosum GN=102605576 PE=3 SV=1	29.1005	6	39	6	1	189	20.9	9.88	0.971525	1.22843	1.12205	1.13518	1.2894	1.19541	0.930258	1.14647	1.05528	1.07791	1.03246	1.05882	0.941191	1.20259	1.12401	1.09305	1.14109	1.1092
M0ZKC3	Uncharacterized protein OS=Solanum tuberosum PE=3 SV=1	16.8614	8	22	8	1	599	64.8	6.46	1.04287	1.05233	0.977732	0.926703	1.03322	1.00612	1.04115	1.11445	1.02579	0.931826	1.15419	1.07612	0.988479	1.03533	1.00307	0.925691	1.04147	1.01094
M1C7R4	Uncharacterized protein OS=Solanum tuberosum GN=102606036 PE=4 SV=1	25.0859	8	16	8	1	291	32	5.57	0.993393	0.939385	1.16145	0.988509	1.21373	0.944556	0.947351	0.9896	1.34384	0.962951	1.22262	0.945726	0.906152	0.833298	0.887676	0.904682	1.20197	0.938904
M1BHC8	Uncharacterized protein OS=Solanum tuberosum GN=102593103 PE=4 SV=1	34.058	8	142	8	1	276	29.3	8.72	1.00137	0.988771	1.06927	0.889504	0.983499	0.977068	0.960905	0.985309	1.0887	0.904475	0.944185	1	1.08731	0.969201	1.04999	0.984574	0.945664	0.985157
Q38M52	Proteasome subunit alpha type OS=Solanum tuberosum GN=102577817 PE=2 SV=1	37.8723	7	24	4	1	235	25.6	5.48	0.977886	0.971953	0.92233	1.02607	0.977346	0.949479	0.941376	1.02286	0.983704	0.974603	1.03132	0.981376	0.917726	1.34004	0.980932	0.932203	1.14089	0.913136
M1BS64	Uncharacterized protein OS=Solanum tuberosum GN=102602957 PE=4 SV=1	3.42205	1	3	1	1	263	29.3	9.98	0.900227	0.945578	0.938776	0.84127	1.09297	1.12925	0.828338	0.989101	0.784741	0.877384	1.08447	0.852861	0.862445	0.975983	0.831878	0.81441	1.21616	0.956332
P25083	ADP,ATP carrier protein, mitochondrial OS=Solanum tuberosum GN=ANT PE=2 SV=1	39.1192	15	113	2	1	386	42	9.79	1.11111	0.844444	1.02222	1.01111	0.6	0.9	1.11538	0.932692	0.817308	0.961538	0.788462	0.740385	0.984318	1.0386	1.09891	0.90953	0.942099	1.03619
M1C7X8	Histone H2A OS=Solanum tuberosum GN=102603971 PE=3 SV=1	23.2394	4	51	1	1	142	15.2	10.42	1.08317	1.18106	1.07102	1.15291	0.920665	1.02815	1.12356	1.23822	0.927111	1.00178	0.964444	1.07822	1.22148	1.3622	1.02415	1.08659	1.01749	1.10491
M1BFY0	Uncharacterized protein OS=Solanum tuberosum GN=102600710 PE=4 SV=1	32.0537	11	33	11	1	521	56.3	6.73	1.01973	1.15844	0.889766	0.98689	1.05469	0.901325	1.0481	1.16615	0.896219	0.967078	1.04745	0.925669	1.09321	1.13424	0.868272	0.994355	1.08594	0.957596
M1BDD6	Uncharacterized protein OS=Solanum tuberosum GN=102606339 PE=4 SV=1	28.5714	4	42	4	1	147	15.9	9.47	1.04401	0.910376	1.14651	0.932379	0.965295	1.04812	1.03078	0.941051	1.14786	0.951531	0.989029	1.03668	1.04472	0.945381	1.09732	0.92467	0.952163	1.05975
M1BLB1	Uncharacterized protein OS=Solanum tuberosum GN=102595551 PE=3 SV=1	7.42459	3	7	3	1	431	47.8	6.55	1.05453	1.06875	1.13561	0.954481	0.882409	1.03698	1.04798	1.07996	1.16642	0.926037	0.794603	0.961519	1.08996	0.970232	1.04939	0.956166	0.822048	0.938175
M1AVT1	Uncharacterized protein OS=Solanum tuberosum PE=4 SV=1	31.1111	2	26	2	1	90	10	5.48	0.977863	0.791603	0.947328	1.1313	0.777863	0.746565	0.860082	0.667255	0.873604	1.10817	0.699588	0.718401	0.874248	0.763026	0.913327	1.18938	0.708417	0.695892
M1A4R1	Uncharacterized protein OS=Solanum tuberosum PE=4 SV=1	20.4934	8	48	8	1	527	55.5	10.08	1.01799	1.11371	0.859388	1.09025	1.05169	0.985923	1.06951	1.14137	0.79687	1.1242	1.04725	0.969082	1.08621	1.20399	0.869591	1.09657	1.08259	1.01128
M1BM43	Acetyltransferase component of pyruvate dehydrogenase complex OS=Solanum tuberosum GN=102579301 PE=3 SV=1	41.1232	19	79	19	1	552	59.6	8.43	1.0454	1.1061	0.927649	0.953995	1.05594	0.962102	1.03779	1.0713	0.906919	0.9512	1.02447	0.930814	1.05789	1.12382	0.927492	0.92472	1.01625	0.932764
M0ZVI4	Uncharacterized protein OS=Solanum tuberosum GN=102586209 PE=4 SV=1	31.1111	6	26	5	1	270	29.2	6.73	0.968969	1.05972	0.900956	0.896281	1.01445	0.941764	1.12164	1.10821	0.920647	0.997015	1.04428	0.931095	1.12602	1.09923	0.969133	0.991327	1.00077	0.996429
M1C1X0	Uncharacterized protein OS=Solanum tuberosum GN=102605404 PE=4 SV=1	1.45833	1	3	1	1	480	51.8	6.74	0.958661	1.34843	1.02362	0.951772	1.31004	1.16732	1.07427	1.35953	0.993541	0.888052	1.24435	1.06674	1.03362	1.44566	0.928851	1.00391	1.30258	1.07428
M1A0Y3	L-lactate dehydrogenase OS=Solanum tuberosum GN=102604318 PE=3 SV=1	9.71429	3	8	3	1	350	37.6	6.96	1.10169	0.971438	0.817326	0.800377	1.39266	1.0769	1.57165	1.53621	0.651772	0.793529	1.57319	0.935285	1.20142	1.05696	0.718724	0.786318	1.38621	1.03761
M0ZI69	Isocitrate dehydrogenase [NADP] OS=Solanum tuberosum PE=3 SV=1	42.1446	16	55	10	1	401	45.3	6.55	1.02778	0.969957	0.904626	1.0068	1.08178	0.95434	1.10325	1.1075	0.985424	1.01488	1.041	0.888551	0.977298	0.894899	0.938341	0.957119	1.09109	0.904428
Q6XP48	UDP-Glc-4-epimerase OS=Solanum tuberosum GN=StUGE51 PE=2 SV=1	46.4387	11	40	11	1	351	39.2	7.18	0.877425	0.702256	0.786895	0.991809	1.44863	1.05188	0.954424	0.708019	0.775408	1.05082	1.40336	1.02523	0.842966	0.677758	0.80035	1.01226	1.45087	1.07064
M1CXW5	Uncharacterized protein OS=Solanum tuberosum GN=102589428 PE=4 SV=1	10.1695	2	3	2	1	177	20.2	8.68	1.04184	1.66937	1.14035	1.24966	1.49528	1.278	0.935121	1.06488	0.967993	1.09516	1.25606	1.29325	0.838455	1.22065	1.10638	1.08668	1.16233	1.16706
M1CA97	Uncharacterized protein OS=Solanum tuberosum GN=102587137 PE=4 SV=1	4	2	4	2	1	525	57.1	9.11	0.960089	1.31441	1.05588	0.929047	0.916186	0.986696	1.14078	1.60335	1.13296	1.07039	1.07709	0.994413	0.945233	1.30629	1.09736	0.979716	1.11765	0.983773
M1BAX6	Uncharacterized protein OS=Solanum tuberosum PE=4 SV=1	21.0072	15	56	6	1	695	77.1	6.55	1.02234	1.00303	1.03048	0.932046	1.05433	1.13761	0.980718	1.00241	1.05013	0.926488	1.15498	1.38298	0.96946	1.1112	1.10102	0.890368	0.933438	1.12451
M1BZG4	Uncharacterized protein OS=Solanum tuberosum GN=102584759 PE=4 SV=1	23.2759	3	9	3	1	116	13.6	4.68	1.20079	1.43214	0.996032	1.14921	0.979365	0.983333	1.24523	1.21357	1.08844	1.13065	1.10352	1.07487	1.15204	1.1986	1.06358	1.10698	1.13868	1.11081
M1CMG1	Uncharacterized protein OS=Solanum tuberosum GN=102584808 PE=3 SV=1	26.6932	7	51	7	1	251	29.1	4.86	0.970077	0.772965	1.04059	1.48096	0.57376	0.882507	1.01152	0.793067	1.11002	1.52283	0.580533	0.947474	0.99124	0.754889	1.07362	1.49739	0.587913	0.960711
M1D345	Uncharacterized protein OS=Solanum tuberosum GN=102589434 PE=3 SV=1	21.5103	6	14	6	1	437	47.7	7.61	1.10159	0.951716	0.934413	1.02623	0.939157	0.966788	0.909382	0.936842	0.944622	0.971167	0.998169	1.01602	1.00612	0.908235	0.921412	1.02682	0.975059	0.979765
M1C607	Two-component response regulator OS=Solanum tuberosum GN=102586468 PE=4 SV=1	1.35747	1	3	1	1	663	73.4	6	0.988827	0.913408	0.935754	1.10056	0.958101	1.10894	0.841163	0.838926	0.798658	0.901566	1.08054	0.892617	0.907975	0.736196	0.822086	0.849693	0.929448	1.01227
M1BXJ2	Branched-chain-amino-acid aminotransferase OS=Solanum tuberosum PE=3 SV=1	22.0624	9	28	9	1	417	45	6.73	1.04192	1.07423	0.992141	1.05993	1.06036	0.996616	0.990597	1.04984	0.885174	0.952565	1.11838	0.998328	0.986316	0.988401	0.97628	0.966767	1.10452	0.955819
M1CAU2	Uncharacterized protein OS=Solanum tuberosum GN=102581045 PE=3 SV=1	39.4444	7	40	2	1	180	20.1	4.97	0.986706	0.787839	1.13719	1.01417	0.852348	1.14264	1.04212	0.742109	1.14105	1.05073	0.842764	1.13199	1.03393	0.767399	1.13563	1.05225	0.84037	1.13823
M1BK68	Uncharacterized protein OS=Solanum tuberosum GN=102588828 PE=4 SV=1	15.8392	5	16	5	1	423	46.4	5.48	1.1665	1.08561	1.07329	1.06138	0.926914	1.0078	1.08521	0.998058	1.00923	0.964797	0.919641	0.957757	1.15512	1.11043	1.09648	1.00095	0.842752	1.02436
M0ZSA3	Uncharacterized protein OS=Solanum tuberosum GN=102586212 PE=4 SV=1	60.97	22	151	22	1	433	47	5.69	0.979577	0.974164	0.98491	0.932251	1.00679	1.02102	0.976336	1.02952	0.998134	0.936026	1.02997	1.03438	1.01489	1.0081	1.01153	0.940438	1.01905	1.05449
M1AH75	Uncharacterized protein OS=Solanum tuberosum PE=4 SV=1	23.4615	4	17	4	1	260	28.2	9.1	0.97544	0.984619	0.911436	0.984867	1.14562	1.11585	0.992092	0.929097	0.890646	0.965367	1.19062	1.11454	0.965169	1.00065	0.855143	0.98112	1.06478	1.13314
M1AKP2	Uncharacterized protein OS=Solanum tuberosum PE=3 SV=1	4.46429	3	7	2	1	560	62.7	7.31	1.01131	0.968573	0.95286	0.878064	1.03331	0.973602	1.18864	1.02787	0.891747	0.932476	0.939979	0.980707	0.767925	0.796226	0.732075	0.769811	1.03396	0.798113
M0ZRN4	Uncharacterized protein OS=Solanum tuberosum PE=4 SV=1	34.1716	19	47	19	1	676	76.9	5.02	0.990989	0.961471	0.965701	0.99577	1.28883	1.01453	0.988911	0.931711	0.874112	1.00056	1.06613	0.946949	1.03153	0.961312	0.867781	1.11861	1.09403	0.947212
M0ZIP7	Uncharacterized protein OS=Solanum tuberosum GN=102591892 PE=4 SV=1	32.8431	5	22	5	1	204	22.3	4.58	1.09807	1.04036	1.15094	1.03184	0.917851	0.913587	1.11285	1.11173	1.1543	1.04789	0.922431	0.942313	1.08469	0.994188	1.07667	0.934127	0.883753	0.841406
M1CYA5	Uncharacterized protein OS=Solanum tuberosum GN=102583475 PE=3 SV=1	5.06108	2	5	2	1	573	62.4	5.81	0.906706	0.982507	0.868805	1.1137	1.27697	1.16327	1.16298	1.08108	0.923014	0.93448	1.26945	0.999181	1.03217	1.02413	0.86193	0.950402	1.22118	1.16086
M1BJP4	Uncharacterized protein OS=Solanum tuberosum GN=102606393 PE=3 SV=1	30.4054	4	36	3	1	148	16.4	10.43	1.00707	1.18029	1.12645	0.969031	0.979697	1.14251	0.988807	1.14624	1.1408	0.919588	0.931517	1.07437	0.941414	0.998232	1.0548	0.893182	0.928535	0.999116
M1CL70	Uncharacterized protein OS=Solanum tuberosum GN=102599296 PE=3 SV=1	38.4211	16	75	10	1	570	61	6.99	0.932767	0.999566	1.04292	0.954227	1.05334	1.00639	0.955405	1.01365	1.07011	0.943207	1.04862	1.0268	0.984177	1.05405	1.02497	0.949396	1.05302	0.995736
M1CPI4	Uncharacterized protein OS=Solanum tuberosum GN=102596503 PE=4 SV=1	0.793651	1	3	1	1	882	103	10.92	0.750507	0.8357	0.920892	0.809331	1.26369	0.953347	0.836565	0.922438	0.99446	1.00554	1.19391	1.06371	0.809019	1.07427	0.97878	0.962865	1.41114	1.02918
M1CBM0	Uncharacterized protein OS=Solanum tuberosum GN=102588246 PE=3 SV=1	44.1926	30	246	25	1	706	75.1	5.3	0.983439	0.982684	1.07594	0.988628	1.0426	1.03883	0.983178	0.99337	1.0886	1.00553	1.02606	1.03174	0.963829	0.949473	1.06756	0.979522	0.988569	1.0131
M1BF18	Uncharacterized protein OS=Solanum tuberosum GN=102591175 PE=3 SV=1	15.2	4	20	3	1	250	27.1	8.68	1.00708	0.865268	1.08923	0.956269	0.763145	0.849596	1.13247	0.922416	1.05796	1.11316	0.814167	0.781969	1.27634	0.888738	1.06698	1.21889	0.722752	0.803815
Q2XTB2	40S ribosomal protein S10-like OS=Solanum tuberosum GN=102604938 PE=2 SV=1	33.5165	5	26	2	1	182	20.1	9.73	0.991963	0.979272	0.967217	1.14425	1.03807	1.06684	0.931526	1.05189	0.922254	1.01997	0.944544	0.963802	0.938934	1.0041	0.961885	1.11434	1.02131	1.08422
Q3HRX8	Tubulin beta chain OS=Solanum tuberosum PE=2 SV=1	52.349	18	103	2	1	447	50.2	4.86	1.01428	1.00659	1.06113	0.732796	0.884334	0.872255	1.00776	1.06007	1.05599	0.686964	0.856559	0.848386	1.06781	1.0753	1.08244	0.735903	0.849393	0.894718
K7VK53	Light-inducible protein ATLS1 OS=Solanum tuberosum GN=102590623 PE=2 SV=1	37.3913	2	14	2	1	115	12.1	6.62	1.01285	0.969152	0.984576	1.41131	0.728792	0.883033	0.908953	0.933232	0.948407	1.16844	0.895296	0.85129	1.30705	0.921162	0.987552	1.42739	0.784232	0.912863
M1D758	Uncharacterized protein OS=Solanum tuberosum GN=102593259 PE=4 SV=1	4.84522	3	8	3	1	743	81.7	7.97	0.930779	0.932015	0.807169	0.89864	1.39061	1.07169	0.810672	0.982213	0.877075	0.798814	1.22648	0.981028	0.889571	1.05644	0.786912	0.868303	1.16401	0.964008
M1C1T3	Uncharacterized protein OS=Solanum tuberosum GN=102600805 PE=4 SV=1	6.4877	3	5	2	1	447	48	5.9	1.13168	1.22206	0.784742	0.962585	1.30126	0.965986	0.904659	1.01788	0.802275	0.884074	1.28602	0.949079	1.13193	1.12749	0.784922	0.922395	1.32373	1.04435
M1AA76	Uncharacterized protein OS=Solanum tuberosum GN=102587160 PE=3 SV=1	31.6239	6	29	4	1	234	26.4	9.73	0.901273	1.02421	1.05628	0.952052	1.0709	0.976104	0.917692	1.01084	1.00117	0.888401	1.04979	0.952841	0.870095	0.949452	0.960764	0.86497	1.07123	0.892188
M1CSI4	40S ribosomal protein S12 OS=Solanum tuberosum GN=102582055 PE=3 SV=1	61.7021	7	41	4	1	141	14.9	6.01	0.938562	0.875152	0.86878	1.01016	0.907312	0.927336	0.943091	0.818656	0.829795	1.03359	0.956491	0.908632	1.03002	0.936917	0.906224	1.08886	0.991352	1.05698
M1AG47	Histone H2B OS=Solanum tuberosum GN=102585268 PE=3 SV=1	45.1389	7	159	1	1	144	15.5	10.17	0.897877	1.15605	0.909925	1.07458	1.24785	1.02639	0.854554	1.08318	0.689126	0.987454	1.17193	0.904275	0.921053	1.27126	0.890688	1.0587	1.34885	1.0054
M0ZJD3	Uncharacterized protein OS=Solanum tuberosum GN=102593561 PE=3 SV=1	39.5833	17	69	17	1	480	52.9	7.33	1.1992	1.07997	1.03944	1.02237	0.990925	0.879338	1.1407	1.06714	1.01937	0.984733	0.976232	0.90591	1.18644	1.17449	1.09241	0.993413	0.98999	0.90888
M1AD90	Elongation factor Ts, mitochondrial OS=Solanum tuberosum GN=EFTS PE=3 SV=1	6.89655	2	6	2	1	377	41.2	8.94	1.16702	1.16916	0.90364	1.06424	1.106	1	1.17887	1.14017	0.861925	0.857741	0.908996	0.838912	1.11086	1.17616	0.8041	0.905847	1.0896	0.984055
M1CL27	Uncharacterized protein OS=Solanum tuberosum GN=102583431 PE=3 SV=1	47.5949	17	150	17	1	395	42.7	6.4	0.958148	0.967298	1.35239	0.855858	0.760093	0.879227	0.964954	0.998944	1.36578	0.861928	0.754241	0.880693	0.968419	0.971632	1.32812	0.8971	0.743807	0.886088
M1AD01	Chlorophyll a-b binding protein, chloroplastic OS=Solanum tuberosum GN=102589781 PE=3 SV=1	21.6117	4	30	2	1	273	29.2	8.68	0.839864	1.01022	1.24191	0.843271	0.896082	1.02896	0.918261	0.926957	1.09043	0.76	0.90087	1.01043	0.800363	1.10345	1.2069	0.974592	0.858439	1.02904
Q9ST61	Cysteine protease OS=Solanum tuberosum GN=cyp PE=2 SV=1	33.4764	12	96	10	1	466	50.9	6.13	0.951697	0.920428	0.835346	1.06304	1.05547	1.04445	0.956397	0.923481	0.805219	1.00945	0.990077	0.998569	0.933109	0.9515	0.841259	1.0207	1.03447	1.03211
A0A0N6WGV4	DNA-directed RNA polymerase subunit beta'' OS=Solanum tuberosum GN=rpoC2 PE=3 SV=1	7.18391	10	18	10	1	1392	157	9.2	1.05544	1.21327	1.16957	0.802509	0.990287	0.86038	0.95749	1.08957	1.02564	0.808367	1.04234	0.894062	1.04115	1.09921	1.08148	0.876553	1.06111	0.930739
M1BBZ5	Uncharacterized protein OS=Solanum tuberosum GN=102580424 PE=4 SV=1	32.2454	13	35	13	1	766	85.7	4.45	1.02978	1.0352	1.20192	0.947891	0.863058	1.029	0.990035	1.08984	1.33293	1.00091	0.936434	1.12502	1.20564	1.10282	1.30372	1.03033	0.913745	1.11895
M1BUL5	Uncharacterized protein OS=Solanum tuberosum GN=102585354 PE=4 SV=1	31.25	5	19	5	1	160	17.1	5.24	1.13532	1.22732	0.824391	1.00086	1.18983	1.01594	0.852059	1.10876	0.987405	0.863655	1.27649	1.18333	0.844814	1.02703	0.877853	0.945334	1.21506	1.07849
K7W5Q8	40S ribosomal protein S5 OS=Solanum tuberosum PE=2 SV=1	25.1142	7	30	7	1	219	24.1	9.54	0.921944	0.948852	0.926235	0.990721	1.0022	0.940153	0.950716	0.880932	0.949593	1.01067	1.02373	0.964055	0.911698	0.92156	0.874858	0.979823	1.00249	0.933689
M1C6Y7	Uncharacterized protein OS=Solanum tuberosum GN=102585385 PE=3 SV=1	56.25	3	21	3	1	112	11.3	4.46	1.07639	0.926928	1.0911	1.07853	0.805219	1.01922	1.03771	0.818709	0.993836	1.09137	1.00036	1.09318	1.08625	0.857672	1.06234	1.12866	0.788215	0.980928
M1AHP3	Eukaryotic translation initiation factor 3 subunit A OS=Solanum tuberosum PE=3 SV=1	18.1095	20	55	20	1	1005	116.8	9.07	1.07732	1.17281	0.98348	0.980312	1.02376	1.04028	1.0855	1.11264	0.987611	1.03586	1.04067	1.06105	1.08074	1.09421	1.00563	1.0139	1.05619	1.05218
M1AJ12	Uncharacterized protein OS=Solanum tuberosum GN=102591464 PE=4 SV=1	6.59898	3	8	3	1	394	43.6	6.47	1.06742	1.60281	0.91236	0.898876	1.38596	1.03876	1.103	1.62886	0.811821	0.815298	1.36723	0.857453	0.935446	1.38302	0.856416	0.829421	1.25196	1.03443
M1ASA5	Uncharacterized protein OS=Solanum tuberosum GN=102601902 PE=4 SV=1	28.8546	12	51	12	1	454	51.5	6.87	1.00294	0.826518	0.8649	1.03904	1.1013	1.08145	0.949655	0.871827	0.875189	1.05598	1.1064	1.14465	0.94193	0.885702	0.876228	1.0657	1.04982	1.15728
M1AE79	Protein disulfide-isomerase OS=Solanum tuberosum GN=102590935 PE=3 SV=1	28.4974	15	51	14	1	579	64.4	4.64	1.06591	0.932062	0.941868	1.07206	0.842879	1.02677	1.07035	0.931569	0.93035	1.05067	0.878722	1.02124	1.07688	0.994543	0.930478	1.00047	0.860719	1.00617
Q3HRW8	60S ribosomal protein L18a OS=Solanum tuberosum GN=102577837 PE=2 SV=1	53.3708	10	48	1	1	178	21.4	10.24	1.29806	1.26581	1.04774	1.17806	1.34839	1.10581	1.10821	1.01866	1.05224	1.19963	0.936567	1.03451	1.18208	1.16492	1.07054	1.16492	1.09056	1.16397
M1AY29	Uncharacterized protein OS=Solanum tuberosum PE=4 SV=1	4.05157	2	4	2	1	543	59.1	6.49	1.06868	0.940629	0.840496	0.929553	1.17944	0.976961	1.02319	1.01427	0.863515	0.927743	1.23015	1.01249	1.08449	1.01392	0.784294	0.954274	1.23062	1.08449
M1AFT2	Uncharacterized protein OS=Solanum tuberosum GN=102582960 PE=4 SV=1	7.33333	1	5	1	1	150	17.1	5.92	1.70678	1.40941	0.883817	0.814661	0.900415	0.903181	1.66573	1.2081	1.03484	1.04896	0.919962	1.12241	1.44496	1.16604	0.98041	1.03731	0.865672	1.14739
M1BYQ1	Uncharacterized protein OS=Solanum tuberosum GN=102597199 PE=4 SV=1	28.3186	4	11	4	1	226	25.4	8.48	0.994136	1.12269	1.06901	1.05323	0.915652	0.939558	1.02717	1.1935	1.04282	1.00618	0.874022	0.959654	1.04783	1.17784	1.14473	1.10507	0.908422	0.995912
M1D5G5	Uncharacterized protein OS=Solanum tuberosum PE=4 SV=1	0.696864	1	3	1	1	1148	131.1	7.97	1.02132	0.998062	0.984496	0.924419	1.45349	1.23643	0.884664	1.02028	0.868188	0.82256	1.26236	1.03929	0.859574	0.928723	0.840426	0.753191	1.26809	1.00426
M1D5E9	Uncharacterized protein OS=Solanum tuberosum PE=3 SV=1	50	2	8	1	1	108	11.1	4.41	1.08541	1.00788	1.13009	1.21682	0.862024	0.87385	1.19748	0.945378	1.20588	1.19328	0.722689	0.768908	1.10472	0.889528	1.06099	1.16916	0.917146	1.02532
M1CUK9	Uncharacterized protein OS=Solanum tuberosum GN=102601433 PE=4 SV=1	10.0196	3	7	3	1	509	59.3	8.54	1.06778	0.926635	0.720096	0.917863	1.22488	0.80941	1.01453	0.947048	0.799906	0.90253	1.21415	0.897376	0.924242	1.04545	0.772727	0.959596	1.32828	1.05387
M1A0A3	Uncharacterized protein OS=Solanum tuberosum GN=102592345 PE=3 SV=1	44.389	12	85	12	1	401	43.9	8.05	1.04933	0.784553	1.06358	1.00187	0.938157	0.950673	1.12188	0.797327	1.10495	1.04703	0.973168	0.996634	1.11746	0.93661	1.10677	1.03668	0.938054	0.954459
M1AKD0	Uncharacterized protein OS=Solanum tuberosum PE=4 SV=1	19.2691	5	15	5	1	301	34	7.23	1.07514	0.98141	0.793184	1.04338	0.872192	0.796282	1.08092	1.09008	1.04603	0.989607	0.961148	0.945311	0.995995	1.06865	0.923055	0.880721	0.839245	0.903032
M1AQY2	Uncharacterized protein OS=Solanum tuberosum GN=102601957 PE=3 SV=1	23.2673	6	18	3	1	404	41.4	6.89	1.13028	1.2007	1.00282	1.08662	0.902817	0.95493	1.30462	1.30462	1.02154	1.12	1.09846	0.889231	1.05618	1.40112	1.16966	1.21236	0.965169	0.982022
M1D6Q1	Uncharacterized protein OS=Solanum tuberosum GN=102598094 PE=4 SV=1	4.63576	1	3	1	1	151	17.4	9.29	1.01639	0.741348	1.08925	0.894353	0.854281	1.19763	1.18912	0.869388	1.22177	0.976871	0.994558	1.30612	1.02938	0.759412	1.0854	0.898072	0.900826	1.14417
M1CV87	Uncharacterized protein OS=Solanum tuberosum GN=102597808 PE=4 SV=1	40.2332	11	54	9	1	343	38.1	7.4	1.12848	1.09846	0.995869	1.04207	0.949463	0.923162	1.09879	1.10662	1.00396	1.04561	0.962051	0.943981	1.11814	1.13122	0.983038	1.02667	0.949114	0.956287
M1D3Q1	Uncharacterized protein OS=Solanum tuberosum GN=102601134 PE=3 SV=1	35.3357	23	79	10	1	849	93.5	5.33	0.966901	0.909704	0.900009	1.00836	1.06107	1.0523	0.950533	0.935851	0.9364	1.03539	1.08803	1.06738	1.00526	0.963016	1.01186	1.03719	1.07768	1.09362
M1A1A6	Uncharacterized protein OS=Solanum tuberosum GN=102585304 PE=3 SV=1	0.686499	1	5	1	1	874	100.2	8.09	0.897785	0.710392	0.867973	0.862862	0.9523	1.11499	0.784761	0.638487	0.781424	0.645161	1.05562	1.02002	0.709677	0.615637	0.856752	0.578458	1.1509	1.00328
L7TC72	Anthocyanin O-methyl transferase OS=Solanum tuberosum GN=AOMT3 PE=2 SV=1	5.98291	2	6	1	1	234	26.3	5.96	0.766938	1.07046	1.50949	0.688347	0.98103	1.56098	0.697436	0.946154	1.50256	0.592308	0.917949	1.45385	0.697337	1.22518	1.09927	0.7046	1.1138	1.31477
M0ZZ37	Uncharacterized protein OS=Solanum tuberosum GN=102601759 PE=4 SV=1	5.04202	1	3	1	1	238	25.7	5.44	0.832653	0.8	0.930612	0.967347	0.922449	1.09796	1.08219	1.15068	1.13699	1.0137	1.28767	1.5411	0.835735	0.902017	0.876081	0.899135	1.03458	1.05764
M1BYR1	Thioredoxin OS=Solanum tuberosum GN=102602362 PE=3 SV=1	7.2	1	3	1	1	125	14	6.52	1.10217	0.743478	0.821739	1.05	0.982609	0.91087	1.16024	0.894523	0.778905	1.1501	1.10548	1.03448	1.06838	0.80057	0.737892	1.09402	1.03989	0.908832
M1BUS2	Uncharacterized protein OS=Solanum tuberosum GN=102599792 PE=4 SV=1	2.6764	1	3	1	1	411	45.6	9.09	1.7682	1.86782	0.821839	0.886973	0.789272	0.992337	1.37771	2.00619	1.03096	0.975232	0.972136	1.17647	1.52242	1.98206	1.13004	0.991031	1.07399	1.19058
P37841	Cytochrome b-c1 complex subunit Rieske, mitochondrial OS=Solanum tuberosum GN=FES1 PE=1 SV=1	18.1132	4	22	4	1	265	28.8	8.88	0.854991	0.975747	0.868267	0.797549	1.01813	0.887414	0.959844	1.02667	0.911298	0.87234	1.05034	0.94516	0.997703	1.04467	0.960184	0.885656	1.0388	0.936447
M1D472	Uncharacterized protein OS=Solanum tuberosum PE=4 SV=1	64.375	2	16	2	1	320	29.2	9.61	0.920233	1.07775	0.82747	0.724401	1.44992	1.34035	0.944969	1.14555	0.834681	0.861635	1.59659	1.50067	0.759157	0.87668	0.862451	0.785244	1.58419	1.47036
M1AHZ4	Uncharacterized protein OS=Solanum tuberosum GN=102584079 PE=4 SV=1	6.47321	2	4	2	1	448	49.4	6.14	0.981752	1.12409	0.737226	0.879562	0.777372	0.824818	1.21645	1.20346	0.982684	1.1039	1.12121	1.16017	0.950578	1.2776	1.11987	1.00421	1.02103	0.998948
M1CPV6	Uncharacterized protein OS=Solanum tuberosum GN=102585419 PE=3 SV=1	31.7726	9	27	9	1	299	32.1	8.21	1.04711	1.05874	1.02574	0.869863	0.881071	1.02034	1.02451	0.931413	1.18428	0.958466	0.942393	1.15468	1.00658	0.99141	1.03135	0.978693	0.934404	1.06983
M1B9U2	Uncharacterized protein OS=Solanum tuberosum GN=102592271 PE=3 SV=1	47.5	13	105	13	1	280	30.5	10.51	0.990316	1.01703	1.11383	0.974104	0.975228	1.02239	0.965448	1.01781	1.07896	0.983219	1.01003	0.966566	0.969078	1.01528	1.04972	0.951766	1.02736	0.990788
M1AKE6	Uncharacterized protein OS=Solanum tuberosum GN=102604921 PE=4 SV=1	33.7838	8	38	8	1	222	24.6	9.38	1.03906	0.956909	0.7902	1.08618	0.999743	0.87304	1.01051	1.02206	0.843424	1.05651	1.04215	0.961889	0.985654	0.970688	0.774693	1.06647	1.045	0.898545
M1C2L8	Cysteine proteinase inhibitor OS=Solanum tuberosum GN=102601109 PE=3 SV=1	33.6735	3	16	2	1	98	10.8	6.07	1.12788	0.983575	1.15643	0.973406	0.924521	1.01447	1.12552	0.796162	1.10581	1.09284	1.03631	1.00156	1.51167	0.848249	1.15175	1.21887	0.921206	0.935311
M1AX56	Uncharacterized protein OS=Solanum tuberosum GN=102597213 PE=3 SV=1	22.8261	5	19	5	1	184	20.3	10.11	1.07656	1.30748	1.02602	1.17493	0.855798	0.843409	1.03536	1.17493	0.948216	1.13641	0.826018	0.854436	1.10247	1.2827	1.06315	1.15011	0.870337	0.870337
M1AJR9	Uncharacterized protein OS=Solanum tuberosum GN=102584839 PE=4 SV=1	5.19481	1	3	1	1	154	16.4	6.57	0.92097	1.10103	0.984284	0.903458	1.16704	1.07858	0.833605	0.94671	0.860794	0.752039	1.03806	0.958129	0.801876	1.09989	0.885762	0.793046	1.06898	0.995585
M0ZND7	Carboxypeptidase OS=Solanum tuberosum GN=102592860 PE=3 SV=1	13.3479	6	19	5	1	457	51.2	9.1	0.98139	1.24596	0.76861	0.890359	1.21278	0.867265	0.957103	1.22433	0.803432	0.924047	1.32274	0.979813	0.986948	1.29685	0.813164	0.955435	1.39717	0.992728
M1CJ92	Uncharacterized protein OS=Solanum tuberosum GN=102601327 PE=4 SV=1	28.7611	6	18	6	1	226	25.6	8.4	1.15527	1.00042	1.11776	0.917674	1.02564	1.00813	1.10964	0.931715	1.12633	0.94044	0.889226	0.924886	1.23243	0.940331	1.11903	0.949391	0.980006	0.971259
M1B007	Uncharacterized protein OS=Solanum tuberosum GN=102580217 PE=4 SV=1	7.52688	3	8	3	1	372	42.4	6.67	1.00582	1.2	0.909524	0.92381	1.07989	0.960317	1.01443	1.10342	0.920154	0.929293	1.0178	0.863877	1.02974	1.01742	0.940527	0.882753	1.0102	0.807986
M1C3P9	Uncharacterized protein OS=Solanum tuberosum GN=102582538 PE=4 SV=1	1.61002	1	3	1	1	559	60.1	5.85	1.09935	0.935484	0.802581	0.954839	1.15871	1.04387	1.06754	0.973856	0.875817	1.05773	1.18301	1.1122	0.972678	0.877596	0.727869	0.987978	1.1541	1.04372
M1ALJ6	Phosphotransferase OS=Solanum tuberosum GN=102577859 PE=3 SV=1	9.7561	4	8	4	1	533	58.1	6.14	0.989615	0.897152	1.00972	0.78928	0.930653	0.959129	0.93662	0.691901	1.04225	0.827465	0.734155	1.01408	1.09502	0.96732	1.15485	0.886878	0.909502	0.93816
M0ZNB1	Uncharacterized protein OS=Solanum tuberosum GN=102579265 PE=4 SV=1	18.9911	6	21	6	1	337	37.6	6.7	1.02142	0.983986	0.97533	0.963861	0.991344	0.930318	1.14677	1.0683	1.02702	1.07218	0.903757	0.948177	0.987521	1.0239	0.970389	0.946701	0.914129	0.909475
M1AB58	Uncharacterized protein OS=Solanum tuberosum GN=102595918 PE=3 SV=1	32.6425	5	18	1	1	193	22	7.47	0.949018	0.836763	0.876286	0.959308	1.03017	0.971001	0.904266	0.869667	0.884447	1.01512	1.01512	1.00336	0.962607	0.870274	0.949029	1.01692	1.06622	1.07625
M1B260	Uncharacterized protein OS=Solanum tuberosum GN=102591472 PE=3 SV=1	11.4815	4	8	4	1	540	57.9	7.77	1.02386	1.04989	1.07375	0.940347	0.993492	1.03362	1.01522	1.06353	1.0364	0.948379	1.00066	0.996691	1.05152	1.02	1.06364	0.982424	1.11879	1.00182
M1CHE3	Isocitrate dehydrogenase [NAD] subunit, mitochondrial OS=Solanum tuberosum GN=102592957 PE=3 SV=1	37.0572	12	40	12	1	367	40.5	7.02	1.06943	0.990275	0.904444	1.02205	1.14961	0.970937	1.02614	1.02412	0.888214	0.980459	1.10246	0.963824	0.961978	1.07684	0.888216	0.946987	1.17592	0.965353
M1BWS8	Uncharacterized protein OS=Solanum tuberosum GN=102604120 PE=3 SV=1	42.5876	15	122	8	1	371	40.6	9.13	1.02768	0.839152	1.16183	0.893535	0.95679	1.20217	1.05035	0.790626	1.17396	0.923332	0.950285	1.21554	1.03681	0.776092	1.17548	0.886432	0.917911	1.19711
M1AAS7	Uncharacterized protein OS=Solanum tuberosum GN=102600334 PE=3 SV=1	14.3564	5	11	5	1	404	47.2	8.68	1.00163	1.11154	1.25659	0.846179	0.933008	0.962927	1.05297	1.1805	1.22301	0.869433	0.958839	0.956478	1.09979	1.14553	1.23617	0.829522	0.952599	0.898545
M1CX89	Uncharacterized protein OS=Solanum tuberosum GN=102606439 PE=4 SV=1	5.52326	2	6	2	1	344	36.5	6.87	0.879793	0.912435	0.883938	0.966321	1.02487	1.13782	0.960449	0.940139	0.859968	0.959914	1.08445	1.1117	0.915565	0.838806	0.876759	0.914286	1.15309	1.13902
M0ZQN1	Uncharacterized protein OS=Solanum tuberosum PE=4 SV=1	56.4885	17	96	17	1	393	42.8	7.06	0.892087	0.890508	1.02178	0.961959	1.04672	1.02557	0.906581	0.913541	1.02734	0.951459	1.06448	1.04424	0.893719	0.876893	1.01638	0.94834	1.05743	1.04386
M1DA81	Uncharacterized protein OS=Solanum tuberosum GN=102588872 PE=3 SV=1	43.1507	7	42	3	1	146	16.8	10.9	0.999146	0.975651	1.02691	0.95771	0.941905	0.902606	1.13224	1.3073	0.991382	0.951791	1.14543	1.00996	0.979738	0.969905	0.984207	0.892729	1.02592	0.93087
M0ZQ61	Serine hydroxymethyltransferase OS=Solanum tuberosum GN=102605665 PE=3 SV=1	33.2061	13	44	6	1	524	56.9	6.98	1.00075	1.09839	0.928686	1.03368	1.11584	0.897368	0.99414	1.06245	0.945835	1.02721	1.16978	0.969108	0.984563	1.07521	0.92452	1.02854	1.15787	0.905762
M1CVI5	Uncharacterized protein OS=Solanum tuberosum GN=102585121 PE=3 SV=1	30.3167	7	34	7	1	221	25.1	6.6	0.93683	0.916687	0.900477	1.13111	1.09476	1.05662	0.939215	0.93345	0.913523	1.10102	1.12859	1.05164	0.946869	0.877383	0.872383	1.10261	1.04657	0.991874
M1B409	Uncharacterized protein OS=Solanum tuberosum GN=102583803 PE=4 SV=1	6.37066	3	6	3	1	518	56.1	6.04	1.05014	1.03217	1.07758	1.00284	1.01892	1.11447	1.39723	0.780623	0.806228	1.15848	0.871972	0.791003	1.35044	0.741958	0.79603	1.04517	0.798768	0.874059
M1D5J1	Uncharacterized protein OS=Solanum tuberosum GN=102589039 PE=4 SV=1	10.5528	2	5	2	1	199	22.7	9.29	1.05987	1.12749	0.839246	1.18071	0.998337	0.927938	1.18848	1.19255	0.935428	1.27341	1.00407	1.11169	1.19098	1.2504	0.962865	1.35279	1.11777	1.04721
M1CQ02	Uncharacterized protein OS=Solanum tuberosum PE=3 SV=1	36.3399	27	242	2	1	765	84.5	6.62	0.889503	0.825967	1.34807	0.892265	0.748619	1.19613	0.938264	0.867359	1.54034	0.776895	0.646088	1.14425	1.12419	0.791935	0.958065	0.819355	0.745161	0.887097
M1BNH8	Uncharacterized protein OS=Solanum tuberosum GN=102596435 PE=4 SV=1	72.54	26	693	25	1	437	48.1	7.99	0.990021	1.04588	1.34464	0.877686	0.837923	0.876276	0.96364	0.98626	1.36062	0.895382	0.812427	0.86304	0.964251	1.02029	1.35997	0.874416	0.822867	0.866225
Q8VX53	Putative receptor-like serine-threonine protein kinase OS=Solanum tuberosum GN=prk-1 PE=2 SV=1	4.43787	3	6	3	1	676	74.9	6.62	1.12273	1.41894	0.967424	1.14545	1.24091	1.02955	0.949499	1.24008	0.804008	0.943086	1.13988	0.885371	1.08	1.82462	1.29231	1.23231	1.26462	1.27385
M1D7N7	Uncharacterized protein OS=Solanum tuberosum GN=102587499 PE=4 SV=1	62.1118	7	51	6	1	161	15.6	8.1	1.06742	1.62897	1.1562	0.748168	0.850879	0.88361	1.07488	1.67123	1.15718	0.736414	0.949223	0.937527	1.12856	1.40503	1.19226	0.82228	0.97833	0.921902
M1A7U3	Uncharacterized protein OS=Solanum tuberosum PE=4 SV=1	26.3158	9	40	4	1	323	35.6	8.46	0.862663	0.877285	0.712533	0.89295	1.13943	0.868668	0.891988	0.899703	0.740653	0.839763	1.16647	0.911573	1.1446	1.08963	0.67097	0.961638	1.27518	0.908521
M1DXQ7	Uncharacterized protein OS=Solanum tuberosum PE=4 SV=1	2.0316	1	7	1	1	443	50.3	5.16	1.04237	0.995763	1.32512	0.984977	0.785054	0.949538	1.07342	0.96826	1.28337	0.967113	0.76673	0.959465	1.05973	1.13659	1.28906	1.02673	0.865079	1.05639
M1AHY9	Uncharacterized protein OS=Solanum tuberosum GN=102586714 PE=4 SV=1	9.32203	2	5	2	1	236	25.3	5.39	0.848601	1.24959	1.0565	0.747669	0.917718	1.24301	0.921244	0.987426	1.03441	0.749173	1.09332	1.11516	0.94833	1.0147	1.04633	0.817817	1.01737	1.16481
M1B8C8	Uncharacterized protein OS=Solanum tuberosum GN=102599070 PE=4 SV=1	37.5566	7	57	7	1	221	24	7.12	0.645191	0.57104	0.626206	0.94888	1.59555	1.38749	0.631444	0.500942	0.609608	0.947423	1.58135	1.37327	0.668243	0.568015	0.644347	0.960145	1.5914	1.41273
M1A4U8	Uncharacterized protein OS=Solanum tuberosum PE=4 SV=1	7.14286	2	4	2	1	378	42.8	6.7	1.12053	0.80791	1.19209	0.988701	0.894539	1.01695	1.08797	0.721724	0.917415	0.926391	0.820467	0.788151	1.07917	0.879167	0.995833	0.986458	1.00208	1.02604
M1AAU6	Uncharacterized protein OS=Solanum tuberosum GN=102604493 PE=4 SV=1	22.2222	3	16	2	1	198	21.8	4.54	1.26725	0.979026	1.01827	1.17794	0.871448	1.01353	1.19409	0.895887	0.947301	1.12725	0.8509	0.79563	1.3011	1.00431	1.06147	1.21966	0.939702	1.0141
M0ZL20	Uncharacterized protein OS=Solanum tuberosum GN=102601376 PE=4 SV=1	16.6667	1	3	1	1	72	7.8	4.88	0.909859	1.50563	0.764789	0.912676	1.41268	0.922535	0.967113	1.35566	0.780755	0.83922	1.46772	0.896468	1.01892	1.3508	0.77147	0.896652	1.38719	0.965066
M1CMR6	Uncharacterized protein OS=Solanum tuberosum GN=102583223 PE=4 SV=1	45.1327	5	34	3	1	113	12.4	9.76	0.988912	1.02049	0.945544	0.960281	1.07214	0.988912	1.08589	1.02705	0.966955	1.00613	1.0824	1.01255	1.07429	1.1701	1.01243	1.0238	1.1319	1.04381
M0ZHX8	Histone H2B OS=Solanum tuberosum GN=102578986 PE=3 SV=1	46.4789	7	155	1	1	142	15.6	10.11	0.936071	1.20556	0.640593	0.974272	0.940489	0.842516	1.07058	1.32963	0.916876	1.41061	1.07023	1.07739	1.08333	1.6	0.921693	1.00952	1.00847	1.04365
M0ZT51	Proteasome subunit alpha type OS=Solanum tuberosum GN=102582717 PE=3 SV=1	52.439	12	45	12	1	246	27.3	6.55	0.969429	1.05276	0.971731	1.01041	1.07072	1.05378	0.993484	1.04747	0.938179	0.991157	1.08269	0.96238	0.971025	1.0653	0.972167	0.980874	1.05923	1.00143
M1CSH3	Uncharacterized protein OS=Solanum tuberosum GN=102579625 PE=4 SV=1	13.7184	4	11	4	1	277	30.2	6.76	1.05399	0.959248	1.25462	0.726576	0.97736	0.804946	1.07987	0.913783	1.25952	0.94925	0.908016	0.866782	1.01846	0.935401	1.192	0.775186	0.93617	0.847731
M1B1I3	Uncharacterized protein OS=Solanum tuberosum PE=3 SV=1	22.7273	7	16	7	1	352	38.9	8.24	0.971732	0.916738	0.990749	0.834847	1.2885	0.987151	0.989612	0.894075	0.98098	0.818581	1.24433	0.976298	0.934846	0.86028	0.925676	0.817568	1.31202	0.960666
M1CYJ7	Uncharacterized protein OS=Solanum tuberosum GN=102602484 PE=3 SV=1	33.1197	11	49	9	1	468	50.1	7.46	0.891824	0.949564	0.953639	0.899129	1.01995	1.03147	0.949239	0.993552	0.994048	0.98297	0.93502	1.01587	1.00291	1.00582	1.02937	0.999584	1.05472	1.01759
M1CVK9	Uncharacterized protein OS=Solanum tuberosum GN=102590905 PE=4 SV=1	25	6	17	6	1	340	38.1	7.83	0.962504	1.13154	1.04203	1.04022	1.00726	1.09283	0.984872	1.04802	1.04292	0.994195	0.937027	1.04837	0.943384	1.105	1.02469	0.973996	1.03588	1.05431
M1B583	Uncharacterized protein OS=Solanum tuberosum GN=102604977 PE=3 SV=1	40.7725	28	175	3	1	699	80.1	5.03	0.991273	1.04218	0.889818	1.13055	1.18236	1.08836	1.00343	0.995086	0.808786	1.12182	1.0892	1.07133	1.01875	0.99658	0.817549	1.12301	1.13433	1.0539
M1BMK7	Uncharacterized protein OS=Solanum tuberosum GN=102590809 PE=4 SV=1	5	1	3	1	1	180	19.7	6.62	1.11323	0.980962	0.770541	0.922846	1.08918	1.08116	1.11174	1.07184	0.710376	0.905359	1.10148	1.06842	1.06916	0.933107	0.692744	0.75737	1.05329	0.921769
M1AHC3	Uncharacterized protein OS=Solanum tuberosum PE=4 SV=1	6.81199	2	4	2	1	367	42.6	7.31	1.18084	1.14657	1.01523	1.01015	1.0533	1.05711	1.22094	0.986387	0.889005	0.976963	0.989529	0.993717	1.06508	1.01877	0.992491	1.16395	1.03379	1.17647
M0ZJK5	Uncharacterized protein OS=Solanum tuberosum GN=102603584 PE=3 SV=1	13.4328	4	7	4	1	402	43.3	9.22	1.09572	0.997265	0.925706	0.942115	1.04102	0.899727	1.10471	0.963933	0.940663	0.894124	1.03898	1	1.15857	1.18429	1.02	1.05857	1.26429	1.12143
M1A1E1	Uncharacterized protein OS=Solanum tuberosum GN=102600721 PE=4 SV=1	4.31655	1	3	1	1	139	14.6	9.83	1.14661	0.795475	0.79457	1.61357	0.752036	0.918552	1.22381	0.78872	0.873769	1.72158	0.830797	0.974933	1.17237	0.842681	0.901505	1.61423	0.991792	0.9658
M1A0I4	Uncharacterized protein OS=Solanum tuberosum GN=102595448 PE=4 SV=1	4.375	1	5	1	1	160	17.6	7.85	0.757901	0.625282	0.613995	0.918172	1.1851	0.955982	0.89866	0.672103	0.790332	1.05708	1.12289	1.16308	0.823801	0.555351	0.670664	1.04244	1.34317	1.07196
M1ACD6	Uncharacterized protein OS=Solanum tuberosum PE=3 SV=1	53.4722	7	52	1	1	144	16.3	9.99	1.03119	1.04713	1.02156	1.08313	1.02546	0.980392	0.96	1.044	0.957032	1.03484	1.02361	0.975742	1.00847	0.978442	1.02605	1.08443	0.971641	0.96253
M1AH67	Uncharacterized protein OS=Solanum tuberosum GN=102599433 PE=3 SV=1	5.50796	4	10	4	1	817	90.2	8.38	1.06553	1.07102	0.930716	1.02338	1.14521	1.19428	1.02227	0.981107	0.916329	1.03475	1.13394	1.12146	1.12628	1.03496	0.966706	1.02901	1.06017	1.04423
M0ZKX2	Uncharacterized protein OS=Solanum tuberosum GN=102577479 PE=3 SV=1	43.5294	20	96	1	1	510	57.4	8.75	1.16539	1.02848	1.1951	1.48392	0.80245	1.00214	1.08727	1.03777	1.23961	1.5265	0.773723	1.0054	1.09644	0.980998	1.1905	1.6247	0.761995	0.987173
M1CHW0	Ribosomal protein OS=Solanum tuberosum GN=102606043 PE=3 SV=1	32.8704	7	42	1	1	216	24.6	9.85	0.983414	0.855128	0.974388	1.03588	1.01862	1.06036	0.997467	0.853189	0.942777	1.03874	0.94925	1.01632	0.932246	0.905497	0.913507	1.00051	1.01705	1.03116
M0ZWB6	50S ribosomal protein L31 OS=Solanum tuberosum GN=102598906 PE=3 SV=1	61.2403	6	54	6	1	129	14.7	9.92	1.02097	1.05224	0.997393	1.03003	0.99796	0.868767	1.0656	1.04502	0.942427	1.05067	1.02681	0.84323	1.06807	1.08255	0.918833	1.10258	1.02556	0.793779
M1CWF4	Uncharacterized protein OS=Solanum tuberosum GN=102588743 PE=4 SV=1	7	3	10	3	1	400	45.2	5.07	1.19604	1.44028	1.15988	0.882967	1.00428	0.980986	1.19773	1.29694	1.2585	0.978373	0.982836	1.08102	1.17391	1.32436	1.13467	0.985379	0.996922	1.03732
M1CKP9	CASP-like protein OS=Solanum tuberosum GN=102593993 PE=3 SV=1	4.04624	1	3	1	1	173	19.1	9.5	0.8252	0.401952	1.9787	0.776398	0.483585	1.46761	0.805038	0.372399	1.86418	0.723987	0.457831	1.4655	0.780531	0.349558	1.8292	0.718584	0.475221	1.35398
M1BHZ7	4-hydroxyphenylpyruvate dioxygenase OS=Solanum tuberosum GN=102595018 PE=3 SV=1	19.457	7	17	7	1	442	48.6	5.5	0.830286	0.640783	0.850936	0.909228	1.41149	1.04711	0.637885	0.718206	0.802209	0.832664	1.21586	0.940763	0.868176	0.715123	0.860493	1.01779	1.22907	1.08916
Q43653	Sucrose transport protein OS=Solanum tuberosum GN=SUT1 PE=2 SV=1	4.06977	2	10	2	1	516	54.8	9.17	0.988565	1.00139	0.904366	0.915107	0.97921	0.978517	1.03319	1.09882	0.927729	1.00074	1.09882	0.946165	0.984981	1.01085	0.914476	0.861494	1.05131	0.952023
M1C722	Uncharacterized protein OS=Solanum tuberosum GN=102601050 PE=3 SV=1	6.7029	4	23	3	1	552	58.5	7.21	1.12972	1.04647	1.01162	1.08519	1.01452	1.10165	1.11709	1.11392	0.851266	0.934177	0.881013	0.784177	0.920553	1.10198	0.856126	0.910672	0.860079	0.85336
Q7XAC9	Mitogen-activated protein kinase kinase OS=Solanum tuberosum GN=StMEK2 PE=2 SV=1	5.88235	2	7	2	1	374	41.2	8.57	0.934557	1.11621	0.933333	0.792049	1.24098	1.01835	1.00535	1.07281	0.945396	0.858672	1.35546	1.14454	1.07391	1.21104	0.991095	0.996438	1.37578	1.18166
M1ARW9	1-acyl-sn-glycerol-3-phosphate acyltransferase OS=Solanum tuberosum GN=102588112 PE=3 SV=1	6.80101	2	5	2	1	397	44.5	9.76	1.05196	0.913203	0.972494	0.90709	1.12103	0.99022	0.737864	0.627184	1.07767	0.512621	1.25437	0.920388	0.926568	0.869637	1.08993	0.841584	1.21205	1.00495
K7VT51	Uncharacterized protein OS=Solanum tuberosum PE=2 SV=1	74.359	8	81	2	1	156	16.1	4.81	1.00443	1.06166	0.982677	1.061	0.904844	1.02726	1.06284	1.00639	0.943559	1.10905	0.855486	0.984483	1.13604	0.999053	0.880231	1.19528	0.874031	0.939384
Q84U63	Osmotin-like protein (Fragment) OS=Solanum tuberosum GN=osm PE=4 SV=1	27.2727	3	22	2	1	154	16.6	8.19	1.2968	1.10222	0.73399	0.894089	1.15887	0.916256	0.65896	1.32948	0.566474	0.942197	2.06936	1.49711	0.575816	1.01727	0.579655	0.767754	1.76775	1.10365
M1BVA8	Uncharacterized protein OS=Solanum tuberosum GN=102602993 PE=3 SV=1	30.3333	16	46	16	1	600	65.7	6.77	1.04946	1.20817	0.926488	1.00753	1.11756	0.955081	1.08419	1.18003	0.926202	0.993177	1.14917	0.945413	1.017	1.14746	0.87131	0.908312	1.15277	0.919059
K7VSV7	Photosystem I reaction center V OS=Solanum tuberosum PE=2 SV=1	16.4384	2	51	1	1	146	16	9.64	0.938094	0.938205	1.13199	0.991598	0.89067	1.02642	0.915491	0.919801	1.09365	0.970481	0.882576	1.06557	0.932076	0.970934	1.11328	0.979386	0.90033	1.02
M1B5V2	Uncharacterized protein OS=Solanum tuberosum GN=102578738 PE=4 SV=1	4.29448	1	4	1	1	163	17.7	9.7	1.07328	0.672414	1.21552	0.935345	1.19397	1.13793	1.01351	0.672297	1.13176	0.72973	1.09459	1.3277	1.18182	0.898396	1.51872	0.786096	1.41176	1.25668
M1BC44	Beta-hexosaminidase OS=Solanum tuberosum GN=102599076 PE=3 SV=1	25.2354	12	37	12	1	531	59.5	7.23	0.973596	0.80579	0.916618	0.911175	0.977186	1.13735	1.04834	0.84649	0.93942	0.920809	1.02586	1.12815	0.957081	0.829918	0.953324	0.950478	1.01958	1.17077
M1BIV6	Uncharacterized protein OS=Solanum tuberosum GN=102586461 PE=4 SV=1	1.93182	2	5	2	1	880	97.5	7.8	0.994562	1.29912	0.741672	0.814412	0.978926	0.870156	1.17143	1.01905	0.819048	0.742857	1.28571	1.20952	0.862827	1.18705	0.678741	0.766627	1.03444	0.821853
M1A0W0	Uncharacterized protein OS=Solanum tuberosum GN=102586309 PE=4 SV=1	43.2624	19	77	19	1	423	45.6	5.05	0.929879	1.07348	0.86527	1.08054	1.23456	1.12668	1.00378	1.19607	0.846094	1.07475	1.21322	1.13546	0.867984	1.02057	0.842817	1.02293	1.20335	1.14099
G1CC05	ATP synthase epsilon chain, chloroplastic OS=Solanum tuberosum GN=atpE PE=3 SV=1	48.8722	5	37	3	1	133	14.6	5.54	1.05213	0.851501	1.10332	1.02907	0.886256	0.803791	1.06524	0.850124	1.05388	0.991949	0.82597	0.726879	1.07632	0.860731	1.09002	1.03033	0.872472	0.808219
M0ZTX6	Uncharacterized protein OS=Solanum tuberosum GN=102600433 PE=4 SV=1	26.2069	8	61	7	1	290	32.5	6.43	0.998733	1.01041	1.04263	1.06806	0.887682	0.926509	1.01479	1.00493	1.12616	1.03824	0.927335	0.942873	1.00903	1.03217	1.08094	1.02544	0.917489	0.96128
A0A0E3UR69	Acyl-[acyl-carrier-protein] desaturase OS=Solanum tuberosum GN=SAD PE=2 SV=1	5.59796	2	4	2	1	393	44.7	6.8	0.91219	1.19628	1.10124	0.815083	1.63946	0.903926	0.924469	0.965382	1.02596	0.935484	1.30212	0.889851	1.02326	0.913953	1.07674	0.851163	1.37209	0.811628
M1D092	Uncharacterized protein OS=Solanum tuberosum GN=102601117 PE=4 SV=1	3.07167	3	6	3	1	879	98.4	6.39	1	1.59345	1.03883	0.984223	1.10437	1.12257	1.03995	1.38599	0.887216	0.980947	1.09588	1.08175	1.16845	1.64832	1.07231	0.986853	0.95152	1.10435
M1CS73	Uncharacterized protein OS=Solanum tuberosum GN=102590374 PE=3 SV=1	2.71186	1	3	1	1	295	33.7	5.03	0.982196	0.774481	0.731454	1.10386	0.931751	0.900593	0.947748	0.888288	0.801802	0.998198	0.989189	0.873874	0.853556	0.882845	1.03347	0.700837	1.03347	0.82636
M1AVI1	Uncharacterized protein OS=Solanum tuberosum GN=102589113 PE=4 SV=1	47.9503	30	142	3	1	805	89.4	5.24	1.03246	0.951587	0.933503	1.09915	1.07871	1.06741	1.02868	0.972748	0.924135	1.08853	1.11942	1.05573	1.02387	0.974304	0.881817	1.0492	1.08904	1.04717
M0ZSD5	Uncharacterized protein OS=Solanum tuberosum GN=102596276 PE=4 SV=1	48.0687	9	49	7	1	233	25	8.92	1.00143	0.925039	0.957104	1.21035	0.997435	0.918341	1.05183	0.995325	1.05971	1.1273	0.950441	0.973551	1.01751	0.926562	0.953924	1.14917	0.93094	0.900733
M1C5P2	Uncharacterized protein OS=Solanum tuberosum GN=102594760 PE=4 SV=1	14.3552	4	10	4	1	411	47.2	5.44	0.94756	0.919673	1.02849	0.927251	1.01091	1.03062	0.928652	0.790086	1.08336	0.88359	1.04056	0.996996	0.961322	0.858985	1.0419	0.945205	1.02417	0.949234
M0ZPZ4	Uncharacterized protein OS=Solanum tuberosum GN=102588617 PE=4 SV=1	53.9394	24	277	24	1	495	52.5	8.91	0.963954	1.04363	1.16876	0.941184	0.902879	0.983313	0.983302	1.04324	1.15026	0.975711	0.927232	0.973655	0.966452	0.992574	1.13974	0.945722	0.919864	0.970623
M1A017	Uncharacterized protein OS=Solanum tuberosum GN=102592689 PE=4 SV=1	11.8519	3	6	3	1	270	30.4	6.93	0.806971	0.70563	0.713673	0.854155	1.31903	1.10938	0.807158	0.756944	0.758013	0.843483	1.32532	1.1047	0.853704	0.760494	0.803704	0.880247	1.26049	1.15988
M1CZ18	Uncharacterized protein OS=Solanum tuberosum GN=102585273 PE=4 SV=1	4.97592	2	3	2	1	623	66.4	8.07	1.10769	1.43077	1.15385	1.21154	1.13846	0.926923	1.01724	1.41954	0.902299	0.896552	1.28736	1.07471	0.978852	1.00302	0.990937	0.978852	0.864048	0.945619
M1AXZ6	Uncharacterized protein OS=Solanum tuberosum GN=102605311 PE=3 SV=1	19.3258	9	32	9	1	445	47.8	9	0.993305	1.14968	1.03898	0.984341	1.09471	1.09449	0.943012	1.12057	1.01909	0.985365	1.18928	1.09004	1.00401	1.26017	1.0745	1.01659	1.16354	1.11864
M1CZD3	Uncharacterized protein OS=Solanum tuberosum PE=4 SV=1	27.5395	10	32	10	1	443	43.5	8.9	1.03065	1.11866	0.815934	1.00791	1.11513	0.903235	0.98438	1.07776	0.789889	0.982197	1.07155	0.864293	1.02513	1.06745	0.8277	1.03859	1.03141	0.893509
M1CQW1	Uncharacterized protein OS=Solanum tuberosum GN=102589995 PE=4 SV=1	10.3077	5	10	5	1	650	72.9	6.13	1.16779	1.13954	1.02629	1.08194	1.05257	0.969239	1.22379	0.950756	1.01706	1.01316	0.876646	0.850804	1.23508	1.3689	1.18445	1.08499	1.20434	1.03978
M1CQK6	Uncharacterized protein OS=Solanum tuberosum GN=102582563 PE=3 SV=1	8.98876	4	10	4	1	356	39.1	6.92	0.92597	0.889073	1.04849	0.938978	0.985336	0.995979	0.872705	0.841799	1.01346	0.928091	1.0612	0.961444	0.951062	1.00097	1.15357	1.0058	1.1935	0.983258
Q2VCK6	Eukaryotic peptide chain release factor subunit 1-3-like OS=Solanum tuberosum PE=2 SV=1	9.81735	4	12	4	1	438	49.1	5.71	1.01359	1.01249	1.04739	1.00037	1.04188	1.02314	0.982595	0.975949	1.04367	0.962025	1.03734	1.04082	1.03294	0.989956	1.06147	0.975894	1.11691	1.05866
M1BND7	Uncharacterized protein OS=Solanum tuberosum PE=4 SV=1	29.1139	4	18	4	1	158	17.8	5.58	0.982195	0.89171	0.966871	0.935201	1.06494	0.996497	1.01581	0.86819	0.973707	0.938993	1.15604	0.979034	0.97762	0.857543	0.943404	0.939746	1.11491	0.975898
M0ZJV9	Uncharacterized protein OS=Solanum tuberosum GN=102578183 PE=4 SV=1	18.4615	4	14	4	1	195	21.3	9.41	1.06131	0.989389	1.14383	1.01438	0.911813	0.94058	1.08616	0.956538	1.16317	1.02478	0.836828	0.934807	1.09971	1.04607	1.13514	0.959664	0.969902	0.990581
M1D543	Uncharacterized protein OS=Solanum tuberosum GN=102600835 PE=4 SV=1	13.3065	4	12	2	1	248	28.5	11.3	0.951201	0.876889	0.884815	1.06019	1.08026	1.00248	0.964087	0.931968	0.894537	1.06146	1.11735	0.981791	0.976403	0.89692	0.958768	1.11674	1.08594	1.02161
M1BA40	Uncharacterized protein OS=Solanum tuberosum GN=102586576 PE=4 SV=1	4.15973	3	7	1	1	601	66.7	8.27	0.985583	0.908257	0.887287	0.994758	1.02621	0.889908	0.93019	0.837715	0.75612	0.94651	0.984587	0.787851	0.998064	0.812197	0.836399	0.956438	0.968054	0.871249
M1CP57	Uncharacterized protein OS=Solanum tuberosum GN=102579266 PE=3 SV=1	27.5766	11	97	9	1	359	39.2	5.11	1.05662	0.768726	0.818246	1.68486	0.675009	0.722843	1.0416	0.776427	0.848419	1.74575	0.673902	0.737067	1.0046	0.749011	0.80344	1.76371	0.660018	0.735767
M1CCJ9	Peroxidase OS=Solanum tuberosum GN=102585990 PE=3 SV=1	48.468	14	169	10	1	359	39.7	7.66	1.05183	0.974822	0.871558	1.05458	1.05065	1.06788	1.10457	0.990488	0.865361	1.04094	1.04337	1.06115	1.00962	0.979217	0.845631	1.04927	1.07757	1.05337
M1B3K1	Uncharacterized protein OS=Solanum tuberosum PE=4 SV=1	0.883978	1	3	1	1	905	102.2	8.78	1.17951	0.536396	1.90742	1.22544	0.466431	1.21979	1.09901	0.543847	1.94908	1.12235	0.402405	1.27935	1.04732	0.591483	1.91325	1.12066	0.514196	1.17744
M1A7J1	Uncharacterized protein OS=Solanum tuberosum GN=102596191 PE=3 SV=1	20.997	11	32	11	1	662	73.3	7.01	0.824057	0.807142	0.83143	1.06173	1.13257	1.44644	0.830265	0.835591	0.824592	1.0198	1.13454	1.36112	0.831238	0.907156	0.86241	0.966985	1.16139	1.39182
M1AVJ8	Uncharacterized protein OS=Solanum tuberosum GN=102587590 PE=4 SV=1	12.3153	2	8	1	1	203	22	6.19	0.973563	0.571839	0.994253	0.918966	1.19023	1.10287	0.921805	0.658624	0.926273	0.819482	1.11707	1.11528	0.952712	0.661103	0.953176	0.857673	1.10802	1.03616
M1CA87	NAD(P)H-hydrate epimerase OS=Solanum tuberosum PE=3 SV=1	3.61905	2	4	1	1	525	58.3	7.02	1.10189	0.946429	0.996849	0.947479	1.13761	1.01891	1.0388	0.969932	1.00776	0.903977	1.12027	0.897187	1.39028	0.950463	1.07731	1.11435	1.03148	0.925463
M1CKC6	Uncharacterized protein OS=Solanum tuberosum GN=102578766 PE=4 SV=1	24.6106	8	33	8	1	321	33.6	9.2	1.05634	1.0677	1.08515	1.01713	0.88973	1.03753	1.12201	1.01604	1.01859	1.03864	0.893061	0.983716	1.05287	0.985083	1.03106	0.990465	0.923055	0.986122
M1BWY5	Chlorophyll a-b binding protein, chloroplastic OS=Solanum tuberosum GN=102601093 PE=3 SV=1	24.1758	5	161	3	1	273	29.3	8.72	0.853281	1.05811	1.12888	0.749738	0.68582	0.836817	0.865961	1.05397	1.13836	0.748323	0.650142	0.799985	0.916137	1.10902	1.17751	0.78831	0.667726	0.86582
M0ZG93	Mitogen-activated protein kinase OS=Solanum tuberosum GN=102580899 PE=2 SV=1	9.65147	3	9	2	1	373	42.8	6.29	0.902264	1.14732	0.932088	0.916637	1.11247	1.0981	0.87404	1.17051	0.854839	0.887865	1.20584	1.12442	0.837791	1.02616	0.985465	0.911047	1.06279	1.11163
M1B8U3	Uncharacterized protein OS=Solanum tuberosum GN=102602647 PE=4 SV=1	2.73312	2	8	2	1	622	70	7.28	1.17027	1.19518	1.03322	1.11711	1.3588	1.08555	1.10571	0.951385	0.873375	1.0147	1.00113	1.06614	1.30758	0.898426	0.932761	1.15594	1.01717	1.20458
M1BKD3	Uncharacterized protein OS=Solanum tuberosum GN=102595033 PE=4 SV=1	4.09683	2	7	2	1	537	59.4	6.48	1.17551	1.42041	0.888435	0.979592	1.25034	1.06122	1.20474	1.36746	0.905271	0.951872	1.2628	1.00917	1.58624	1.81193	0.906422	1.02661	1.16697	1.00367
M0ZZU7	Uncharacterized protein OS=Solanum tuberosum GN=107061051 PE=3 SV=1	3.57143	1	3	1	1	280	31.5	7.93	1.01604	1.09626	1.15508	0.961497	1.14545	1.25241	0.96831	0.961268	1.10329	0.997653	1.27465	1.26056	0.961882	0.957015	1.22141	0.974858	1.20519	1.17762
M1BCL3	Uncharacterized protein OS=Solanum tuberosum GN=102605867 PE=4 SV=1	14.1304	3	9	3	1	184	20.4	8.88	0.915591	1.29047	0.999007	0.977656	0.898709	0.776564	0.947934	1.1186	1.10826	1.09628	0.915289	0.900826	0.945167	1.00836	1.07807	1.08132	0.840149	0.842937
M0ZQK7	Uncharacterized protein OS=Solanum tuberosum PE=4 SV=1	18.8235	3	26	3	1	255	27.9	5.48	0.912727	0.615187	1.09497	0.72984	1.2184	0.962353	1.05826	0.832042	1.08615	0.858382	1.15401	0.997521	1.0259	0.847901	1.02285	0.922689	1.15927	0.996546
M1BHQ9	Uncharacterized protein OS=Solanum tuberosum GN=102599305 PE=4 SV=1	21.4286	7	17	7	1	378	42.1	6.54	0.908622	0.93048	0.839405	1.15301	1.38889	1.11384	1.13159	0.964443	0.855178	1.03659	1.24812	0.963665	1.00675	0.931267	0.808105	0.909813	1.27851	0.930473
M1C7W5	Phytochrome OS=Solanum tuberosum GN=102577925 PE=3 SV=1	3.09735	3	4	3	1	1130	125.3	6.02	0.953096	1.25891	1.14634	0.868668	1.15009	0.973734	0.90938	1.0938	0.934817	0.828299	0.785374	0.855326	0.860272	1.12613	0.978852	0.771903	1.10725	0.947885
M1CFN2	Uncharacterized protein OS=Solanum tuberosum GN=102587262 PE=4 SV=1	14.1618	4	11	4	1	346	38	8.1	1.04801	1.08786	1.155	0.954503	1.0797	1.08033	1.00235	0.987962	1.0549	0.791251	1.02613	0.999119	1.18353	1.20393	1.12613	0.920695	1.11858	1.09441
Q41440	Mitochondrial processing peptidase OS=Solanum tuberosum GN=MPP PE=2 SV=1	25.5952	9	25	6	1	504	54.5	6.4	0.91945	0.787819	1.21873	1.01834	0.8926	1.24361	1.13734	1.10877	1.15877	0.930519	0.908442	1.12825	1.00208	0.776945	1.09155	1.00916	0.868498	1.12443
M1CN24	Uncharacterized protein OS=Solanum tuberosum PE=3 SV=1	49.8054	11	61	6	1	257	28	9.52	0.76908	0.466754	0.795938	1.15198	1.56829	1.38978	0.644759	0.473734	0.770554	1.1225	1.54912	1.31779	0.639822	0.515563	0.782609	1.06423	1.58597	1.29274
Q307Y8	Ribosomal protein L11-like protein OS=Solanum tuberosum GN=102584982 PE=2 SV=1	41.4365	6	66	6	1	181	20.8	9.92	0.913479	0.940074	0.999655	0.856575	0.832139	0.962438	0.990773	0.952189	1.03203	0.896828	0.827741	0.947308	0.994183	0.994884	1.06812	0.912327	0.889551	0.977083
M1BUB0	Uncharacterized protein OS=Solanum tuberosum GN=102600424 PE=4 SV=1	21.3552	8	27	8	1	487	53.6	6.05	1.01568	0.944548	0.900112	1.04126	1.18503	1.11221	1.06615	1.10523	0.937275	1.03616	1.17344	1.11894	0.973662	1.00215	0.89155	1.02443	1.115	1.07151
M1B5R1	Uncharacterized protein OS=Solanum tuberosum GN=102604819 PE=3 SV=1	51.8116	14	186	13	1	276	29.2	10.62	0.992863	1.01809	0.945306	0.952873	1.06386	0.961671	1.08922	1.06331	0.958617	0.987455	1.06761	0.961061	1.01336	1.02352	0.956574	0.965075	1.05887	0.942567
M1C0I7	Uncharacterized protein OS=Solanum tuberosum PE=4 SV=1	2.48307	1	3	1	1	443	48.3	6.65	0.826558	0.731707	0.98103	0.861789	1.11111	0.794038	0.898167	0.912424	1.00204	1.04481	1.21792	1.17923	0.807047	0.845638	0.941275	1.02181	1.23826	1.33054
M1AHJ1	Uncharacterized protein OS=Solanum tuberosum GN=102596831 PE=4 SV=1	13.3333	3	10	3	1	270	29.5	7.61	0.951634	0.94902	1.45621	0.797386	0.814379	1.02288	0.902222	0.874667	1.36089	0.732444	0.837333	1.01067	0.902929	0.858577	1.15732	0.668619	0.853556	0.939749
M0ZI96	Uncharacterized protein OS=Solanum tuberosum GN=102591161 PE=4 SV=1	30	12	58	12	1	430	45.6	6.92	0.934427	0.912592	1.05805	0.977284	0.949413	1.09134	0.989385	0.9641	1.11351	1.00014	0.960449	1.11433	0.936088	0.909484	1.05408	0.991362	0.957308	1.09302
M0ZWD8	Uncharacterized protein OS=Solanum tuberosum PE=3 SV=1	32.2314	9	46	8	1	363	40.1	6.79	0.92866	0.950539	0.782766	1.05112	1.20583	0.875052	0.987573	0.877831	0.80888	1.10473	1.15644	0.866807	0.976845	0.868931	0.774768	1.08771	1.20362	0.837917
M1AF99	Uncharacterized protein OS=Solanum tuberosum GN=102583489 PE=4 SV=1	4.12844	2	4	2	1	654	71.4	8.84	1.28762	1	0.788835	1.07524	0.968447	1.03762	1.19871	0.900185	0.743068	0.960259	1.03235	1.0342	1.13035	0.881789	0.748243	1.01342	0.982109	1.03706
M1AMY3	Uncharacterized protein OS=Solanum tuberosum GN=102594249 PE=4 SV=1	44.9339	10	187	4	1	227	25.1	4.97	0.913704	0.799614	0.784219	1.77048	0.659527	0.916328	0.891361	0.763095	0.781166	1.76108	0.689438	0.938217	0.901676	0.692271	0.805472	1.84504	0.551265	0.976163
M1CCQ2	6-phosphogluconate dehydrogenase, decarboxylating OS=Solanum tuberosum GN=102597739 PE=3 SV=1	40.2062	18	83	8	1	485	53.4	6.38	0.928866	1.13557	1.01873	0.903674	1.0591	1.01833	0.99648	1.30181	1.21427	0.829148	1.03685	1.07228	1.14568	1.22108	0.976057	1.02871	1.08243	0.948183
M1B6R5	Uncharacterized protein OS=Solanum tuberosum GN=102583421 PE=4 SV=1	9.70874	3	13	3	1	309	33.1	7.15	1.01506	0.998494	1.05464	0.991396	0.92493	1.03313	0.905422	0.946406	1.07062	0.918663	1.00883	1.05864	0.979914	0.937446	1.08063	0.966714	1.01808	1.01463
O49945	Uncharacterized protein OS=Solanum tuberosum PE=2 SV=1	47.4359	6	71	2	1	156	16.4	8.35	0.924768	1.84432	0.535463	0.9293	1.3884	0.502833	0.888921	1.87207	0.411194	0.967447	1.62678	0.403198	0.910086	1.96062	0.479891	0.894294	1.53338	0.443883
Q2VCI9	Aspartic protease-like OS=Solanum tuberosum PE=2 SV=1	29.4466	11	47	2	1	506	54.9	6.25	1.12718	0.977854	1.06239	1.24551	0.77221	1.02506	1.04319	0.850182	1.06029	1.21766	0.826772	1.02981	1.04282	0.835518	1.07273	1.15924	0.839984	1.0235
K7WNY2	Glyceraldehyde-3-phosphate dehydrogenase OS=Solanum tuberosum GN=102592694 PE=2 SV=1	58.7537	18	185	5	1	337	36.7	7.52	1.00578	0.961502	1.03259	1.01223	0.895195	1.02749	1.01105	0.947891	1.01117	0.988048	0.885495	1.02808	1.04794	0.969282	1.01081	1.00978	0.895669	1.00452
M1CZR5	Uncharacterized protein OS=Solanum tuberosum GN=102600261 PE=4 SV=1	9.05172	2	5	2	1	232	26.1	9.38	0.79927	0.839416	0.875912	1.01825	1.17518	1.26277	0.802198	0.898513	0.807369	0.935359	1.00452	1.16096	0.93025	1.01762	1.02643	1.01395	1.04919	1.23348
M1C6L7	Adenylosuccinate synthetase, chloroplastic OS=Solanum tuberosum GN=PURA PE=3 SV=1	26.494	12	56	5	1	502	54.7	7.42	0.953206	0.966399	0.848691	0.897959	1.08081	0.962276	1.01732	1.03848	0.919713	0.937904	1.07959	1.05982	1.03732	1.052	0.903487	0.955032	1.09605	1.09177
M1BUL7	Uncharacterized protein OS=Solanum tuberosum GN=102585688 PE=4 SV=1	4.46927	1	3	1	1	179	19.7	6.32	1.0479	1.44451	1.03972	0.794393	1.05199	0.981308	0.962624	1.2807	1.10297	0.776506	1.03661	1.00839	0.896313	1.15515	1.02151	0.683564	0.978495	1.0023
M1C5P5	S-acyltransferase OS=Solanum tuberosum GN=102598706 PE=3 SV=1	11.8211	4	43	4	1	313	36.1	9.07	0.944143	0.941642	0.950813	0.788245	0.779075	0.90496	1.071	1.04849	1.07494	0.939443	0.849188	0.930162	0.979417	1.01622	1.00062	0.954467	1.04132	0.978169
M1CK13	Lysine--tRNA ligase OS=Solanum tuberosum GN=102596211 PE=3 SV=1	31.0518	18	50	18	1	599	68	6.11	1.01795	1.05261	0.965944	1.04221	0.969819	0.995717	0.992546	0.965216	0.968981	1.01491	0.9156	1.04803	0.991466	1	0.915499	1.00116	0.961964	0.984406
Q2V9A7	Peptidyl-prolyl cis-trans isomerase OS=Solanum tuberosum PE=2 SV=1	20.3883	5	35	1	1	206	22.3	9.19	1.02059	0.993599	1.07526	1.00519	0.883045	1.06626	0.975481	0.928912	1.0284	1.03016	0.875816	1.06844	1.05887	1.10983	1.08892	1.12647	0.953715	1.19671
M1AMX7	Uncharacterized protein OS=Solanum tuberosum GN=102592480 PE=4 SV=1	27.2727	5	14	5	1	198	21.6	8.35	0.694524	0.648415	0.599424	1.08956	1.39769	1.45178	0.701661	0.577513	0.629259	1.11137	1.42611	1.44974	0.658312	0.628061	0.641026	1.08874	1.41054	1.51167
A2ICR9	Dehydroascorbate reductase OS=Solanum tuberosum GN=DHAR2 PE=2 SV=1	32.0896	9	46	8	1	268	30	6.95	0.918191	0.737488	1.09068	1.11357	0.854999	1.10546	0.900429	0.751286	1.11707	1.11304	0.860463	1.09734	0.876043	0.721425	1.03197	1.07501	0.863572	1.07032
M1D5E5	Uncharacterized protein OS=Solanum tuberosum GN=102578801 PE=4 SV=1	5.22088	1	7	1	1	249	27.7	9.36	0.888889	0.829966	0.988215	0.850168	0.983165	0.838384	1.08663	1.00608	1.00608	0.984802	1.00152	1.01368	0.964021	1.00794	0.928571	0.955026	1.15503	0.853968
M1AZM2	Uncharacterized protein OS=Solanum tuberosum GN=102591082 PE=4 SV=1	30.494	17	49	10	1	587	65.4	5.07	1.06467	0.943671	0.911947	1.01912	1.09487	1.05531	1.00797	1.01872	0.876256	0.996447	1.06438	1.08605	1.08418	1.06159	0.935586	0.972646	1.07686	1.06212
G1CCE9	NAD(P)H-quinone oxidoreductase subunit H, chloroplastic OS=Solanum tuberosum GN=ndhH PE=3 SV=1	17.5573	6	9	6	1	393	45.6	5.44	1.15182	0.851871	1.16236	1.01898	0.947285	0.945177	1.04705	0.891833	1.06382	0.928069	1.07247	0.964846	0.898698	0.887844	0.919682	0.789436	1.01194	0.821635
M1BRF5	Uncharacterized protein OS=Solanum tuberosum GN=102595871 PE=4 SV=1	9.91736	5	14	5	1	605	68.1	7.96	0.945998	0.973968	1.00166	0.924398	1.0648	1.11077	1.02574	0.995774	1.12255	0.982328	1.08106	1.1748	0.991483	1.01987	1.08265	0.896215	1.09401	1.17634
M1AX34	Uncharacterized protein OS=Solanum tuberosum PE=4 SV=1	25.0639	8	23	8	1	391	41.6	5.43	1.05885	1.12321	0.875358	1.05558	1.31406	0.945239	1.03467	1.03564	0.82723	1.00993	1.2875	0.91605	1.01139	0.991141	0.866209	0.942144	1.13234	0.900199
M1CW45	Uncharacterized protein OS=Solanum tuberosum GN=102577727 PE=4 SV=1	43.1239	19	103	4	1	589	66.4	7.09	0.901578	0.787602	0.896521	1.07827	0.753582	1.53272	0.928696	0.797204	0.942493	1.11404	0.769754	1.58804	0.938234	0.835611	0.928071	1.09243	0.806427	1.51291
M1CB14	Xyloglucan endotransglucosylase/hydrolase OS=Solanum tuberosum GN=102603929 PE=3 SV=1	24.3243	6	18	6	1	296	33.9	8.46	0.931905	0.663325	1.18942	0.742136	0.881092	1.38023	0.881979	0.701449	1.06984	0.796842	0.967768	1.21	0.907269	0.776211	1.05154	0.773348	1.07225	1.29626
Q38M64	Uncharacterized protein OS=Solanum tuberosum PE=2 SV=1	34.7973	8	30	8	1	296	32.5	9.33	0.923308	1.14257	0.890869	0.90008	1.26632	1.01382	0.926913	1.1272	0.933344	0.928325	1.23196	1.05521	0.867055	1.08138	0.903718	0.853692	1.3644	1.00634
M1C4P4	Uncharacterized protein OS=Solanum tuberosum GN=102585045 PE=4 SV=1	43.5374	6	38	5	1	147	16.6	5.02	1.04505	1.44062	0.985064	1.16234	0.839618	0.93499	1.05547	1.35259	0.965677	1.18514	0.850919	0.937478	1.04122	1.42809	0.997557	1.19573	0.834656	0.91542
M1AMG7	Uncharacterized protein OS=Solanum tuberosum GN=102577592 PE=4 SV=1	62.7628	20	538	1	1	333	35.3	5.96	1.0732	1.16532	1.1451	1.00011	0.833901	0.914382	1.09764	1.21112	1.13623	1.01059	0.832867	0.916813	1.07487	1.14155	1.14509	1.00191	0.817984	0.914748
Q8L5C9	Malate dehydrogenase OS=Solanum tuberosum GN=mMDH PE=2 SV=1	58.9595	14	134	1	1	346	36.2	8.72	0.959799	1.23116	1.23618	1.09296	0.886935	0.869347	1.00584	1.23541	1.18093	1.29572	0.86965	1.15564	1.03193	1.08403	1.04202	1.10756	0.826891	0.910924
M1BBH5	Non-specific lipid-transfer protein OS=Solanum tuberosum GN=102598725 PE=3 SV=1	10.3448	1	3	1	1	116	11.8	8.06	0.882773	1.01733	1.13252	0.619776	1.29358	1.33333	0.734132	0.91976	1.04431	0.550898	1.43713	1.25988	0.808824	1.08137	1.0951	0.563725	1.46961	1.50588
M1B6Z5	Uncharacterized protein OS=Solanum tuberosum PE=4 SV=1	4.93827	3	11	1	1	729	76.7	6.23	1.00512	1.15355	1.03583	1.11836	1.21625	1.28727	1.12426	1.2426	1.00423	1.11412	1.12511	1.3153	1.28514	1.14189	0.894595	1.10405	1.09595	1.11081
M1AJS4	Uncharacterized protein OS=Solanum tuberosum GN=102588145 PE=3 SV=1	0.811359	1	6	1	1	986	108.6	5.87	1.46866	1.04179	0.873134	0.929851	1.06119	0.885075	1.30038	1.16478	0.824859	1.08192	1.11017	0.984934	1.33333	1.19103	0.866472	1.05263	1.19006	0.966862
M1BPS9	Uncharacterized protein OS=Solanum tuberosum GN=102600428 PE=4 SV=1	5.39568	1	3	1	1	278	30.4	5.52	0.83705	1.01201	0.857633	0.73928	0.93825	1.09434	1.03175	1.05556	0.974206	0.904762	1.22024	1.00992	1.08108	1.18087	0.943867	0.910603	1.29522	1.01663
M1AEU6	Uncharacterized protein OS=Solanum tuberosum GN=102598172 PE=4 SV=1	5.56391	3	5	3	1	665	74.5	5.22	0.952	1.17133	0.913333	0.806	1.206	0.993333	0.992126	1.05512	1.10236	0.922835	0.867717	0.976378	0.937422	0.944305	0.876721	0.858573	0.962453	0.992491
M0ZWH1	Cytokinin riboside 5'-monophosphate phosphoribohydrolase OS=Solanum tuberosum GN=102592408 PE=3 SV=1	20.4444	4	8	3	1	225	24.6	7.53	1.00826	0.90701	1.06042	1.19377	0.894973	0.811659	0.989397	0.83817	0.762277	1.2779	1.07143	0.892299	1.04178	0.848042	0.744648	1.33577	1.08668	0.93107
Q9AR56	Putative membrane protein OS=Solanum tuberosum GN=poni2 PE=2 SV=1	2.48756	1	6	1	1	402	44.1	9.41	1.16283	1.149	0.40553	0.967742	1.03687	0.431644	1.27913	1.13008	0.340108	1.07453	1	0.336043	1.12781	1.1468	0.413644	0.900691	0.898964	0.386874
M1BCU6	Succinate--CoA ligase [ADP-forming] subunit alpha, mitochondrial OS=Solanum tuberosum GN=102590419 PE=3 SV=1	24.6988	7	34	7	1	332	34.5	8.78	0.978022	1.00473	0.867158	0.88552	1.09195	0.904994	1.05149	1.09765	0.85124	0.950032	1.01933	0.864971	1.05165	1.06872	0.880098	0.959682	1.09583	0.923338
F2Q9W0	Nitrite reductase OS=Solanum tuberosum GN=nir PE=2 SV=1	31.8569	17	53	10	1	587	65.9	5.9	0.997885	0.988217	1.19012	0.975074	0.940101	0.97379	1.00426	1.03018	1.23802	1.03046	0.928602	0.971123	1.01294	1.02412	1.23638	1.00708	0.919482	0.981431
M1C184	Peroxidase OS=Solanum tuberosum GN=102577694 PE=3 SV=1	17.3554	5	36	4	1	363	38.7	4.94	0.966128	1.16505	0.986832	0.966128	1.07263	1.11354	0.945796	1.03497	0.971441	0.889116	1.0424	1.09908	0.917732	1.12418	0.987882	0.900945	1.04503	1.16876
M1BB17	Uncharacterized protein OS=Solanum tuberosum PE=4 SV=1	34.6847	12	38	11	1	444	48.3	6.54	0.853238	0.823151	1.04885	0.950841	1.21499	1.00337	0.847289	0.798844	0.98425	0.789175	1.34101	0.976675	0.843643	0.764148	1.10911	0.881548	1.19176	1.06278
M1A322	Cytochrome b559 subunit alpha OS=Solanum tuberosum GN=psbE PE=3 SV=1	31.3253	3	53	3	1	83	9.4	5.24	1.01992	1.0941	1.17278	0.845678	0.882035	0.840725	0.984137	1.03424	1.14805	0.825255	0.859121	0.842755	1.11541	1.01524	1.28116	0.84037	0.859855	0.827629
M1CZA3	Uncharacterized protein OS=Solanum tuberosum GN=102587173 PE=4 SV=1	19.802	3	10	3	1	202	22.1	6.1	1.00659	0.820527	0.908342	0.990121	0.933041	1.12843	0.925758	0.909091	1.05227	0.820455	1.11364	1.20076	0.997332	0.836179	0.957311	0.925293	1.03095	1.22252
A0A075BQK8	Ring finger like protein OS=Solanum tuberosum PE=2 SV=1	8.38323	2	5	2	1	167	19.4	7.46	1.2613	1.61839	1.20307	1.01379	1.16245	0.895785	1.16421	1.94613	1.10339	1.00782	1.26064	0.976542	1.1059	1.8344	1.17129	0.981521	1.23525	0.988628
M1ASR5	Uncharacterized protein OS=Solanum tuberosum GN=102602283 PE=4 SV=1	11.6667	3	28	3	1	180	19	7.93	1.00797	0.97429	1.21545	0.969533	0.697519	0.920041	1.08243	1.01496	1.2743	0.957342	0.721278	0.906696	0.996927	0.958846	1.27779	0.968065	0.718466	0.916889
M0ZK78	Uncharacterized protein OS=Solanum tuberosum GN=102606119 PE=4 SV=1	23.9726	4	14	4	1	292	31.9	5.27	1.02792	1.15572	0.94251	0.943167	1.13633	0.912943	1.15893	1.25415	1.05795	1.00542	1.14876	0.941715	0.995261	1.34856	1.06764	0.967255	1.28048	1.00603
M1B325	Uncharacterized protein OS=Solanum tuberosum PE=4 SV=1	41.1765	3	37	1	1	85	9.4	7.42	1.10448	1.33582	1.09851	0.861194	0.952239	1.11343	1.12534	1.11717	0.956403	1.01362	0.817439	1.0654	0.964851	1.02285	0.945518	0.801406	0.871705	0.982425
M1CAD6	Uncharacterized protein OS=Solanum tuberosum PE=4 SV=1	13.0435	3	7	3	1	253	28.2	6.05	1.09129	1.34996	1.39476	0.865596	1.11834	1.06424	1.04043	1.2372	1.03908	0.936658	1.1004	1.02426	1.10244	1.55935	1.07561	0.939837	1.2252	1.07398
M1CSZ5	Uncharacterized protein OS=Solanum tuberosum PE=4 SV=1	10.9375	1	3	1	1	64	7.6	9.25	0.677346	1	1.30892	0.652174	0.894737	1.12357	0.648936	1.41489	1.2695	0.758865	0.904255	1.10284	0.723926	1.05317	1.32311	0.662577	0.920245	1.13701
M1CAK9	Uncharacterized protein OS=Solanum tuberosum GN=102602354 PE=4 SV=1	10.9259	4	7	4	1	540	59.7	8.81	0.901794	1.03777	0.763928	0.949008	1.09018	0.991501	0.869848	0.940889	0.791757	0.877983	1.09002	0.987527	0.996273	1.01864	0.925453	1.04366	1.00692	1.02875
M1AB35	Uncharacterized protein OS=Solanum tuberosum GN=102580973 PE=4 SV=1	12.9139	4	9	4	1	302	34.6	6.62	0.940156	0.878273	0.858211	1.15641	1.12343	1.11731	0.782452	0.766827	0.821514	0.886418	1.02524	0.965144	0.866312	0.818458	0.845803	0.958223	1.16711	1.04368
M1A0K1	Peptidyl-prolyl cis-trans isomerase OS=Solanum tuberosum PE=4 SV=1	35.5932	6	19	6	1	236	26.3	5.78	1.41987	1.23499	0.941253	1.15551	1.13261	1.08639	1.17982	1.0839	0.890877	1.07422	0.974479	0.917571	1.2471	1.01875	0.923883	1.01158	1.11693	1.02592
M1D7P8	ATP-dependent Clp protease proteolytic subunit OS=Solanum tuberosum GN=102589998 PE=3 SV=1	28	6	21	6	1	275	29.6	8.44	0.946248	0.889394	0.940666	0.89663	1.0674	0.974984	0.935953	0.987723	0.925721	0.947002	1.0397	0.961326	0.998074	1.10206	1.04677	1.03219	1.05695	0.987345
M0ZQ75	Uncharacterized protein OS=Solanum tuberosum GN=102578344 PE=4 SV=1	14.4615	9	36	6	1	650	67.6	6.25	0.987441	1.10448	0.915053	0.911041	0.994593	0.913483	1.14252	1.10363	0.882353	1.06534	0.990328	0.846822	1.09835	1.15461	0.887486	0.942212	1.07003	0.92346
M1AW83	Beta-adaptin-like protein OS=Solanum tuberosum GN=102590622 PE=3 SV=1	16.6853	13	42	13	1	893	99.2	5.16	1.04845	0.962124	1.12582	1.00393	1.11413	1.10325	1.07011	0.924599	0.979017	0.996247	1.05937	1.07472	1.02107	0.928068	0.980416	0.959068	1.0426	1.05782
M0ZTN1	Uncharacterized protein OS=Solanum tuberosum GN=102584780 PE=4 SV=1	46.3415	6	62	1	1	246	26.7	6.98	0.788703	0.934745	0.633742	0.854181	1.6359	1.14218	0.729133	0.898981	0.62779	0.843255	1.59536	1.16734	0.778755	0.878102	0.592327	0.840377	1.64785	1.14246
M0ZMG3	Uncharacterized protein OS=Solanum tuberosum GN=102588301 PE=4 SV=1	15.748	3	11	3	1	254	27.4	4.91	0.707896	1.41462	0.613769	0.638662	1.18359	0.747958	0.672648	1.54398	0.530853	0.665646	1.27921	0.699781	0.799351	1.53149	0.703571	0.801623	1.28279	0.795455
M1D7B3	Beta-galactosidase OS=Solanum tuberosum PE=3 SV=1	1.31737	1	3	1	1	835	93.2	6.61	0.625	0.440625	0.59375	0.93125	1.29688	1.60625	0.77458	0.494005	0.70024	0.853717	1.2446	1.47962	0.765808	0.604215	0.779859	0.887588	1.12412	1.4918
P80269	NADH dehydrogenase [ubiquinone] iron-sulfur protein 8, mitochondrial OS=Solanum tuberosum PE=1 SV=2	6.55022	2	4	2	1	229	26.4	5.58	0.890263	1.10896	1.04328	1.01082	1.2813	1.1847	0.75224	0.879738	0.812543	0.871123	1.02274	0.965886	0.661613	0.678842	0.656099	0.774638	0.868367	0.740868
P93787	14-3-3 protein OS=Solanum tuberosum GN=35G PE=2 SV=2	55.0201	13	93	6	1	249	28.2	4.82	0.931975	0.842196	0.906538	0.997813	1.08851	1.10831	1.0399	0.857941	0.993136	1.02841	0.996648	1.04453	0.94478	0.847205	0.903096	0.999062	1.12103	1.15065
M1BYV1	Uncharacterized protein OS=Solanum tuberosum PE=4 SV=1	10.8696	1	3	1	1	92	9.9	8.5	0.727705	1.07372	0.812128	0.609988	1.09869	1.00951	0.843391	1.07184	0.762931	0.817529	1.25862	1.06897	0.893054	1.20176	0.896362	0.761852	1.21279	1.07056
M1C2L0	Uncharacterized protein OS=Solanum tuberosum GN=102602338 PE=4 SV=1	15.2381	5	26	5	1	420	46.1	6.58	1.03877	1.08927	1.18327	0.901713	0.816727	0.95018	1.03162	1.08087	1.07194	0.899198	0.798855	0.915006	0.979039	1.01334	1.11942	0.830193	0.708025	0.834004
M0ZS04	Uncharacterized protein OS=Solanum tuberosum GN=102599994 PE=4 SV=1	10.9253	8	16	8	1	897	102.6	7.4	1.00027	0.946612	0.913821	0.958537	1.11599	1.00976	1.04177	1.065	1.01063	0.969105	1.15225	1.13174	1.01068	0.932234	0.928266	0.909646	1.03541	0.992063
M1C504	Proteasome subunit beta type OS=Solanum tuberosum PE=3 SV=1	46.3235	10	39	10	1	272	29.4	7.56	0.941911	1.04045	0.931025	0.975413	1.00056	0.977853	0.998277	0.998564	0.924336	1.03805	1.01335	0.998564	0.989586	0.980225	0.958226	0.988533	1.10297	1.03464
M1BF33	Uncharacterized protein OS=Solanum tuberosum PE=4 SV=1	35.3312	9	40	4	1	317	35.2	7.14	0.978281	0.950257	0.826016	0.992293	1.1588	1.0766	0.984028	0.983638	0.791975	0.952084	1.16595	1.04129	0.99608	0.939233	0.854663	0.991039	1.14338	1.00448
Q9ZRB6	Ci21A protein OS=Solanum tuberosum GN=ci21A PE=4 SV=1	54.1284	4	18	1	1	109	12.4	6.98	1.16721	1.72078	1.16396	0.913961	0.748377	1.16721	1.23598	1.68318	1.12907	1.07823	0.616688	1.13299	1.40854	1.9497	1.32622	1.27134	0.655488	1.33232
M1B8V4	Uncharacterized protein OS=Solanum tuberosum GN=102580579 PE=3 SV=1	2.88462	1	7	1	1	312	34.8	10.35	0.90184	1.182	1.182	0.940695	1.00409	0.91002	0.911609	1.00528	0.83905	0.824538	1.10818	0.837731	1.01576	1.16606	1.01939	0.956364	1.32606	1.01212
M1CKV9	Uncharacterized protein OS=Solanum tuberosum GN=102591549 PE=3 SV=1	3.99002	2	4	2	1	401	42.7	6	1.10192	1.05267	1.20862	0.800274	0.688782	0.811218	0.940952	1.30857	1.35429	0.811429	0.794286	0.912381	0.853157	1.10573	1.34214	0.735683	0.687225	0.798825
M0ZSN7	Uncharacterized protein OS=Solanum tuberosum GN=102588001 PE=4 SV=1	13.7143	2	5	2	1	175	19.7	5.34	1.01281	0.943155	1.40993	0.879904	0.731785	0.967174	0.933744	0.75963	1.22342	0.801233	0.616333	0.634823	0.960056	0.8178	1.2733	0.957954	0.824807	0.896286
M1DYI6	Uncharacterized protein OS=Solanum tuberosum GN=102586895 PE=4 SV=1	2.33333	1	3	1	1	300	29.1	7.78	0.955619	1.10165	1.09664	1.12455	1.20902	1.24338	0.940897	1.05027	0.938859	1.09918	1.23505	1.30027	1.05914	1.17607	0.980965	1.19103	1.28212	1.30727
M1CKH6	Uncharacterized protein OS=Solanum tuberosum GN=102599926 PE=4 SV=1	37.5	2	10	2	1	56	6.4	9.91	0.907996	0.840453	0.814531	0.945235	0.951807	0.830595	0.951542	0.967401	0.913656	0.900441	0.968282	0.903965	0.927974	0.870245	0.9215	0.990828	1.01888	0.970596
M1CS07	Uncharacterized protein OS=Solanum tuberosum GN=102600388 PE=4 SV=1	13.577	4	11	4	1	383	42.4	6.28	0.881613	0.923226	1.20065	0.859032	1.04806	1.01226	0.827089	1.00535	1.14944	0.797448	0.988884	1.0527	0.936255	0.940239	1.19389	0.812749	0.962815	1.06375
M0ZZZ4	Uncharacterized protein OS=Solanum tuberosum GN=102597422 PE=3 SV=1	17.1216	5	19	4	1	403	44.8	8.16	1.11738	1.14659	0.888234	1.01629	1.02499	0.982028	1.0487	1.11608	0.85457	1.00634	1.04303	0.938959	1.12929	1.22765	0.832045	1.03526	0.948964	0.940612
M1D6H5	Biotin carboxyl carrier protein of acetyl-CoA carboxylase OS=Solanum tuberosum GN=102579008 PE=4 SV=1	10.0775	3	13	2	1	258	27.3	7.21	0.998405	1.10625	1.10274	1.01053	1.0469	0.948628	1.09434	1.01887	1.18868	1.01415	0.955189	1.00236	1.01374	1.21861	1.20737	1.04372	1.12804	1.02561
M1D1H4	Uncharacterized protein OS=Solanum tuberosum GN=102590165 PE=4 SV=1	30.2817	6	17	6	1	284	31.7	6.8	1.07254	1.10372	1.09004	1.06363	1.01114	1.02354	1.04168	1.01479	1.03899	1.0205	0.912269	0.949916	1.05974	1.05592	1.04238	1.02154	0.91768	0.942688
M1A8X9	Carboxypeptidase OS=Solanum tuberosum PE=3 SV=1	2.23577	1	8	1	1	492	55	6.74	0.804829	0.788732	0.84004	0.798793	1.32344	1.02163	0.740837	0.783043	0.864495	0.865235	1.32803	1.01518	0.757908	0.828599	0.816979	0.79051	1.30568	1.02195
M1AEP4	Uncharacterized protein OS=Solanum tuberosum GN=102602952 PE=3 SV=1	63.9241	6	35	6	1	158	17.6	6.6	0.461206	0.440506	0.458228	1.55666	1.32584	1.43351	0.46541	0.494897	0.499008	1.54069	1.29657	1.42274	0.431449	0.461314	0.458536	1.27254	1.11418	1.20378
M1D6A3	Uncharacterized protein OS=Solanum tuberosum GN=102604516 PE=3 SV=1	29.6875	12	95	3	1	384	41.6	9.69	0.963077	1.05569	0.722462	1.02862	1.04123	0.987385	0.977199	1.01991	0.638436	0.994209	1.1017	0.899747	0.989044	1.05213	0.677371	1.00378	1.15565	0.945599
M0ZP38	6-phosphogluconate dehydrogenase, decarboxylating OS=Solanum tuberosum GN=102597505 PE=3 SV=1	55.0515	22	86	13	1	485	53.4	5.63	0.961803	0.965565	0.882218	1.00507	1.09005	1.02413	0.963332	0.970938	0.870639	0.997902	1.06851	0.991449	0.984525	1.09285	0.896768	0.982187	1.08556	1.0141
M1A0W3	Uncharacterized protein OS=Solanum tuberosum GN=102583884 PE=4 SV=1	55.4404	26	109	26	1	579	65.1	6.21	0.952433	1.06304	0.895591	1.22421	1.1005	1.12694	0.986077	1.08525	0.933988	1.18887	1.07571	1.16307	0.937004	1.01812	0.815209	1.11499	1.08347	1.07108
M1AAF5	Uncharacterized protein OS=Solanum tuberosum GN=102577788 PE=3 SV=1	46.9027	3	15	1	1	113	11.5	4.78	1.36646	1.45963	0.962733	1.05797	0.958592	0.813665	1.18391	1.06322	1.22414	0.902299	0.614943	0.637931	1.28981	1.27389	1.1879	1.06369	0.83758	0.754777
K7XKN6	Cytochrome c OS=Solanum tuberosum PE=2 SV=1	30.3571	3	9	3	1	112	12.1	9.45	0.837139	0.867275	0.863927	0.982648	1.11294	0.957382	0.916469	1.02192	0.890995	1.05509	0.957346	0.989929	0.822382	0.883313	0.864198	0.973716	1.08722	0.929112
M1CWC8	Uncharacterized protein OS=Solanum tuberosum GN=102584018 PE=3 SV=1	4.16667	6	16	3	1	1440	162.5	7.03	0.881293	0.833718	0.716397	0.846651	1.04296	1.01339	0.897333	0.770667	0.748667	0.826	1.134	1.08933	0.855234	0.947661	0.873051	0.876392	1.12806	0.991091
M1DF17	Uncharacterized protein OS=Solanum tuberosum GN=102602874 PE=4 SV=1	19.3548	4	19	4	1	155	15.9	6.76	1.08241	0.984396	1.13028	1.23936	1.0459	1.02924	1.03964	0.95941	1.09931	1.21201	0.989447	1.02029	1.01152	1.01997	1.01843	1.08333	1.19604	0.933756
M1CE49	Isocitrate lyase OS=Solanum tuberosum GN=102581970 PE=3 SV=1	14.087	7	22	7	1	575	64.6	7.2	1.0042	1.07334	0.950669	1.05668	1.29021	1.08895	0.917113	1.02887	0.957113	1.13155	1.31093	1.12392	0.876273	1.04829	1.05951	1.09893	1.30593	1.03654
M1D4Y4	Uncharacterized protein OS=Solanum tuberosum GN=102603851 PE=4 SV=1	15.122	2	7	2	1	205	22.1	4.84	1.16854	1.36005	0.835355	0.946274	0.927643	1.14731	1.09973	0.957333	0.736	1.0128	0.994133	1.22827	1.32904	1.69379	0.973068	1.03747	1.10422	1.24473
M1C916	Uncharacterized protein OS=Solanum tuberosum GN=102596095 PE=3 SV=1	3.61011	2	4	2	1	554	62.4	7.15	0.878695	0.985729	0.929664	0.913354	1.04179	0.949032	1.06266	0.861893	0.754476	1.02941	0.861893	0.948849	0.892	0.872	0.722	0.795	0.907	0.868
M1B359	Uncharacterized protein OS=Solanum tuberosum PE=4 SV=1	45.8128	7	28	4	1	203	21.5	6.7	0.726336	0.731783	0.657441	1.0368	1.39055	1.42971	0.786103	0.699456	0.626062	1.00782	1.46619	1.42813	0.723983	0.741703	0.638234	1.0467	1.393	1.35726
M1BCL1	Uncharacterized protein OS=Solanum tuberosum PE=4 SV=1	19.6774	4	14	4	1	310	35	6.47	0.917745	0.99666	0.962422	0.997912	1.04134	1.10313	0.907512	0.939644	0.859748	0.960052	1.03495	0.924663	0.877514	0.925548	0.866106	0.988292	0.975083	0.953167
Q41486	Propolyphenol oxidase (Fragment) OS=Solanum tuberosum PE=2 SV=1	37.9074	17	94	2	1	583	65.7	6.87	0.859914	0.794181	0.700431	0.891164	1.18211	1.00754	0.821469	0.743503	0.700565	0.928814	1.05198	0.99661	0.663102	0.481283	0.951872	0.802139	0.502674	1.69519
M1BVL3	Uncharacterized protein OS=Solanum tuberosum PE=3 SV=1	3.90879	1	3	1	1	307	32.8	8	0.780781	0.753754	0.90991	0.803303	0.863363	0.924925	0.851254	0.749104	0.964158	0.913978	1.0914	0.944444	1.01832	1.09158	1.0989	0.941392	0.930403	1.02564
M1ANU6	Uncharacterized protein OS=Solanum tuberosum GN=102581365 PE=3 SV=1	8.44037	5	20	5	1	545	58.2	8.7	1.59622	1.25437	1.04719	1.06423	0.967541	0.981123	1.33304	1.21214	1.11844	1.11827	0.902614	0.972627	1.31932	1.22012	1.09618	1.0992	0.988733	0.989558
M1CHV6	Ferredoxin OS=Solanum tuberosum GN=102605264 PE=3 SV=1	20	2	6	2	1	150	16.3	5.54	1.18213	1.2921	0.762887	1.42955	1.20619	1.00344	1.12695	1.00334	0.924276	1.2216	1.08686	1.02004	1.13946	1.16139	0.838611	1.25396	1.01949	1.02132
M0ZYC1	Protein disulfide-isomerase OS=Solanum tuberosum PE=3 SV=1	45.1417	20	120	19	1	494	54.9	4.93	1.01513	0.942217	1.11447	1.13038	0.798203	1.09954	0.97299	0.923257	1.08302	1.0843	0.82991	1.08349	0.962015	0.921746	1.11534	1.09967	0.830935	1.11579
Q2VEI7	30S ribosomal protein S2, chloroplastic OS=Solanum tuberosum GN=rps2 PE=3 SV=1	23.3051	5	27	5	1	236	26.9	9.52	1.01723	0.886367	0.987448	1.05862	0.988116	0.920016	1.04618	0.912617	0.97976	1.10156	0.940856	0.896982	1.06053	0.841981	0.893475	1.03538	0.949096	0.823703
M1BKZ2	Uncharacterized protein OS=Solanum tuberosum GN=102600426 PE=4 SV=1	22.1311	3	6	3	1	122	13.2	10.05	0.790798	0.934356	0.853374	0.883436	1.14417	0.919018	0.844744	1.18274	0.864513	1.01157	1.05931	0.966731	0.684693	0.802016	0.72319	0.775435	0.964253	0.828598
M1CQA6	Uncharacterized protein OS=Solanum tuberosum GN=102589703 PE=3 SV=1	4.43548	1	11	1	1	248	25.3	6.35	1.04979	0.553617	0.636596	1.00085	1.54681	1.00511	1.16835	0.837342	0.777215	1.09019	1.52911	1.03323	1.01141	0.674174	0.616817	0.938438	1.40631	0.968468
M0ZKH6	Uncharacterized protein OS=Solanum tuberosum GN=102578523 PE=4 SV=1	7.32323	3	8	3	1	396	43.3	9.74	0.883754	0.729692	0.791317	0.888655	0.82563	0.785714	0.975815	0.824921	0.793901	0.95163	0.814932	0.77918	0.960619	0.75715	0.765588	0.816221	0.870136	0.824191
M1AD94	Uncharacterized protein OS=Solanum tuberosum GN=102592236 PE=3 SV=1	15.625	7	20	7	1	384	42.9	5.31	0.817984	1.2087	0.966403	0.867589	1.18498	0.999802	1.04496	1.41116	1.00869	0.88835	1.19422	1.02724	1.03435	1.43807	1.00321	0.883418	1.11675	1.02809
M1A082	Uncharacterized protein OS=Solanum tuberosum GN=102601829 PE=4 SV=1	6.8038	4	9	4	1	632	72.1	4.84	1.01154	0.948269	0.994418	1.02456	0.959806	1.10607	0.978703	1.02369	0.988275	1.03853	0.951184	1.11031	0.880619	0.935151	0.900516	0.943257	0.969786	1.06706
M1ADA6	Ketol-acid reductoisomerase OS=Solanum tuberosum GN=102601054 PE=3 SV=1	32.5424	16	85	9	1	590	63.8	6.7	1.00036	0.998142	1.23613	0.965987	0.856	1.02302	1.00706	0.943525	1.24952	0.978501	0.84726	1.00257	1.01381	0.976911	1.19051	0.986086	0.855465	0.989312
M1C5I7	Uncharacterized protein OS=Solanum tuberosum PE=3 SV=1	12.6374	2	12	1	1	182	20.3	5.05	0.963773	0.637102	1.18551	1.12367	0.747658	0.919425	0.891791	0.768124	1.15832	1.0661	0.833156	1.0032	0.844689	0.670842	1.14178	1.06212	0.747495	0.943387
M1CSB2	Uncharacterized protein OS=Solanum tuberosum PE=4 SV=1	9.75	4	15	3	1	400	44.1	5.06	0.97569	0.954184	0.856942	0.976625	1.12202	1.04535	1.0068	1.00998	0.887528	0.963719	1.13016	1.09705	0.975931	1.04405	0.913261	1.01045	1.09855	1.05223
M1BEN2	Uncharacterized protein OS=Solanum tuberosum PE=4 SV=1	29.0909	8	25	8	1	330	36.9	7.77	0.953542	0.981882	0.939837	0.902555	1.06144	1.01278	1.00379	1.01378	0.993185	0.945479	1.15523	1.02257	0.991472	1.0208	0.979204	0.952873	1.12343	1.07196
M1D1G1	Uncharacterized protein OS=Solanum tuberosum GN=102585566 PE=3 SV=1	31.3043	11	73	10	1	345	37.6	7.83	1.1222	0.918856	1.00428	1.11787	0.951519	0.992308	0.995265	0.977492	1.00332	1.10725	0.954615	1.01882	1.01113	0.931094	0.992598	1.06915	0.932982	0.998609
Q2PYZ4	Plasma membrane intrinsic protein PIP2-like protein OS=Solanum tuberosum PE=2 SV=1	21.2014	4	17	1	1	283	30.5	8.53	1.08342	1.1308	0.884551	0.896897	1.50517	1.04171	1.08274	1.05362	0.849787	0.874645	1.5593	0.990767	0.982874	0.993299	0.867089	0.8965	1.04021	0.835815
M1DJ69	Uncharacterized protein OS=Solanum tuberosum GN=102578188 PE=3 SV=1	36.6013	6	25	2	1	153	17.3	5.67	0.772439	0.752493	0.595648	1.2602	1.96464	0.931097	0.837171	0.638158	0.797697	1.27138	1.80428	0.988487	1.00734	0.669725	0.693578	1.35413	2.16147	1.0055
M1DW69	Uncharacterized protein OS=Solanum tuberosum GN=102584581 PE=4 SV=1	39.1129	8	32	8	1	248	27	7.14	1.06296	1.1735	1.0168	1.09515	0.987282	0.972994	1.04136	1.08853	0.998017	1.05581	0.968414	0.965864	1.02193	1.1664	1.01967	1.07317	0.962285	0.996742
M0ZUR3	Uncharacterized protein OS=Solanum tuberosum GN=102580394 PE=4 SV=1	18.4211	3	11	3	1	152	16.2	4.41	0.906542	1.16288	0.886515	0.833111	1.10414	0.81976	0.992424	1.10768	0.927489	1.02706	1.15963	0.916667	0.964785	1.21418	1.04486	1.0849	1.18717	0.944525
Q3HVL7	TSJT1-like protein OS=Solanum tuberosum GN=102596316 PE=2 SV=1	21.7742	5	13	5	1	248	27.7	5.48	1.07178	1.01135	0.830089	1.01987	1.07826	0.807786	0.991048	0.917977	0.805952	0.992741	1.05371	0.773288	0.973186	0.93428	0.801788	0.939012	1.02471	0.859096
M1ADP0	Uncharacterized protein OS=Solanum tuberosum PE=4 SV=1	5.83333	3	10	3	1	720	77.6	5.78	0.992248	1.09514	0.987667	0.98661	0.909443	0.921776	0.922345	0.908818	0.927856	1.01453	0.919339	1.06263	1.07423	1.49794	1.08247	1.05979	1.08144	1.09794
M1BMG8	Uncharacterized protein OS=Solanum tuberosum PE=4 SV=1	9.34183	4	10	4	1	471	52.4	7.2	1.03885	1.08052	0.999437	0.99268	1.07038	0.958333	1.09655	1.06379	1.01207	1.19598	1.09425	1.09483	1.17575	1.27015	1.12313	1.4444	0.822761	1.01978
M1A2B4	Uncharacterized protein OS=Solanum tuberosum GN=102586271 PE=3 SV=1	35.2941	12	108	9	1	357	37.6	7.94	1.02334	0.903372	1.17849	0.975664	1.03243	0.978903	0.992245	0.888412	1.14129	0.970392	1.04913	0.988367	1.0016	0.853188	1.17388	0.993126	1.05413	0.980728
M0ZVL3	Uncharacterized protein OS=Solanum tuberosum GN=102599755 PE=4 SV=1	6.45624	4	6	4	1	697	77.4	8.24	1.02995	1.14213	1	1.05778	1.09321	1.06875	1.14879	1.1609	0.940311	0.91609	1.1237	0.955017	1.13948	1.09838	1.02366	0.90411	1.1868	0.910336
M1C744	Uncharacterized protein OS=Solanum tuberosum GN=102582751 PE=4 SV=1	6.29771	3	7	3	1	524	57.1	8.76	1.22089	1.62158	1.14041	0.974315	1.06849	1.15325	1.10183	1.33207	1.18027	0.800759	1.02024	0.946869	1.08062	1.24903	1.16345	0.885699	0.994478	0.96466
M1D3Q6	Pectin acetylesterase OS=Solanum tuberosum GN=102579248 PE=3 SV=1	12.5908	4	10	4	1	413	45.6	6.52	1.18202	1.1234	0.802115	1.08594	1.12649	1.01675	1.05755	1.16939	0.800523	1.01112	1.19228	0.995422	1.07665	1.17389	0.891371	1.02935	1.20675	0.989488
P52405	Endochitinase 3 (Fragment) OS=Solanum tuberosum GN=CHTB3 PE=2 SV=1	31.761	7	73	1	1	318	33.8	6.37	0.507757	0.47494	0.808473	0.785203	0.418258	2.27148	0.594886	0.583445	0.944145	0.859354	0.613055	2.12517	0.623812	0.579653	0.850755	0.79877	0.53829	2.17216
M1BB68	Uncharacterized protein OS=Solanum tuberosum GN=102604160 PE=4 SV=1	62.2378	10	51	6	1	143	16	10.1	0.939225	1.02125	0.96777	0.91319	0.982591	0.958908	0.909676	1.01978	0.995869	0.929457	1.04171	1.02415	0.951237	1.07369	0.986059	0.956005	1.0102	0.974351
M1C9T0	Uncharacterized protein OS=Solanum tuberosum GN=102591315 PE=3 SV=1	37.757	18	131	14	1	535	58.3	7.91	1.05308	1.18217	0.793009	1.05662	0.953069	0.816127	1.04957	1.12397	0.810835	1.05726	0.924486	0.841144	1.059	1.1713	0.777205	1.0381	0.957762	0.817958
M0ZHA3	Uncharacterized protein OS=Solanum tuberosum GN=102583757 PE=4 SV=1	13.1148	2	9	2	1	122	14.1	8.68	1.14317	1.03115	0.931694	1.18142	0.898361	0.920765	1.28107	1.01726	0.969428	1.14768	0.998767	0.970661	1.34128	0.920837	1.02992	1.21048	0.968494	0.925073
M1AE02	Uncharacterized protein OS=Solanum tuberosum GN=102579885 PE=4 SV=1	8.77863	5	17	5	1	524	58	5.85	1.02506	1.2108	0.86054	0.892031	1.23115	0.984147	0.89337	0.923986	0.835937	0.759502	1.2329	0.965794	0.960153	1.02452	0.823499	0.870754	1.1931	0.972669
A0A1E1F991	14-3-3 protein OS=Solanum tuberosum GN=St14b PE=2 SV=1	32.0463	9	41	4	1	259	29.4	4.7	1.00272	0.974185	0.962636	1.04552	1.07065	1.09851	1.06596	0.933333	0.934043	0.966667	0.950355	1.05177	0.845139	1.07431	1.00486	1.16319	1.15069	1.19097
M1B8P1	Uncharacterized protein OS=Solanum tuberosum GN=102587966 PE=4 SV=1	31.2849	6	59	5	1	179	19.4	9.19	1.10316	0.964209	1.19063	0.941655	0.847911	0.828594	1.07812	0.988961	1.15901	0.961575	0.920284	0.856491	1.07927	1.02379	1.16694	0.980484	0.909919	0.881855
M1BAH1	Uncharacterized protein OS=Solanum tuberosum GN=102602745 PE=4 SV=1	17.0732	10	28	10	1	943	102.8	4.72	1.02898	1.07987	0.90546	1.05831	1.01696	0.974554	1.01097	1.03606	0.919737	1.00894	1.07885	1.00564	1.08938	1.09228	0.925369	1.06335	1.02632	0.976569
M1CK90	Uncharacterized protein OS=Solanum tuberosum GN=102592901 PE=4 SV=1	10.101	5	18	5	1	594	61.8	5.3	1.00441	0.921838	0.933524	0.9047	1.11685	1.01999	0.999533	0.998367	0.907161	0.881969	1.05342	0.989503	0.948161	0.9656	0.883421	0.928094	1.1173	1.02867
M1CPM2	Peptidylprolyl isomerase OS=Solanum tuberosum GN=102596619 PE=4 SV=1	28.8	7	18	7	1	250	27.5	8.65	0.807692	1.11632	1.05338	0.874825	1.10723	1.18392	0.774357	1.07077	1.00689	0.826287	1.10432	1.05446	0.83268	1.09739	1.00243	0.876505	1.07128	1.12241
Q27S35	Photosystem II reaction center protein L OS=Solanum tuberosum GN=psbL PE=3 SV=2	36.8421	1	6	1	1	38	4.5	4.5	1.03914	0.831314	0.917987	0.945014	0.959925	0.95247	1.10959	0.896282	1.02348	1.08611	1.15851	1.02055	1.01836	0.850038	0.96557	1.00459	0.977047	0.970161
M1CWR0	DNA-directed RNA polymerase subunit beta OS=Solanum tuberosum GN=102592899 PE=3 SV=1	4.86986	5	14	5	1	1191	135	7.96	1.15248	1.18454	0.843962	0.993231	1.09191	0.99145	1.09735	1.2044	0.870968	0.90865	1.15758	0.953468	1.0529	1.25937	0.853017	1.01144	1.11953	1.01859
P93785	14-3-3 protein OS=Solanum tuberosum GN=30G PE=2 SV=2	44.8819	11	96	3	1	254	28.8	4.82	0.925837	0.829187	0.798565	1.10478	1.21483	1.16124	0.997423	0.838144	0.786082	1.19742	1.34381	1.11804	0.982332	0.716137	0.721437	1.15312	1.30212	1.09541
M1A136	Uncharacterized protein OS=Solanum tuberosum GN=102583234 PE=4 SV=1	31.4685	5	26	3	1	143	15.9	10.52	1.12113	1.11126	1.2393	1.28209	0.954905	1.0925	0.976971	1.09329	1.1936	1.17525	0.849727	1.06479	0.922718	0.982524	1.14485	1.10447	0.799612	1.04466
M1B8F8	Uncharacterized protein OS=Solanum tuberosum PE=4 SV=1	15.6098	3	20	1	1	205	21.9	6.76	0.742647	0.708824	0.741667	0.901961	0.871569	0.791176	0.751448	0.760718	0.641367	0.867903	0.835458	0.760139	0.75365	0.75365	0.76399	0.975669	0.917275	0.833942
M0ZJ46	Uncharacterized protein OS=Solanum tuberosum GN=102599637 PE=4 SV=1	9.16335	1	3	1	1	251	28.9	5.66	0.899329	1.0604	1.0604	1.04027	1.31544	1.22483	0.935103	1	0.943953	1.07375	1.0708	1.14454	0.807692	0.889423	0.852564	0.786859	1.07372	1.01763
M1CSG7	Uncharacterized protein OS=Solanum tuberosum GN=102606298 PE=4 SV=1	18.1287	3	10	3	1	171	18.7	5.71	1.02896	0.912602	1.26372	1.11535	0.8844	1.09172	0.965309	0.932194	1.1569	1.08778	0.931669	1.03285	0.705615	0.778452	1.59332	1.03794	0.683612	1.0827
M1CZH5	Uncharacterized protein OS=Solanum tuberosum GN=102589455 PE=4 SV=1	19.3878	2	4	2	1	98	11.1	9.45	1.16323	0.855195	0.986367	1.12049	0.973102	1.04643	1.35996	0.810685	0.976141	1.21266	0.838693	0.876556	1.36103	0.861034	0.97067	1.21439	0.905028	1.01955
M1CBL9	Uncharacterized protein OS=Solanum tuberosum GN=102587923 PE=3 SV=1	9.72763	4	10	4	1	514	55	6.32	0.989726	0.986301	0.982877	0.94863	1.15582	0.982877	0.88785	0.848598	0.899065	0.693458	1.06542	0.882243	0.944475	1.00708	0.870713	0.841317	1.12167	0.889494
M1CIP4	Uncharacterized protein OS=Solanum tuberosum PE=4 SV=1	8.42697	3	10	3	1	356	38.1	5.39	0.98732	1.12877	1.11074	1.06706	0.898563	1.04311	1	1.10805	1.08479	0.951025	0.930211	0.993266	1.0439	1.13214	1.10571	1.02813	0.869565	0.977835
M0ZGK0	Uncharacterized protein OS=Solanum tuberosum GN=102585761 PE=4 SV=1	7.07692	5	11	5	1	975	109.6	5.73	0.945165	0.998042	0.956916	0.959119	1.19927	1.03182	0.755682	0.900568	1.07457	0.804687	1.45028	0.918324	0.956351	0.940123	1.10017	0.908226	1.04029	0.980974
M1BN80	Amine oxidase OS=Solanum tuberosum GN=102591556 PE=3 SV=1	2.77393	2	5	2	1	721	81.5	7.21	0.984332	0.810627	0.844005	0.955041	0.911444	1.04632	0.989852	0.85324	0.864169	1.00156	0.982826	1.121	0.979167	1.15104	0.846354	0.794271	1.15885	1.04427
M0ZVV7	Uncharacterized protein OS=Solanum tuberosum PE=4 SV=1	9.96169	2	6	2	1	261	29.7	5.78	0.917706	0.99202	0.826933	0.887282	1.13217	0.970075	0.893973	0.874442	0.758929	0.913504	1.04297	0.930804	0.89055	0.936603	0.813397	0.921053	1.12859	1.02273
M0ZTS0	Uncharacterized protein OS=Solanum tuberosum GN=102591033 PE=4 SV=1	6.96203	2	4	2	1	474	51.3	6.55	0.935802	1.11852	0.920988	0.787654	0.935802	0.795062	0.828537	0.803357	0.872902	0.715827	1.07194	0.751799	1.19582	1.09138	1.06005	0.924282	1.17755	0.830287
M1B4Z0	Uncharacterized protein OS=Solanum tuberosum PE=4 SV=1	50	11	54	1	1	198	21.8	6.35	1.06884	0.961616	0.806371	1.18509	1.06926	1.04748	1.02905	0.966364	0.752727	1.15361	1.04344	1.00467	1.05822	0.935208	0.842995	1.11383	1.05401	1.02181
M1AED8	Uncharacterized protein OS=Solanum tuberosum GN=102598559 PE=4 SV=1	11.1481	6	14	6	1	601	67.1	6.62	0.917593	1.01382	1.0572	0.838439	1.04961	1.08973	1.08682	1.02879	1.05849	0.8748	1.01782	1.06329	0.984263	0.956223	1.00687	0.795708	1.03662	1.06438
M0ZJL8	Uncharacterized protein OS=Solanum tuberosum GN=102579708 PE=4 SV=1	12.3746	6	17	6	1	598	63.3	7.61	0.973599	1.09294	0.898047	0.940116	1.05731	0.955785	0.998259	1.15455	0.953418	0.973661	1.10122	1.01828	0.997937	1.05364	0.911285	0.980813	1.05591	1.00021
P42056	Mitochondrial outer membrane protein porin of 36 kDa OS=Solanum tuberosum PE=1 SV=2	41.6667	9	55	7	1	276	29.4	8.06	1.04556	1.15993	0.881196	1.08973	1.01565	0.908197	1.01773	1.17475	0.866033	1.02821	1.02241	0.928422	0.975899	1.22622	0.893658	1.03298	0.939535	0.884989
M1D610	Proteasome subunit beta type OS=Solanum tuberosum GN=102599420 PE=3 SV=1	19.1176	2	6	2	1	204	22.8	5.3	0.963934	1.0623	0.993443	1.01311	1.05574	1.01639	0.957075	1.02544	0.922099	1.0159	0.858506	0.831479	0.88676	1.23606	0.896341	0.986063	0.856272	0.864111
M1AHA1	Arginine biosynthesis bifunctional protein ArgJ, chloroplastic OS=Solanum tuberosum GN=102586102 PE=3 SV=1	31.4894	11	36	11	1	470	49.1	5.8	0.985848	0.996993	0.985848	0.989475	0.999912	1.02149	0.869062	0.978222	0.916837	0.980945	1.02246	0.976589	1.04253	1.11043	0.93774	1.03638	1.11581	1.04381
G1CBZ9	Photosystem I P700 chlorophyll a apoprotein A1 OS=Solanum tuberosum GN=psaA PE=3 SV=1	14.9333	13	330	13	1	750	83	7.18	0.951176	0.968054	1.03067	0.925145	0.972334	1.04046	0.963591	0.94341	1.02825	0.91725	0.951704	1.04061	0.972863	0.926998	1.02848	0.914171	0.918242	1.03179
M1BKB4	Uncharacterized protein OS=Solanum tuberosum PE=4 SV=1	0.8	1	3	1	1	875	92.5	6.01	1.07277	1.18779	0.7723	0.856808	1.12911	0.985915	0.992405	1.15443	0.777215	0.762025	0.868354	0.835443	1.09417	1.23991	0.869955	0.730942	1.00224	0.856502
M1B856	Serine/threonine-protein phosphatase OS=Solanum tuberosum GN=102605875 PE=3 SV=1	14.1914	4	9	4	1	303	34.8	5.01	1.11309	0.697595	0.797251	1.0856	0.875664	1.03655	1.06453	0.717088	0.807692	1.0382	0.935725	0.949923	1.32902	0.933457	0.971041	1.0154	1.14171	1.11091
M1AA49	Uncharacterized protein OS=Solanum tuberosum PE=3 SV=1	17.7143	7	55	7	1	350	39.5	4.6	1.06582	1.15317	1.01038	0.94136	1.12636	1.01081	1.09295	1.06695	1.00733	0.915258	1.14847	1.01173	1.05454	1.2044	1.07846	0.947986	1.17065	1.11151
M1AAY6	Uncharacterized protein OS=Solanum tuberosum GN=102601967 PE=4 SV=1	17.3913	5	15	5	1	322	35.8	5.83	0.752928	0.923766	0.72721	0.880827	1.43261	1.13662	0.719073	0.823885	0.690098	0.782061	1.3996	1.06626	0.799845	0.901376	0.684557	0.867468	1.41639	1.05793
M1B647	Uncharacterized protein OS=Solanum tuberosum GN=102583107 PE=3 SV=1	35.2113	6	32	6	1	213	23.8	6.43	0.893009	0.786508	0.863443	1.22215	0.913917	1.11434	0.88448	0.878962	0.90749	1.13653	0.942357	1.09228	0.805249	0.730357	0.858697	1.1541	0.889582	1.13458
Q3HVK3	Ly200-like protein OS=Solanum tuberosum PE=2 SV=1	53.3835	7	54	7	1	133	15.6	10.62	1.05056	1.03649	1.04979	0.979886	0.879094	0.989448	1.05448	1.05361	1.05372	0.975005	0.897281	0.944639	1.07183	1.04271	1.04291	1.02779	0.910157	0.971596
M1C3F6	Uncharacterized protein OS=Solanum tuberosum GN=102600284 PE=4 SV=1	3.10078	1	4	1	1	258	29.1	9.92	1.39634	0.836237	0.744774	1.36672	0.980836	0.833624	1.26193	0.915017	0.824214	1.25786	1.00175	0.948778	1.01222	0.789175	0.71148	1.06591	1.24705	1.06285
M1BK69	Uncharacterized protein OS=Solanum tuberosum GN=102589701 PE=4 SV=1	2.7179	3	7	2	1	1067	119.9	5.69	1.49318	1.05025	0.919975	0.779156	1.2469	0.951613	1.30638	1.13435	0.902736	0.88693	1.19757	0.964134	0.909444	1.1216	0.73868	0.836999	1.10737	0.877102
M1AF15	Chlorophyll a-b binding protein, chloroplastic OS=Solanum tuberosum PE=3 SV=1	31.875	3	120	1	1	160	16.9	4.88	0.611111	0.972222	0.472222	0.527778	0.638889	0.37037	1.05128	0.961538	1.69231	1.32051	1.17949	0.961538	0.714286	0.914286	0.828571	0.678571	0.721429	0.714286
M0ZU14	Uncharacterized protein OS=Solanum tuberosum GN=102602671 PE=4 SV=1	9.53947	5	12	5	1	608	66.5	6.04	1.24135	1.18694	0.996372	1.05127	0.897461	1.00459	1.15321	1.11276	1.04683	1.02941	0.912718	1.06668	1.15786	1.23591	1.01632	0.979228	0.954006	1.0911
Q8H9C6	Pyruvate decarboxylase (Fragment) OS=Solanum tuberosum GN=StPDC PE=2 SV=1	18.4122	9	66	7	1	592	64.4	6.21	1.1252	0.867925	0.807128	1.27447	0.850063	0.745828	1.11362	0.84604	0.782961	1.2803	0.835043	0.750402	1.04868	0.840241	0.759357	1.21507	0.830465	0.720589
M1CSN8	Uncharacterized protein OS=Solanum tuberosum GN=102605426 PE=4 SV=1	28.6031	13	59	13	1	451	50.2	5.26	1.09935	1.00251	1.19518	0.979694	0.897182	0.855212	1.05958	0.991735	1.1563	0.925041	0.906366	0.865042	1.06779	0.993518	1.15151	0.959557	0.871649	0.867126
M1B1N0	Uncharacterized protein OS=Solanum tuberosum GN=102601968 PE=4 SV=1	18.3258	6	24	4	1	442	45.1	6.58	0.979693	1.16411	0.97072	0.975207	1.10673	1.02975	1.0777	1.1883	0.967703	1.04631	1.117	1.05271	1.11127	1.17936	0.994033	1.02668	1.12285	1.00316
M1AZP7	Threonine dehydratase OS=Solanum tuberosum GN=102582387 PE=3 SV=1	49.8322	23	385	8	1	596	64.7	5.33	0.979427	0.746947	1.18169	1.1575	0.766523	1.17264	0.969278	0.749842	1.18027	1.16113	0.763898	1.15964	0.970845	0.769544	1.21454	1.1843	0.787261	1.18245
M1D357	Uncharacterized protein OS=Solanum tuberosum GN=102594404 PE=4 SV=1	22.1154	10	25	9	1	624	69.1	5.76	0.855479	0.829807	1.07369	0.810554	1.15189	1.03423	0.903303	0.91533	0.981879	0.867543	1.05677	0.936337	0.878962	0.935519	0.994536	0.854098	1.03689	0.955191
M1CQK3	Uncharacterized protein OS=Solanum tuberosum GN=102583123 PE=4 SV=1	48.3146	10	182	5	1	267	29.4	6.77	0.95769	0.897583	1.02486	0.950588	0.964193	0.985497	1.02492	0.893749	1.01944	1.03045	1.00221	0.996985	1.00172	0.880062	1.0285	0.992192	0.974504	1.01191
M1D5Y7	Uncharacterized protein OS=Solanum tuberosum GN=102593524 PE=3 SV=1	55.7173	17	105	17	1	481	51.4	6.99	0.974551	1.21523	1.23107	0.933367	0.991197	0.90721	1.02709	1.19953	1.19228	0.924317	0.957938	0.880824	1.04623	1.18273	1.1615	0.947126	0.984177	0.923466
M0ZXB6	Uncharacterized protein OS=Solanum tuberosum GN=102603355 PE=4 SV=1	15.0943	5	17	5	1	318	35	5.86	1.18664	1.15582	0.90411	1.17252	1.17209	0.99786	1.17219	1.04759	0.86959	1.20067	1.10718	1.00431	0.984563	0.910556	0.925539	1.17117	1.2	1.04745
M0ZXU5	Uncharacterized protein OS=Solanum tuberosum GN=102583668 PE=4 SV=1	24.9275	8	14	8	1	345	38.5	6.05	1.21396	1.0808	1.00797	1.06942	1.12785	1.11798	1.11692	1.06103	0.961538	1.12205	1.11795	1.15795	1.17733	1.07254	1.0351	1.18851	1.07176	1.11778
M1A9W5	Uncharacterized protein OS=Solanum tuberosum GN=102593878 PE=4 SV=1	35.7977	7	24	7	1	257	28.6	5.27	1.03625	1.14203	0.845603	0.937061	1.03653	1.06954	1.01564	1.27183	0.864914	0.869406	1.04159	1.01747	1.05338	1.22583	0.896256	0.917155	1.0412	1.11517
M0ZIB2	Uncharacterized protein OS=Solanum tuberosum GN=102584442 PE=4 SV=1	11.4241	5	14	2	1	639	73.9	7.21	0.601093	0.603279	0.402186	0.594536	1.81858	1.87104	0.560673	0.74269	0.46345	0.649123	1.58406	1.59722	0.607659	0.808526	0.593208	0.67052	1.54986	1.89017
M1A1V9	Uncharacterized protein OS=Solanum tuberosum GN=102584791 PE=3 SV=1	13.5417	4	8	4	1	384	41.8	5.9	1.01429	1.01319	0.772527	1.05824	1.13846	0.965934	1.0055	1.1041	0.936098	1.04444	1.10791	0.994922	1.85029	1.61429	0.918	1.00543	1.12286	0.991143
M1BTN1	Aspartate aminotransferase OS=Solanum tuberosum GN=102605189 PE=4 SV=1	35.2941	12	43	12	1	425	47	7.56	0.995529	1.0245	0.944206	1.12761	1.10764	1.0324	1.04492	1.06809	0.961972	1.1735	1.11283	1.02854	0.989477	1.06542	0.918509	1.17285	1.15328	1.00653
M0ZSD6	Uncharacterized protein OS=Solanum tuberosum GN=102595943 PE=3 SV=1	65.0901	21	233	10	1	444	47.8	5.81	0.986058	1.08898	0.979598	1.01109	0.95263	0.961108	0.983831	1.07714	0.951108	0.975622	0.955061	0.917479	0.999901	1.08101	0.992523	0.997069	0.967433	0.953646
M1AA90	Uncharacterized protein OS=Solanum tuberosum GN=102580397 PE=4 SV=1	34.0067	9	55	2	1	297	33.8	9.5	0.843797	0.741307	0.819607	1.00056	1.26291	1.32824	0.903695	0.734229	0.817917	1.00403	1.14789	1.32781	0.890231	0.814267	0.852057	0.986632	1.23033	1.27102
M1D4J4	Uncharacterized protein OS=Solanum tuberosum GN=102600412 PE=4 SV=1	32	4	14	2	1	125	14	9.5	0.8672	0.9696	0.8952	0.8988	1.0568	0.9872	0.814433	0.843486	0.779756	1.00141	1.24367	0.970947	0.929348	0.906929	0.891757	0.959692	1.02423	0.983243
M1AC31	Uncharacterized protein OS=Solanum tuberosum PE=3 SV=1	8.57143	3	8	3	1	385	43.2	6.51	0.946909	0.932796	0.821909	0.842742	1.05309	0.948253	0.880126	1.00434	0.842666	0.851735	1.04929	0.975946	0.869215	1.05084	0.740884	0.817672	1.08906	0.873072
M1BZS1	Peptidylprolyl isomerase OS=Solanum tuberosum GN=102582493 PE=4 SV=1	33.4928	5	19	5	1	209	22.4	8.65	0.964354	0.905676	1.17083	0.978064	0.958048	1.034	0.971421	0.891502	1.15124	0.911482	0.943096	1.01239	0.928036	0.855515	1.15921	0.918311	0.933593	1.02195
M1BF20	Uncharacterized protein OS=Solanum tuberosum GN=102591504 PE=4 SV=1	21.9444	8	24	8	1	360	39.4	6.46	1.03075	0.942389	0.97753	1.02973	0.900828	0.967055	1.06324	0.974779	1.02804	1.09806	0.881046	1.03011	1.03036	1.00671	1.04931	1.11171	0.926702	1.05334
M1BKT1	Uncharacterized protein OS=Solanum tuberosum PE=3 SV=1	0.655201	1	3	1	1	1221	140.7	6.11	0.792115	0.894863	1.07049	0.958184	0.893668	1.07826	0.866013	0.924183	1.04902	0.840523	1.03987	1.09869	0.844398	0.889523	0.943465	0.88278	0.967842	1.09855
M1CS34	Uncharacterized protein OS=Solanum tuberosum GN=102593052 PE=4 SV=1	14.9635	4	13	4	1	274	29	8.68	1.2197	1.16485	0.953475	1.17691	0.954624	0.872487	1.15628	1.12015	0.980466	1.06021	0.918116	0.862724	1.18252	1.28306	1.00889	1.0901	0.990333	0.870843
M1CBT5	Uncharacterized protein OS=Solanum tuberosum GN=102595545 PE=4 SV=1	1.6	1	3	1	1	500	55.7	6.39	0.984709	0.801223	0.848624	0.810398	0.883792	0.912844	0.817232	0.879896	0.924282	0.767624	0.822454	0.882507	0.683962	0.813679	0.811321	0.726415	0.785377	0.900943
M0ZLG1	Aldose 1-epimerase OS=Solanum tuberosum GN=102590459 PE=3 SV=1	11.831	4	10	3	1	355	38.9	9.38	0.858601	1.10496	1.02915	0.803207	1.5	1.53207	0.991718	1.39268	0.861284	0.808834	1.31677	1.2098	0.908163	1.03962	0.960384	0.884154	1.2425	1.26951
Q2VEG4	Cytochrome f OS=Solanum tuberosum GN=petA PE=3 SV=1	46.25	12	194	12	1	320	35.2	9.06	0.98356	0.969332	1.18084	0.929684	0.842537	0.907517	0.963378	0.969999	1.15887	0.949422	0.831508	0.898895	0.957444	0.969268	1.18021	0.964609	0.838703	0.906432
Q3HVL1	Elongation factor-like protein OS=Solanum tuberosum PE=2 SV=1	62.1145	11	66	2	1	227	24.6	4.7	0.952243	0.902323	1.00618	0.993636	0.883109	0.950822	0.971823	0.967455	1.0308	1.0041	0.892863	0.981161	0.963234	0.970761	1.0331	1.02951	0.880645	0.986746
M1B818	Uncharacterized protein OS=Solanum tuberosum GN=102588156 PE=3 SV=1	22.7743	9	21	9	1	483	52.8	6.86	1.00419	1.02181	0.894737	0.880897	0.947578	0.918012	1.08465	1.03008	0.933089	0.88064	0.994022	0.907057	1.16066	0.985169	0.971751	1.03001	0.989054	0.997528
M1CIP8	Uncharacterized protein OS=Solanum tuberosum GN=102591560 PE=4 SV=1	8.64346	6	18	6	1	833	96	4.56	1.14629	1.31358	0.973743	0.908227	1.16554	0.982246	1.1624	1.27335	0.980666	0.983046	1.19155	0.981856	1.10854	1.09741	0.967829	1.04871	1.05683	0.979254
M1A0U0	Uncharacterized protein OS=Solanum tuberosum GN=102591258 PE=4 SV=1	24.1993	5	17	5	1	281	31.2	6.13	1.01908	1.11262	0.914462	1.14831	0.968615	1.01477	1.04104	1.1014	0.960406	1.07822	0.989377	0.967648	0.946157	0.932341	1.00425	1.14453	0.915338	1.10662
M1A967	Uncharacterized protein OS=Solanum tuberosum GN=102597293 PE=3 SV=1	39.0018	18	60	18	1	541	58.3	5.41	1.04683	0.942323	0.959501	0.944267	1.12576	0.985267	1.06139	0.967585	0.945711	0.952453	1.11539	1.01018	1.076	0.976591	0.94157	1.00178	1.11127	0.989309
M1DM76	Uncharacterized protein OS=Solanum tuberosum GN=107060808 PE=4 SV=1	2.63158	1	7	1	1	266	30.5	9.09	0.970243	0.752937	0.985904	1.06735	0.91621	1.12412	1.05511	0.749333	1.036	1.12222	0.968889	1.13733	0.996027	0.801351	1.00636	1.08462	0.894716	1.04887
M1AP63	Uncharacterized protein OS=Solanum tuberosum GN=102584989 PE=3 SV=1	40.3465	28	122	2	1	808	89.8	5.22	0.825834	0.941355	0.814459	0.956269	1.15394	1.05157	0.876307	0.913287	0.855139	0.975006	1.18133	1.05713	0.855729	0.877633	0.834035	0.970935	1.18745	1.05265
M1A7Q8	Histone H2A OS=Solanum tuberosum GN=102597610 PE=3 SV=1	45.0704	6	55	3	1	142	14.7	10.32	0.843811	1.08634	0.684905	1.13174	1.16686	0.947225	0.919939	1.19166	0.797694	1.17089	1.26045	1.06119	0.930999	1.21443	0.746648	1.14178	1.22198	0.988934
M1AZ99	Protein disulfide-isomerase OS=Solanum tuberosum GN=102585666 PE=3 SV=1	26.1101	14	53	13	1	563	62.9	4.83	1.0431	1.00886	0.984473	1.09814	0.886036	1.06519	1.02695	0.961848	0.966125	1.05997	0.879042	1.04303	1.09596	1.01267	0.967385	1.13491	0.901617	1.11429
M1AEX7	Uncharacterized protein OS=Solanum tuberosum GN=102605419 PE=4 SV=1	27.3669	14	57	1	1	676	71.9	5.73	1.03893	1.11179	1.07165	0.990134	0.996281	0.950061	1.01418	1.01882	1.11838	0.943471	0.938902	1.05026	1.0322	1.18057	1.07167	1.01741	1.02167	0.967415
M0ZQ13	Uncharacterized protein OS=Solanum tuberosum GN=102596326 PE=4 SV=1	9.33333	1	3	1	1	150	16.2	6.29	1.37282	0.780488	0.797909	1.36585	0.785714	1.10627	1.42568	0.977477	0.95045	1.25225	0.948198	0.993243	1.48755	0.90249	0.952282	1.28631	0.93361	1.06224
M1BM44	Uncharacterized protein OS=Solanum tuberosum PE=4 SV=1	20.3175	10	24	6	1	630	70.7	6.2	1.06478	1.07309	0.923588	0.982281	1.06617	0.938815	1.05377	1.14225	0.952583	1.07894	1.09987	0.98649	1.04087	1.09204	0.939225	1.04995	1.12644	1.01694
M1CFZ7	Uncharacterized protein OS=Solanum tuberosum GN=102579741 PE=4 SV=1	18.0556	4	12	3	1	288	32	9.16	0.905067	1.15298	0.603913	1.07473	1.32874	0.865298	0.86036	1.29075	0.522932	0.995905	1.44554	0.661753	0.939949	1.24183	0.699281	1.06677	1.31115	0.890332
Q2V988	Proteasome subunit alpha type OS=Solanum tuberosum PE=2 SV=1	45.7831	10	47	10	1	249	27.1	7.49	1.0733	1.21934	1.03993	1.12169	1.03416	1.09528	1.05179	1.13545	0.986964	1.09893	1.01134	1.03759	0.997741	0.972482	0.969299	1.02413	1.02485	1.00904
M0ZNL5	Uncharacterized protein OS=Solanum tuberosum GN=102592934 PE=3 SV=1	15.6951	4	12	4	1	223	25.9	5.67	0.962954	0.644865	0.845938	1.24604	0.811191	1.06668	0.920857	0.554823	0.832372	1.28057	0.822479	1.1003	0.916598	0.544877	0.790666	1.31234	0.80834	1.07236
M1AFU6	Uncharacterized protein OS=Solanum tuberosum GN=102585477 PE=4 SV=1	49.1018	17	136	17	1	334	37.9	8.75	0.903132	0.936253	0.899907	0.991288	0.895484	1.06687	0.915407	0.921775	0.890168	1.03289	0.904553	1.02597	0.919978	0.900703	0.883194	1.01218	0.890834	1.01641
A0A0N7CIT6	30S ribosomal protein S15, chloroplastic OS=Solanum tuberosum GN=rps15 PE=3 SV=1	47.1264	4	16	4	1	87	10.5	10.77	0.999021	0.893964	0.94584	1.09266	0.921697	0.858401	1.04496	0.902287	0.956341	1.06133	0.954262	0.876299	1.02001	0.864995	0.949595	0.998987	0.948835	0.900709
M1A423	Uncharacterized protein OS=Solanum tuberosum GN=102600877 PE=3 SV=1	15.8436	7	26	7	1	486	51.8	6.11	0.958204	1.14777	0.937629	1.0097	1.07324	0.980331	0.891636	1.11483	0.894079	1.01682	1.04556	0.994539	0.966613	1.06569	0.906696	0.96571	1.05883	0.957228
M1B5Y3	Uncharacterized protein OS=Solanum tuberosum GN=102597480 PE=3 SV=1	26.3158	4	18	3	1	171	18.7	9.38	0.655395	1.30727	0.653245	0.877248	1.06548	0.742572	0.77487	1.34337	0.741447	0.851963	1.1843	0.879237	0.706682	1.31209	0.695033	0.772691	1.02831	0.784016
M1CF02	Serine/threonine-protein kinase TOR OS=Solanum tuberosum GN=102604383 PE=3 SV=1	0.648036	2	6	2	1	2469	277.8	7.11	1.63351	3.00262	1.85707	0.908377	1.24921	1.2267	1.40316	2.19481	1.44946	0.872953	1.16883	1.08865	1.49163	2.45816	1.79446	0.91318	1.17207	1.17364
M1CZM7	Uncharacterized protein OS=Solanum tuberosum GN=102582877 PE=4 SV=1	6.32911	1	3	1	1	158	17.1	7.39	0.925731	0.866467	0.87847	0.935484	1.16354	0.994749	0.926749	0.926749	0.840329	0.978601	1.12675	1.04527	0.931741	0.914676	0.937429	0.924915	1.06143	0.953356
M1CSF5	Uncharacterized protein OS=Solanum tuberosum GN=102597201 PE=4 SV=1	4.32191	3	9	3	1	671	72.3	6.13	1.01478	1.13082	0.775986	0.878136	1.05824	0.84319	1.01978	1.12716	0.785871	0.950392	1.10832	0.871272	1.20633	1.12655	0.858322	1.08253	1.05089	1.03301
M1CID9	Cysteine proteinase inhibitor OS=Solanum tuberosum PE=3 SV=1	59.7015	9	49	8	1	201	22.6	6.47	0.981751	1.10806	0.890958	1.05369	0.968253	0.962974	0.977687	1.07925	0.942293	1.03086	0.946311	0.983329	1.00762	1.09356	0.888889	1.05957	0.963069	0.939083
M0ZN87	Uncharacterized protein OS=Solanum tuberosum GN=102585175 PE=4 SV=1	37.9808	7	23	4	1	208	23.1	7.9	1.1237	0.964909	0.978369	0.995834	1.00288	1.03846	0.969209	0.965091	0.939313	0.942714	1.08503	1.08199	1.03904	0.932683	0.946226	0.907588	1.03844	1.05596
M1AP61	Probable tRNA N6-adenosine threonylcarbamoyltransferase OS=Solanum tuberosum GN=GCP2 PE=3 SV=1	21.9653	6	9	6	1	346	37.7	5.83	1.24062	1.25313	0.871992	0.898941	1.05775	0.999038	1.10439	1.08902	0.957093	0.914505	1.10791	0.910343	0.92257	1.07139	0.904448	0.903899	0.986271	0.983526
M1BSN9	Translocon-associated protein subunit beta OS=Solanum tuberosum PE=3 SV=1	15.2632	2	10	2	1	190	20.8	8.35	1.06818	0.925802	1.17647	1.11364	0.895053	1.16912	1.06894	1.05787	1.12085	0.994043	0.982128	1.13787	1.03036	0.95778	1.02467	1.02135	0.941176	1.09583
M1CIJ9	Uncharacterized protein OS=Solanum tuberosum GN=102581460 PE=4 SV=1	4.07725	1	3	1	1	466	51.7	7.52	1.58154	0.898862	1.06827	1.689	0.804046	1.00885	1.31875	1.10312	1.31563	1.36875	0.81875	1.17188	1.49281	1.08153	1.11151	1.57314	0.911271	1.06355
M1B144	Glutamate decarboxylase OS=Solanum tuberosum GN=102578660 PE=3 SV=1	24.9004	11	48	11	1	502	56.9	5.9	0.892248	1.09646	1.01412	0.894483	1.0327	0.99106	0.907589	1.38775	0.946403	0.808538	1.01091	0.898814	0.948369	1.12308	0.94349	0.833723	1.01291	0.913203
Q2VCJ2	Ribosomal protein L3-like OS=Solanum tuberosum GN=102598069 PE=2 SV=1	54.7558	23	153	9	1	389	44.3	10.08	1.01513	1.05293	1.09881	0.949275	0.88055	0.993112	1.01892	1.05682	1.09245	0.948971	0.881677	0.993246	0.990475	1.01639	1.08847	0.919305	0.891492	0.963878
Q43834	Class II chitinase OS=Solanum tuberosum GN=ChtA2 PE=2 SV=1	23.0159	6	33	1	1	252	27.5	5.91	0.711995	1.40667	0.685696	1.05324	1.06286	1.05773	0.706613	1.22592	0.645362	1.01909	1.0071	1.06968	0.559664	1.18319	0.508123	1.10084	0.887395	1.13333
M1DCR5	Uncharacterized protein OS=Solanum tuberosum GN=102603168 PE=4 SV=1	7.8125	3	11	3	1	320	36.3	5.29	0.872837	0.717128	0.988754	0.711721	1.04044	0.937067	0.869177	0.777502	0.934589	0.790387	1.08375	0.938553	0.941232	0.761785	1.0264	0.899749	1.04368	0.971087
Q3HRZ3	Uncharacterized protein OS=Solanum tuberosum GN=102588930 PE=2 SV=1	56.1538	7	49	7	1	130	14.8	9.89	1.01036	0.988507	0.965433	0.935568	0.904658	0.960818	1.07371	1.03062	0.994068	0.986949	0.945128	0.972342	0.955081	1.009	0.878636	0.873823	0.844807	0.869987
M1AI85	Uncharacterized protein OS=Solanum tuberosum GN=102594336 PE=4 SV=1	4.38729	2	3	2	1	661	74.7	6.55	0.87251	1.21315	0.944223	1.23705	1.22908	1.20518	1.08075	1.02484	0.923395	1.01035	0.966874	1.02899	1.02612	1.05224	0.981343	1.08955	0.921642	1.03358
M1ARF0	Uncharacterized protein OS=Solanum tuberosum GN=102583781 PE=4 SV=1	1.87207	1	5	1	1	641	71.7	8	0.97062	0.772579	1.06746	0.940152	0.761697	0.992383	1.19469	0.876106	1.01239	1.15575	1.00354	1.04248	1.16129	1.14323	1.02323	1.03742	0.987097	1.12903
M1BY26	Uncharacterized protein OS=Solanum tuberosum GN=102600837 PE=4 SV=1	35.4399	26	112	2	1	807	89.7	5.29	0.821239	0.904425	0.842478	1.15044	1.33097	1.08496	0.903743	0.852941	0.933155	1.00802	1.14639	1.09024	0.789731	0.837001	0.864711	1.08557	1.32681	1.11899
A9YTZ7	Ribulose bisphosphate carboxylase small chain OS=Solanum tuberosum PE=2 SV=1	56.3536	9	625	1	1	181	20.6	8.05	1.09247	1.0855	1.02878	0.959737	0.943126	0.834124	1.01857	1.0306	1.05227	0.994693	0.959667	0.839996	1.0076	1.01526	1.02273	0.934102	0.966199	0.837679
M1C6I6	Uncharacterized protein OS=Solanum tuberosum GN=102599930 PE=4 SV=1	25.6098	6	31	3	1	164	18.6	10.65	1.14084	1.06021	1.02295	0.976211	0.989684	1.02674	1.12614	1.04441	1.02065	0.944481	1.00799	1.03065	1.24001	1.17763	1.04041	0.95882	0.975569	1.0547
M0ZL78	Uncharacterized protein OS=Solanum tuberosum GN=102587730 PE=4 SV=1	48.9011	15	89	15	1	364	40.2	8.31	1.12196	0.901648	0.817148	0.971327	0.983385	0.970683	1.06862	0.881074	0.814862	0.956513	0.960342	0.967606	1.06888	0.908689	0.837621	0.920097	1.00442	0.971068
M1BYR6	Uncharacterized protein OS=Solanum tuberosum GN=102599362 PE=4 SV=1	0.669856	1	4	1	1	1045	116.3	5.5	1.11605	0.920696	0.892328	1.03095	0.931657	0.816248	1.40209	1.04439	1.0705	1.34204	1.02872	0.94517	1.07293	0.886548	0.915721	1.05024	1.02107	0.73906
Q38M78	Eukaryotic translation initiation factor 5A OS=Solanum tuberosum PE=2 SV=1	56.25	10	69	3	1	160	17.6	6.2	1.15581	1.24663	1.2632	1.03222	0.89261	1.14634	1.21493	1.2949	1.28275	1.06053	0.922244	1.19527	1.19724	1.26063	1.21474	1.05541	0.922794	1.08058
M1CQP6	Fructose-bisphosphate aldolase OS=Solanum tuberosum PE=3 SV=1	52.514	18	120	2	1	358	38.4	8.28	1.00425	0.944567	0.957395	0.948263	0.987682	0.993883	0.982637	0.914421	0.949558	0.974031	0.990944	1.02028	0.939974	0.956636	0.901288	0.934324	1.04707	0.97391
M1CAM8	Uncharacterized protein OS=Solanum tuberosum GN=102578957 PE=4 SV=1	1.77778	1	3	1	1	450	51.1	6.21	0.68617	1.18085	1.09043	0.851064	1.02128	1.03723	0.620482	1.13253	1.10843	0.698795	1.08434	1.00602	0.614865	1.11149	0.837838	0.682432	1.19932	0.932432
M1A8N2	Uncharacterized protein OS=Solanum tuberosum GN=102583939 PE=4 SV=1	6.00572	4	11	4	1	1049	114.6	7.83	1.14163	1.46848	1.04125	0.976654	1.13152	1.07393	1.1529	1.36525	1.00695	0.976834	1.10425	1	1.12621	1.60202	0.984169	0.882586	1.20449	1.12269
M1AUJ1	Uncharacterized protein OS=Solanum tuberosum GN=102605217 PE=3 SV=1	7.91476	5	9	5	1	657	73.7	7.14	0.951636	0.803698	0.893314	0.970128	1.26316	0.997155	1.14836	1.0377	1.2123	1.10574	1.15328	1.31721	0.995001	0.893277	0.891527	0.972257	1.17721	1.03999
M1AI01	Uncharacterized protein OS=Solanum tuberosum GN=102582402 PE=4 SV=1	5.6701	1	5	1	1	194	21.4	4.74	1.16371	1.04061	0.946701	1.15482	1.01396	0.964467	1.1987	1.038	0.861021	1.10532	1.08469	1.01846	1.06227	0.978022	0.956777	1.05421	1.02051	0.931136
M1CP74	Uncharacterized protein OS=Solanum tuberosum GN=102578769 PE=4 SV=1	5.88235	2	5	2	1	374	42.8	5.29	1.00971	0.964401	1.12406	0.87918	0.927724	1.2082	0.892754	0.978744	1.11981	0.933333	0.936232	1.23961	0.857008	0.930871	0.966856	0.818182	0.984848	1.10133
M1CUT1	Uncharacterized protein OS=Solanum tuberosum PE=4 SV=1	2.26337	1	3	1	1	486	55.2	7.8	1.06954	0.939275	0.769833	1.01861	0.856024	0.75808	1.09667	0.880457	0.713098	1.04366	0.930353	0.72973	1.01679	0.709888	0.645522	1	0.768657	0.666978
M1B4L2	Acyl carrier protein OS=Solanum tuberosum GN=102585547 PE=3 SV=1	22.0588	4	22	4	1	136	14.7	5.14	0.997799	0.823955	1.02436	1.22273	0.981138	1.10075	0.968984	0.835428	0.992112	1.17955	0.963904	1.09866	0.928251	0.865816	0.976371	1.1366	1.00724	1.07848
M1BZH7	Dirigent protein OS=Solanum tuberosum GN=102595205 PE=3 SV=1	6.18557	1	3	1	1	194	20.9	9.22	0.886295	1.06702	0.814006	0.928464	1.34563	0.92997	0.839239	1.03717	0.618842	0.802939	1.35869	0.781331	0.934804	1.16249	0.730191	0.963892	1.57071	0.90672
M1BRE6	Uncharacterized protein OS=Solanum tuberosum GN=102604510 PE=4 SV=1	22.9645	10	44	7	1	479	51.1	5.03	0.940131	0.812832	1.22742	0.868615	0.834083	0.975072	1.02298	0.862866	1.3131	0.967191	0.806095	1.00541	1.0192	0.880595	1.26018	0.934335	0.803624	1.02323
M1AJK6	Uncharacterized protein OS=Solanum tuberosum GN=102578683 PE=3 SV=1	13.5185	6	14	6	1	540	60.1	5.71	1.01501	0.958442	0.910245	1.09812	1.01991	0.925541	0.896346	0.967189	0.97129	0.986577	0.910515	0.901566	0.975978	1.0077	0.903911	1.14598	1.01263	0.905451
M1CDD9	Pyruvate kinase OS=Solanum tuberosum PE=3 SV=1	39.6078	16	59	16	1	510	55.2	7.02	0.979076	0.91345	1.11627	0.860268	1.04375	0.982325	0.997057	0.891832	1.0992	0.86949	1.01933	0.952305	0.96338	0.856701	1.10332	0.849432	1.08051	0.989005
Q2XTC4	Glucose-6-phosphate 1-dehydrogenase OS=Solanum tuberosum PE=2 SV=1	26.6145	11	39	10	1	511	58.5	6.34	0.96685	1.0233	0.819106	0.944927	1.13133	1.02711	0.950447	0.987524	0.82121	0.949506	1.14171	1.01989	0.924599	0.959811	0.778776	0.903958	1.09483	0.953254
M1CZY5	Uncharacterized protein OS=Solanum tuberosum GN=102603019 PE=3 SV=1	10.8209	2	4	2	1	268	28.6	6.15	0.970822	0.786472	1.0504	1.00398	0.87931	1.15782	0.912943	0.896764	1.22496	1.12789	0.985362	1.08398	0.92126	0.923228	1.08071	0.76378	0.923228	1.09252
M1C0N9	Sulfurtransferase OS=Solanum tuberosum GN=102606407 PE=4 SV=1	38.3378	11	44	11	1	373	41	7.25	1.06695	1.07484	1.09133	1.08193	1.04996	1.03627	1.02021	1.03424	0.941554	0.99153	1.00714	0.953654	0.985244	1.03363	0.923268	0.978565	0.968779	0.95146
B0FPD8	Fructose-bisphosphate aldolase OS=Solanum tuberosum PE=2 SV=1	42.3174	15	187	5	1	397	42.9	6.79	0.992805	0.893686	1.38473	0.919677	0.862996	0.952863	1.00219	0.959388	1.40758	0.904571	0.874886	0.985431	0.932925	0.857735	1.42499	0.864767	0.879733	0.948071
M1AUH9	Uncharacterized protein OS=Solanum tuberosum GN=102601976 PE=4 SV=1	33.5366	6	17	6	1	164	18.6	6.55	0.967133	0.998373	0.803124	0.98438	1.18158	1.04588	0.973945	0.890307	0.761334	1.04143	1.27723	0.992705	0.987124	0.90657	0.760317	1.02608	1.32288	1.02344
M1B437	Uncharacterized protein OS=Solanum tuberosum GN=102591966 PE=4 SV=1	38.5906	10	35	10	1	298	32.6	7.33	0.932761	1.00318	1.18423	1.08393	1.0922	1.19107	0.986718	0.98033	1.12323	1.12256	1.05699	1.1614	0.970122	0.921382	1.16708	1.10332	0.91554	1.05074
M1DBN7	Glycosyltransferase OS=Solanum tuberosum PE=3 SV=1	1.71674	1	3	1	1	466	51.7	5.99	1.23958	0.869598	0.976497	0.871114	1.34799	1.27066	0.864764	0.903226	1.09553	0.901985	1.86849	1.50496	0.832224	1.05726	1.11851	0.91478	2.00932	1.64847
M1A3Z8	ADP,ATP carrier protein OS=Solanum tuberosum GN=102584892 PE=3 SV=1	7.98722	5	11	5	1	626	68.5	9.23	1.01854	0.868482	0.910197	1.16744	1.2555	1.219	1.12276	0.951369	0.902738	1.16572	1.26818	1.11851	0.982558	1.06686	0.901993	0.994186	1.10133	1.17027
M0ZVJ6	Proteasome subunit beta type OS=Solanum tuberosum GN=102591288 PE=3 SV=1	40.3587	7	27	2	1	223	24.6	6.33	0.914643	1.00213	0.970213	0.986358	1.01777	1.04406	0.897802	0.941115	0.933525	0.960482	0.946087	0.98469	0.934225	1.02354	0.966184	0.930261	1.07866	1.03283
M1CZ78	Uncharacterized protein OS=Solanum tuberosum GN=102604859 PE=4 SV=1	7.45763	2	8	2	1	295	32	7.77	0.758621	0.733836	0.726293	0.626078	1.31681	0.809267	0.912269	0.792605	0.894454	0.725378	1.22723	0.875294	0.772529	0.730378	0.757267	0.584302	1.24927	0.859738
M1BTW9	Uncharacterized protein OS=Solanum tuberosum GN=102584644 PE=3 SV=1	26.4574	6	75	6	1	223	24.4	5.85	1.12709	1.00343	1.22688	1.13593	0.743768	0.802318	1.10011	0.967644	1.24395	1.08866	0.735063	0.805702	1.08355	0.966742	1.24561	1.10509	0.716629	0.82064
M1CHF5	Uncharacterized protein OS=Solanum tuberosum GN=102594934 PE=4 SV=1	22.973	5	36	5	1	222	24.7	10.04	1.07826	1.04153	0.925288	1.01526	1.04206	0.84827	1.10761	1.06613	0.958854	1.04048	1.08113	0.880893	1.04847	1.08271	1.00185	0.990168	1.17397	0.961249
M1A6N6	Uncharacterized protein OS=Solanum tuberosum GN=102601319 PE=3 SV=1	56.7358	16	95	16	1	386	42.2	7.01	1.01154	0.816603	1.0395	0.955129	0.998896	0.976661	0.989975	0.793531	1.05667	0.968633	0.993094	0.958653	0.955544	0.7911	1.03368	0.950388	0.95796	0.900404
M1DQR3	Uncharacterized protein OS=Solanum tuberosum PE=4 SV=1	23.62	16	85	5	1	779	84.7	7.18	0.899996	0.836809	0.818676	0.951713	1.01092	0.969175	0.892971	0.849599	0.818589	0.98092	1.02769	0.991041	0.844326	0.823777	0.790454	0.957021	1.00718	0.98163
M0ZPC7	Uncharacterized protein OS=Solanum tuberosum PE=3 SV=1	22.1957	8	19	3	1	419	46.6	6.55	0.9145	0.957149	0.952478	0.938871	1.03554	1.00305	1.07569	0.976869	0.957671	0.949803	1.09284	0.935169	0.987769	1.13714	1.08933	0.995182	1.06375	1
M1AL42	Uncharacterized protein OS=Solanum tuberosum GN=102602267 PE=4 SV=1	11.5183	2	6	2	1	191	21.8	8.92	1.01235	0.864198	1.02058	1.21125	1.08642	0.978052	0.984707	1.08071	0.851317	1.09771	1.08836	0.91164	1.0101	1.03419	0.816628	1.05206	1.01476	0.919969
M1CX92	Uncharacterized protein OS=Solanum tuberosum GN=102605092 PE=4 SV=1	0.530973	1	6	1	1	1130	127.2	6.14	0.558943	1.49238	0.720528	0.518293	2.29776	0.632622	0.630145	1.58176	0.754727	0.558954	2.46051	0.662403	0.655433	1.52644	0.769901	0.614759	2.3283	0.67054
M1C4U3	Uncharacterized protein OS=Solanum tuberosum PE=4 SV=1	46.2046	11	41	11	1	303	32.9	4.58	0.981195	1.13038	1.03109	1.01113	1.06965	0.96997	0.967352	1.22699	1.04987	0.973008	1.11324	1.04267	0.921121	1.12134	0.981681	0.915948	1.06595	0.975539
Q2V9B8	RNA-binding protein AKIP1-like OS=Solanum tuberosum PE=2 SV=1	14.6586	7	30	7	1	498	55.7	5.08	1.11071	1.09514	0.999066	1.09499	0.959981	1.04095	1.05436	1.11132	0.969929	0.970363	0.956629	0.966893	1.09621	1.08556	0.944869	1.03903	0.969569	0.979531
M0ZST5	Eukaryotic translation initiation factor 5A OS=Solanum tuberosum GN=102587998 PE=3 SV=1	63.522	10	74	1	1	159	17.4	5.78	1.0445	0.981265	0.866511	0.800937	0.873536	0.885246	1.13734	1	0.995708	1.07082	0.98927	0.967811	1.11656	0.93865	1.04294	1.07566	0.791411	0.97955
M1CCD0	Uncharacterized protein OS=Solanum tuberosum GN=102595959 PE=4 SV=1	26.738	5	45	4	1	187	20.3	9.13	0.998775	0.922962	1.17449	1.05404	0.892337	1.07554	1.07688	0.987727	1.28467	1.08915	0.932995	1.07773	1.0947	0.914291	1.26404	1.06618	0.892863	1.0527
M1CNG9	Uncharacterized protein OS=Solanum tuberosum GN=107062346 PE=4 SV=1	6.93739	3	7	2	1	591	66.1	6.19	0.794658	0.792988	0.759599	0.772955	1.05843	1.10851	0.807273	0.698182	0.854545	0.825455	1.05455	1.12182	1.31461	1.39694	1.00893	0.932355	1.04467	1.03957
M1A7G9	Ubiquitin-fold modifier-conjugating enzyme 1 OS=Solanum tuberosum GN=102595850 PE=3 SV=1	11.4943	2	5	2	1	174	19.6	7.8	1.08313	1.01062	0.94625	0.82125	0.980625	1.00438	1.0806	1.09175	0.961562	0.895846	1.10539	1.06882	0.992462	0.982412	0.944724	1.01759	0.942211	1.03518
M1C8T8	Uncharacterized protein OS=Solanum tuberosum GN=102586756 PE=3 SV=1	18.123	4	8	3	1	309	34.2	5.3	1.15016	0.811502	0.950479	1.05751	0.889776	0.969649	1.17333	0.76	0.833333	1.10333	0.88	0.936667	1.05818	0.832727	0.870303	0.96	0.954545	0.915152
M1A797	Uncharacterized protein OS=Solanum tuberosum GN=102600733 PE=4 SV=1	4.6729	2	4	2	1	428	46.9	7.18	0.951068	1.12819	0.853205	0.89111	1.2164	0.943487	1.28466	1.73567	1.03512	0.872458	1.55453	1.10166	0.859048	1.21333	1.10286	0.864762	1.8	1.10476
M1BMY7	Uncharacterized protein OS=Solanum tuberosum PE=4 SV=1	35.1648	8	33	8	1	273	30.9	5.27	0.817033	0.900923	0.904471	0.818311	0.939248	0.934138	0.918529	0.963776	0.891597	0.977781	0.948694	0.92809	0.836517	0.929533	1.00877	0.852177	0.984028	0.924522
M1ATY8	Uncharacterized protein OS=Solanum tuberosum GN=102590709 PE=3 SV=1	61.3913	30	114	17	1	575	61.3	5.74	1.09993	1.0756	0.938198	1.0832	1.00367	1.01752	1.05595	1.0611	0.955483	1.10047	1.02084	1.05957	1.0678	1.07132	0.925881	1.08865	1.01965	1.0531
M1BQI2	Uncharacterized protein OS=Solanum tuberosum GN=102578539 PE=3 SV=1	38.143	26	106	22	1	797	90.9	4.97	0.871735	0.997554	1.09328	1.03217	1.04212	1.09655	0.925671	1.03917	1.10744	1.05606	1.06169	1.09623	0.892034	0.981546	1.10678	1.01261	1.05244	1.0874
M1CQQ7	Uncharacterized protein OS=Solanum tuberosum GN=102592502 PE=4 SV=1	28.2209	6	59	1	1	163	18.5	10.77	1.26096	1.37125	1.00788	1.28114	0.887248	0.960611	1.33809	1.4719	1.08742	1.37645	0.877788	0.859946	1.31376	1.61786	1.00322	1.38053	0.93564	1.07321
M1A9Z4	Uncharacterized protein OS=Solanum tuberosum GN=102588555 PE=4 SV=1	42.2252	23	137	16	1	746	80.2	6.68	0.945419	0.997354	1.06067	0.931143	0.941604	1.06683	0.931722	0.936752	1.0518	0.943979	0.896283	0.980748	0.986406	1.08141	1.09493	1.02176	0.896821	1.04509
M0ZWN3	Uncharacterized protein OS=Solanum tuberosum GN=102578718 PE=3 SV=1	26.6515	9	38	8	1	439	48.1	6.24	1.06331	1.02043	0.849715	1.14818	1.0021	0.991583	1.06549	1.06905	0.921224	1.13667	0.984696	0.992882	1.05346	0.995433	0.876687	1.07204	0.980382	0.976126
M1BZF5	Uncharacterized protein OS=Solanum tuberosum PE=3 SV=1	41.5584	4	55	4	1	77	9	10.35	0.968943	0.961495	0.996346	0.889545	1.00703	0.940556	0.971564	1.0006	0.994875	0.874096	0.96664	0.967645	0.987837	0.910223	0.955256	0.957718	1.00767	0.923255
[truncated: 1,758 more rows]
