# Supplementary material for: Comparative proteomics of three Chinese potato cultivars to improve understanding of potato molecular response to late blight disease
Source: BMC Genomics. 2020 Dec 9;21:880. doi: 10.1186/s12864-020-07286-3 (PMC7727141; doi:10.1186/s12864-020-07286-3)
Supplement: Supplementary file 3 — Additional file 3: Table S2. Complete list of differentially abundant proteins between control (FA, MA, E14) and infected (FA-Phy, MA-Phy, and E14-Phy). The list is organized by protein accession number. [file 12864_2020_7286_MOESM3_ESM.xlsx]

## Sheet: FA-Phy VS FA
Table S2. Differentally expressed proteins in FA-Phy and FA comparison
Accession		FA-1	FA-2	FA-3	FA_P-1	FA_P-2	FA_P-3	FA_P/FA	P Value
K4L9N8	Peroxidase a1 (Fragment) OS=Solanum tuberosum PE=2 SV=1	0.284367	0.324194	0.553903	2.24124	2.42097	1.76283	5.52708	0.00119835
M1AIV3	Uncharacterized protein OS=Solanum tuberosum GN=102591190 PE=3 SV=1	0.82069	0.045614	0.158301	1.41379	2.04211	2.02703	5.35126	0.00952249
M1AVE4	Uncharacterized protein OS=Solanum tuberosum GN=102591853 PE=3 SV=1	0.14	0.51963	0.401004	2.08	1.42032	1.43472	4.65292	0.00618232
M1AJ64	Uncharacterized protein OS=Solanum tuberosum GN=102603518 PE=3 SV=1	0.36305	0.442127	0.428097	1.73792	1.70282	1.73451	4.19634	1.03561e-06
M1CZL5	Uncharacterized protein OS=Solanum tuberosum GN=102605425 PE=3 SV=1	0.326691	0.423817	0.460752	1.73309	1.65471	1.65072	4.15973	1.20504e-05
M1CTL4	Uncharacterized protein OS=Solanum tuberosum PE=4 SV=1	0.461307	0.329193	0.314706	1.31055	1.46894	1.75	4.09833	0.00112452
K7VKA6	17.6 kDa class 1 small heat shock protein OS=Solanum tuberosum GN=Sl20.1shsp PE=2 SV=1	0.452128	0.452988	0.40347	1.67707	1.60023	1.72212	3.82047	6.1211e-06
M1AU53	Uncharacterized protein OS=Solanum tuberosum GN=102589078 PE=3 SV=1	0.486278	0.482806	0.520392	1.91563	1.67308	1.7829	3.60638	5.37203e-05
M0ZUG1	Uncharacterized protein OS=Solanum tuberosum GN=102584503 PE=3 SV=1	0.731601	0.595544	0.616153	2.2934	2.26668	2.31352	3.53708	3.1976e-06
M1A273	Uncharacterized protein OS=Solanum tuberosum PE=3 SV=1	0.452621	0.528325	0.517039	1.61593	1.77217	1.69918	3.39608	1.94555e-05
M0ZXN1	Uncharacterized protein OS=Solanum tuberosum GN=102594787 PE=4 SV=1	0.637701	0.646025	0.568997	2.05086	1.99758	1.9795	3.25356	1.772e-06
M1CN24	Uncharacterized protein OS=Solanum tuberosum PE=3 SV=1	0.466754	0.473734	0.515563	1.56829	1.54912	1.58597	3.23023	5.20679e-07
M1AEA4	Uncharacterized protein OS=Solanum tuberosum GN=102579256 PE=4 SV=1	0.476636	0.434701	0.53451	1.66427	1.63433	1.34189	3.20953	0.000568928
M1AWG6	Uncharacterized protein OS=Solanum tuberosum GN=102589744 PE=3 SV=1	0.521829	0.580709	0.617699	1.78284	1.77434	1.69131	3.05103	8.28382e-06
M1B8F9	Uncharacterized protein OS=Solanum tuberosum PE=4 SV=1	0.930559	0.809997	0.608291	2.19734	2.3619	2.59086	3.04409	0.000413135
M1BUX3	Uncharacterized protein OS=Solanum tuberosum GN=102601494 PE=3 SV=1	0.602798	0.570261	0.619924	1.87105	1.76903	1.75203	3.00734	7.29838e-06
M1ATS2	Uncharacterized protein OS=Solanum tuberosum PE=4 SV=1	0.508447	0.557661	0.525353	1.54948	1.51895	1.59019	2.92726	2.20049e-06
Q2HPL7	Putative ribonuclease T2 (Fragment) OS=Solanum tuberosum GN=rnase PE=2 SV=1	0.705479	0.550179	0.736648	1.98858	2.26523	1.54144	2.90882	0.00439823
M1B8C8	Uncharacterized protein OS=Solanum tuberosum GN=102599070 PE=4 SV=1	0.57104	0.500942	0.568015	1.59555	1.58135	1.5914	2.90751	1.48138e-06
M1DJ69	Uncharacterized protein OS=Solanum tuberosum GN=102578188 PE=3 SV=1	0.752493	0.638158	0.669725	1.96464	1.80428	2.16147	2.8783	0.000289429
M1D022	Uncharacterized protein OS=Solanum tuberosum PE=4 SV=1	0.84058	1.14815	1.37209	2.34783	3.56614	3.50581	2.80282	0.00898033
M1CZ81	Uncharacterized protein OS=Solanum tuberosum GN=102578442 PE=3 SV=1	0.947195	0.603175	0.36747	1.12211	1.89033	2.26506	2.7518	0.0408528
M1AEP4	Uncharacterized protein OS=Solanum tuberosum GN=102602952 PE=3 SV=1	0.440506	0.494897	0.461314	1.32584	1.29657	1.11418	2.67527	0.000331367
M1B864	Uncharacterized protein OS=Solanum tuberosum GN=102580870 PE=4 SV=1	0.602361	0.576607	0.494488	1.3904	1.39694	1.6755	2.66684	0.000728257
M1AKD9	Uncharacterized protein OS=Solanum tuberosum GN=102603244 PE=3 SV=1	0.672433	0.636806	0.631944	1.58529	1.65012	1.67996	2.53215	5.4966e-06
Q6B782	Endonuclease OS=Solanum tuberosum PE=2 SV=1	0.995413	0.915493	0.782609	2.16055	2.44507	2.12709	2.4996	0.000341508
P52401	Glucan endo-1,3-beta-glucosidase, basic isoform 2 OS=Solanum tuberosum GN=GLUB2 PE=2 SV=1	0.596213	0.514353	0.724477	1.73725	1.33936	1.42845	2.45502	0.00275537
M1BGA6	Uncharacterized protein OS=Solanum tuberosum GN=102587164 PE=3 SV=1	0.647891	0.548661	0.599726	1.41122	1.4817	1.49041	2.44023	2.2498e-05
M1AAZ5	Uncharacterized protein OS=Solanum tuberosum GN=102602752 PE=4 SV=1	0.604534	0.495708	0.587977	1.56171	1.2897	1.18768	2.39252	0.00255662
M1D7B3	Beta-galactosidase OS=Solanum tuberosum PE=3 SV=1	0.440625	0.494005	0.604215	1.29688	1.2446	1.12412	2.38205	0.000542771
M1AY17	Peroxidase OS=Solanum tuberosum GN=102585502 PE=3 SV=1	0.594591	0.649865	0.640983	1.46786	1.48239	1.52226	2.37213	3.36259e-06
M1DQ38	Uncharacterized protein OS=Solanum tuberosum PE=4 SV=1	0.523454	0.487179	0.481781	1.24414	1.08042	1.13866	2.32055	0.000188775
M1CTL1	Uncharacterized protein OS=Solanum tuberosum PE=4 SV=1	0.829088	0.718783	0.717762	1.87289	1.81812	1.53923	2.30851	0.000841269
M0ZIB2	Uncharacterized protein OS=Solanum tuberosum GN=102584442 PE=4 SV=1	0.603279	0.74269	0.808526	1.81858	1.58406	1.54986	2.29868	0.000852003
K9MBH7	Beta-1,3-glucanase 22 OS=Solanum tuberosum GN=B13G_22 PE=2 SV=1	0.719566	0.740591	0.75112	1.71997	1.67992	1.68108	2.29776	4.80799e-07
M1AMX7	Uncharacterized protein OS=Solanum tuberosum GN=102592480 PE=4 SV=1	0.648415	0.577513	0.628061	1.39769	1.42611	1.41054	2.28391	3.94276e-06
M1CZ94	Uncharacterized protein OS=Solanum tuberosum GN=102582203 PE=4 SV=1	0.584186	0.532858	0.526247	1.33209	1.24149	1.11417	2.24413	0.000490682
M0ZNB0	Uncharacterized protein OS=Solanum tuberosum GN=102578720 PE=3 SV=1	0.487324	0.697514	0.60047	1.33286	1.35014	1.3041	2.23328	0.000295288
M1BM52	Uncharacterized protein OS=Solanum tuberosum GN=102582727 PE=4 SV=1	0.276971	0.370428	0.454039	0.695567	0.751417	0.958707	2.18414	0.0102074
M1CG13	Uncharacterized protein OS=Solanum tuberosum GN=102589646 PE=3 SV=1	0.922266	0.859052	0.835411	1.95916	1.71689	2.0212	2.17724	0.000439753
M1CQA6	Uncharacterized protein OS=Solanum tuberosum GN=102589703 PE=3 SV=1	0.553617	0.837342	0.674174	1.54681	1.52911	1.40631	2.17043	0.000990112
M1AVB2	Peroxidase OS=Solanum tuberosum PE=3 SV=1	0.773815	0.776425	0.788454	1.71469	1.63332	1.71174	2.16349	4.70061e-06
M1A5A4	Uncharacterized protein OS=Solanum tuberosum PE=3 SV=1	0.481988	0.459108	0.51341	1.1441	1.05576	0.902299	2.13279	0.00161735
M0ZYC0	Uncharacterized protein OS=Solanum tuberosum PE=3 SV=1	0.64557	0.518617	0.650273	1.39662	1.21011	1.20765	2.10221	0.00093154
M1B548	Purple acid phosphatase OS=Solanum tuberosum PE=3 SV=1	0.52	0.571212	0.669039	1.18194	1.19545	1.29004	2.08347	0.000328889
P52406	Endochitinase 4 (Fragment) OS=Solanum tuberosum GN=CHTB4 PE=2 SV=1	1.01817	0.725753	1.03321	1.85526	1.90747	2.01788	2.08151	0.000835722
M1APW6	Uncharacterized protein OS=Solanum tuberosum GN=102596303 PE=4 SV=1	0.69086	0.761333	0.677571	1.54331	1.50086	1.38769	2.08092	0.000134484
M1C3Q2	Uncharacterized protein OS=Solanum tuberosum GN=102606442 PE=4 SV=1	0.716853	0.711776	0.670605	1.43009	1.46145	1.46264	2.07418	2.01437e-06
M0ZI18	Uncharacterized protein OS=Solanum tuberosum GN=102594883 PE=3 SV=1	0.507182	0.627302	0.49252	1.13591	1.12508	1.09206	2.06087	0.000209787
Q6XP48	UDP-Glc-4-epimerase OS=Solanum tuberosum GN=StUGE51 PE=2 SV=1	0.702256	0.708019	0.677758	1.44863	1.40336	1.45087	2.06072	2.13162e-06
M1CVX7	Uncharacterized protein OS=Solanum tuberosum GN=102579886 PE=3 SV=1	0.618059	0.614771	0.655219	1.25437	1.33916	1.23887	2.02982	4.33824e-05
M1AQQ4	Aspartate aminotransferase OS=Solanum tuberosum GN=102589321 PE=4 SV=1	0.580867	0.653092	0.625344	1.2703	1.25005	1.25104	2.02839	8.5166e-06
Q43191	Probable linoleate 9S-lipoxygenase 5 OS=Solanum tuberosum GN=LOX1.5 PE=2 SV=1	0.727685	0.647705	0.715819	1.4101	1.38995	1.41597	2.01607	1.10229e-05
M1B4C9	Uncharacterized protein OS=Solanum tuberosum GN=102588418 PE=3 SV=1	0.750855	0.774	0.692396	1.46782	1.5982	1.39966	2.01406	0.000287778
M1B3I8	Uncharacterized protein OS=Solanum tuberosum PE=4 SV=1	0.732171	0.706714	0.758803	1.56101	1.39576	1.43662	1.9991	0.000146981
M1CBG2	Uncharacterized protein OS=Solanum tuberosum GN=102591037 PE=4 SV=1	0.697644	0.65991	0.613597	1.36715	1.2973	1.26787	1.99493	6.82276e-05
M1A2A4	Uncharacterized protein OS=Solanum tuberosum GN=102589441 PE=3 SV=1	0.870537	0.86763	0.879061	1.70057	1.79332	1.71671	1.99089	7.35203e-06
M1AHS4	Uncharacterized protein OS=Solanum tuberosum GN=102597152 PE=3 SV=1	0.6759	1.0433	0.915789	1.77562	1.43814	2.02316	1.98746	0.0124668
M1BII0	Uncharacterized protein OS=Solanum tuberosum PE=4 SV=1	0.811404	0.594737	0.423358	1.5307	1.07368	1.02555	1.98411	0.0377301
M1CBG1	Uncharacterized protein OS=Solanum tuberosum GN=102590131 PE=4 SV=1	0.639478	0.731662	0.671656	1.31235	1.40241	1.33314	1.98155	6.36417e-05
M1A0I4	Uncharacterized protein OS=Solanum tuberosum GN=102595448 PE=4 SV=1	0.625282	0.672103	0.555351	1.1851	1.12289	1.34317	1.97069	0.00125067
M0ZJH6	Patatin OS=Solanum tuberosum GN=102593947 PE=3 SV=1	0.600898	0.678692	0.603395	1.14101	1.37389	1.19444	1.96993	0.00124711
M1CFP1	Uncharacterized protein OS=Solanum tuberosum GN=102593782 PE=4 SV=1	0.663889	0.591264	0.581174	1.24028	1.15991	1.21157	1.96684	7.24981e-05
M0ZI19	Uncharacterized protein OS=Solanum tuberosum GN=102594883 PE=3 SV=1	0.68366	0.718185	0.711695	1.41851	1.38199	1.34678	1.96225	8.25149e-06
M1AD15	Citrate synthase OS=Solanum tuberosum GN=102595659 PE=3 SV=1	0.738409	0.807769	0.728627	1.5358	1.46531	1.45445	1.95866	3.41515e-05
M1B359	Uncharacterized protein OS=Solanum tuberosum PE=4 SV=1	0.731783	0.699456	0.741703	1.39055	1.46619	1.393	1.95575	1.56623e-05
M1C6C1	Uncharacterized protein OS=Solanum tuberosum GN=102594103 PE=3 SV=1	0.91973	0.920718	0.786486	1.73518	1.64174	1.73499	1.94596	0.000108217
M0ZHI6	Beta-galactosidase OS=Solanum tuberosum PE=3 SV=1	0.737555	0.674753	0.676635	1.40482	1.31606	1.26178	1.90654	0.000170669
M1D1P2	Uncharacterized protein OS=Solanum tuberosum GN=102586320 PE=4 SV=1	0.844331	0.776654	0.781971	1.60623	1.51299	1.45506	1.9036	0.00012328
M1CYR0	Uncharacterized protein OS=Solanum tuberosum GN=102601206 PE=4 SV=1	0.728376	0.662216	0.643187	1.18513	1.36582	1.31062	1.89872	0.000508312
M1D0M1	Uncharacterized protein OS=Solanum tuberosum GN=102604551 PE=3 SV=1	0.785917	0.754661	0.763158	1.38759	1.55735	1.41589	1.89294	0.000210975
M1AVJ9	Uncharacterized protein OS=Solanum tuberosum GN=102591739 PE=4 SV=1	0.839847	0.874172	0.7877	1.50881	1.56586	1.64636	1.88712	9.64553e-05
M1CAJ2	Uncharacterized protein OS=Solanum tuberosum GN=102577597 PE=3 SV=1	0.650368	0.788704	0.667989	1.29714	1.28886	1.36243	1.87391	0.000239489
M1ASV3	Dihydrolipoamide acetyltransferase component of pyruvate dehydrogenase complex OS=Solanum tuberosum PE=3 SV=1	0.904494	0.66571	0.727422	1.37376	1.56112	1.3631	1.87061	0.00227548
M1BHZ7	4-hydroxyphenylpyruvate dioxygenase OS=Solanum tuberosum GN=102595018 PE=3 SV=1	0.640783	0.718206	0.715123	1.41149	1.21586	1.22907	1.85931	0.000945982
M1DBN7	Glycosyltransferase OS=Solanum tuberosum PE=3 SV=1	0.869598	0.903226	1.05726	1.34799	1.86849	2.00932	1.84652	0.0188386
M1DN37	Uncharacterized protein OS=Solanum tuberosum GN=102587255 PE=4 SV=1	0.852361	0.878932	0.84	1.50934	1.67565	1.51145	1.82649	0.000229238
M1A1M6	Branched-chain-amino-acid aminotransferase OS=Solanum tuberosum GN=102602757 PE=3 SV=1	0.782435	0.695106	0.78932	1.34797	1.4127	1.34455	1.81097	8.26204e-05
M1AVJ8	Uncharacterized protein OS=Solanum tuberosum GN=102587590 PE=4 SV=1	0.571839	0.658624	0.661103	1.19023	1.11707	1.10802	1.80555	0.000205246
M0ZRS7	Beta-galactosidase OS=Solanum tuberosum GN=102589962 PE=3 SV=1	0.763747	0.733113	0.759462	1.35166	1.36479	1.35096	1.80267	5.64963e-07
M0ZTN1	Uncharacterized protein OS=Solanum tuberosum GN=102584780 PE=4 SV=1	0.934745	0.898981	0.878102	1.6359	1.59536	1.64785	1.79919	6.05067e-06
M1B500	Uncharacterized protein OS=Solanum tuberosum GN=102593155 PE=4 SV=1	0.977306	0.615497	0.779608	1.45314	1.36082	1.44054	1.79332	0.00444659
M0ZUS3	Uncharacterized protein OS=Solanum tuberosum GN=102588003 PE=3 SV=1	0.658084	0.631767	0.700715	1.18898	1.17549	1.16496	1.77308	1.74933e-05
M1A017	Uncharacterized protein OS=Solanum tuberosum GN=102592689 PE=4 SV=1	0.70563	0.756944	0.760494	1.31903	1.32532	1.26049	1.75651	3.27755e-05
M0ZTQ3	Uncharacterized protein OS=Solanum tuberosum GN=102585421 PE=4 SV=1	0.820588	0.44171	0.475776	0.982353	1	1.06335	1.75235	0.0242373
M0ZPT1	Uncharacterized protein OS=Solanum tuberosum PE=4 SV=1	0.567351	0.600214	0.692829	1.05977	1.07931	1.08818	1.73472	0.000291646
M1D6N3	Uncharacterized protein OS=Solanum tuberosum PE=4 SV=1	0.892273	0.747646	0.856156	1.37648	1.64595	1.30612	1.73414	0.005548
Q9FS87	Isovaleryl-CoA dehydrogenase, mitochondrial OS=Solanum tuberosum GN=IVD PE=1 SV=2	0.729825	0.835744	0.942844	1.50836	1.45795	1.3826	1.73373	0.00101513
M1CUL2	Ferritin OS=Solanum tuberosum GN=102577652 PE=3 SV=1	0.9257	0.807634	0.763176	1.45047	1.33817	1.52776	1.72897	0.00116683
M0ZNS5	Uncharacterized protein OS=Solanum tuberosum GN=102578252 PE=3 SV=1	0.887432	0.927115	0.851295	1.60546	1.40367	1.59816	1.72827	0.000744978
M1CNM3	Uncharacterized protein OS=Solanum tuberosum GN=102591838 PE=4 SV=1	0.651303	0.786659	0.705198	1.15364	1.24842	1.29959	1.72719	0.000865365
M1D3V1	Uncharacterized protein OS=Solanum tuberosum PE=4 SV=1	0.691729	0.897163	0.658228	1.45113	1.13475	1.27848	1.71969	0.0102969
M1APV1	Uncharacterized protein OS=Solanum tuberosum PE=3 SV=1	0.620413	0.638665	0.71534	1.25115	1.10127	1.02133	1.70873	0.0031374
M1CWA6	Uncharacterized protein OS=Solanum tuberosum GN=102578706 PE=3 SV=1	0.732641	0.746632	0.81709	1.13709	1.37766	1.36618	1.69003	0.00306944
M1BX47	Uncharacterized protein OS=Solanum tuberosum GN=102600579 PE=3 SV=1	0.864336	0.81488	0.852326	1.42773	1.3638	1.47733	1.68626	8.80886e-05
M1B9J7	Histone H2A OS=Solanum tuberosum GN=102590388 PE=3 SV=1	0.887283	0.779988	0.872667	1.34971	1.42305	1.504	1.68381	0.000487316
M1AJW5	Uncharacterized protein OS=Solanum tuberosum GN=102589996 PE=4 SV=1	0.835632	0.765108	0.748212	1.31717	1.36579	1.27146	1.68348	0.000150473
M1CZ78	Uncharacterized protein OS=Solanum tuberosum GN=102604859 PE=4 SV=1	0.733836	0.792605	0.730378	1.31681	1.22723	1.24927	1.68082	0.000108959
M1B216	Sucrose synthase OS=Solanum tuberosum GN=102577712 PE=3 SV=1	0.831833	0.88568	0.807171	1.41229	1.41545	1.40905	1.67815	1.63548e-05
P55312	Catalase isozyme 2 OS=Solanum tuberosum GN=CAT2 PE=3 SV=1	0.834753	0.809334	0.770169	1.3925	1.32925	1.31797	1.67328	5.41472e-05
M1A5V5	Uncharacterized protein OS=Solanum tuberosum GN=102593733 PE=4 SV=1	0.597959	0.761478	0.825648	1.25442	1.26148	1.11527	1.6618	0.00434069
M1AH26	Uncharacterized protein OS=Solanum tuberosum GN=102580741 PE=4 SV=1	1.08531	1.08911	1.12124	1.82073	1.82618	1.82832	1.66135	3.91679e-07
M1D408	Uncharacterized protein OS=Solanum tuberosum PE=4 SV=1	0.633929	0.921525	0.698324	0.991071	1.28027	1.47207	1.66095	0.0393848
M1BMA0	Uncharacterized protein OS=Solanum tuberosum PE=4 SV=1	0.739447	0.77569	0.845098	1.335	1.26434	1.30074	1.65241	0.000158325
M1B5V2	Uncharacterized protein OS=Solanum tuberosum GN=102578738 PE=4 SV=1	0.672414	0.672297	0.898396	1.19397	1.09459	1.41176	1.64964	0.0155931
M1A8X9	Carboxypeptidase OS=Solanum tuberosum PE=3 SV=1	0.788732	0.783043	0.828599	1.32344	1.32803	1.30568	1.64855	5.2146e-06
M1CJU2	Uncharacterized protein OS=Solanum tuberosum PE=4 SV=1	1.12266	1.22276	1.22418	1.79643	1.99952	2.07543	1.64483	0.00103026
M1A251	Peroxidase OS=Solanum tuberosum GN=102583921 PE=3 SV=1	0.811553	0.75	0.776546	1.16344	1.3404	1.32642	1.63819	0.00112203
P93785	14-3-3 protein OS=Solanum tuberosum GN=30G PE=2 SV=2	0.829187	0.838144	0.716137	1.21483	1.34381	1.30212	1.61981	0.000839431
M1CJU3	Uncharacterized protein OS=Solanum tuberosum PE=4 SV=1	0.877159	0.839375	0.867172	1.35806	1.38557	1.44021	1.61932	3.68187e-05
M1ASF1	Uncharacterized protein OS=Solanum tuberosum GN=102585393 PE=4 SV=1	0.771543	0.772878	0.62181	1.1523	1.19405	1.16009	1.61868	0.000989906
M1A1A6	Uncharacterized protein OS=Solanum tuberosum GN=102585304 PE=3 SV=1	0.710392	0.638487	0.615637	0.9523	1.05562	1.1509	1.60794	0.00341237
M0ZSK5	Uncharacterized protein OS=Solanum tuberosum GN=102578859 PE=4 SV=1	0.804845	0.652361	0.765306	1.20323	1.1309	1.23673	1.60668	0.00125005
M1ACN4	Uncharacterized protein OS=Solanum tuberosum PE=4 SV=1	0.802198	0.944823	0.797632	1.37363	1.28951	1.42196	1.60536	0.00115354
M1CBI2	Uncharacterized protein OS=Solanum tuberosum GN=102580777 PE=4 SV=1	0.606713	0.87574	0.646785	1.06885	1.20155	1.14492	1.60401	0.00966336
M1AAY6	Uncharacterized protein OS=Solanum tuberosum GN=102601967 PE=4 SV=1	0.923766	0.823885	0.901376	1.43261	1.3996	1.41639	1.60383	7.34621e-05
M0ZGL7	Uncharacterized protein OS=Solanum tuberosum GN=102594935 PE=3 SV=1	0.654321	0.727273	0.670673	1.00195	1.16953	1.11779	1.60275	0.00160767
M1CFZ5	Uncharacterized protein OS=Solanum tuberosum GN=102579088 PE=4 SV=1	0.82897	0.84252	0.898089	1.36387	1.37458	1.37049	1.59907	1.78603e-05
M0ZSN2	Uncharacterized protein OS=Solanum tuberosum GN=102593443 PE=4 SV=1	0.792593	0.816684	0.702536	1.22798	1.30278	1.16327	1.59789	0.000978851
M1B5P2	Uncharacterized protein OS=Solanum tuberosum GN=102592467 PE=4 SV=1	0.755059	0.718129	0.782163	1.21075	1.13517	1.24862	1.59378	0.000305475
M1AA90	Uncharacterized protein OS=Solanum tuberosum GN=102580397 PE=4 SV=1	0.741307	0.734229	0.814267	1.26291	1.14789	1.23033	1.59015	0.000458088
M1BK96	Uncharacterized protein OS=Solanum tuberosum GN=102605672 PE=4 SV=1	0.932212	0.85914	0.615152	1.29052	1.20806	1.30606	1.58098	0.00977584
M1AS38	Cytochrome c oxidase subunit OS=Solanum tuberosum GN=102589509 PE=3 SV=1	0.690304	0.786634	0.752246	1.17656	1.12802	1.20603	1.57484	0.000295784
M1D1X9	Uncharacterized protein OS=Solanum tuberosum GN=102587549 PE=3 SV=1	0.758488	0.631622	0.795659	1.17065	1.15756	1.11292	1.57434	0.00135647
M0ZIB7	Uncharacterized protein OS=Solanum tuberosum GN=102583777 PE=4 SV=1	0.740123	0.634615	0.78441	1.22182	1.04368	1.13079	1.57297	0.00372597
A1X8W3	Expansin-like protein OS=Solanum tuberosum GN=EXLA1 PE=2 SV=1	0.781132	0.803714	0.790095	1.2562	1.25409	1.2224	1.5717	3.76188e-06
M1A065	Uncharacterized protein OS=Solanum tuberosum GN=102579434 PE=3 SV=1	0.869189	0.895729	0.888977	1.3844	1.40723	1.37732	1.57088	1.928e-06
M1BB17	Uncharacterized protein OS=Solanum tuberosum PE=4 SV=1	0.823151	0.798844	0.764148	1.21499	1.34101	1.19176	1.57064	0.000780945
M1AME5	Patatin OS=Solanum tuberosum GN=102589148 PE=3 SV=1	0.895739	1.04507	1.09863	1.58598	1.38592	1.79438	1.56815	0.012253
M0ZWI5	Uncharacterized protein OS=Solanum tuberosum GN=102591734 PE=4 SV=1	0.849919	0.796353	0.806736	1.22775	1.34144	1.26704	1.56389	0.000242356
Q27S09	30S ribosomal protein S19, chloroplastic OS=Solanum tuberosum GN=rps19 PE=3 SV=1	0.757455	0.90399	0.741137	1.24873	1.16654	1.34177	1.56375	0.00337073
M1ADW0	Uncharacterized protein OS=Solanum tuberosum PE=3 SV=1	0.796306	0.869781	0.885899	1.55303	1.36833	1.06781	1.56317	0.0292279
M1C8M4	Uncharacterized protein OS=Solanum tuberosum GN=102596028 PE=3 SV=1	0.867891	0.870252	0.698487	1.12557	1.29321	1.38766	1.56217	0.00874561
M1CHI8	Uncharacterized protein OS=Solanum tuberosum GN=102601416 PE=3 SV=1	1.12641	1.07309	1.11863	1.76567	1.73087	1.68254	1.56084	2.93652e-05
P93570	Chaperonin-60 beta subunit OS=Solanum tuberosum PE=2 SV=1	0.75641	0.749741	0.753125	1.13095	1.12306	1.26771	1.55878	0.000860459
M1B4K0	Uncharacterized protein OS=Solanum tuberosum GN=102583354 PE=3 SV=1	0.789178	0.773719	0.780419	1.26212	1.17812	1.20899	1.55729	6.32333e-05
P05315	Endochitinase OS=Solanum tuberosum PE=2 SV=1	0.974943	0.988673	0.992908	1.46669	1.53519	1.58865	1.55268	0.000107779
M1B0W6	Uncharacterized protein OS=Solanum tuberosum GN=102594580 PE=4 SV=1	0.91083	0.855656	1.04797	1.30885	1.37738	1.68321	1.55249	0.0156855
M1CGM0	Uncharacterized protein OS=Solanum tuberosum GN=102588597 PE=4 SV=1	0.639797	0.522655	0.618534	1.0472	0.886196	0.830819	1.55207	0.011553
M1DGN4	Uncharacterized protein OS=Solanum tuberosum GN=102602027 PE=4 SV=1	0.804394	0.856302	0.802764	1.29166	1.19865	1.33134	1.55133	0.000463344
M1CX92	Uncharacterized protein OS=Solanum tuberosum GN=102605092 PE=4 SV=1	1.49238	1.58176	1.52644	2.29776	2.46051	2.3283	1.54037	0.000124231
M1CL45	Uncharacterized protein OS=Solanum tuberosum GN=102592037 PE=4 SV=1	0.895742	0.846329	0.84708	1.29589	1.31188	1.37869	1.53968	0.000102737
M0ZQK7	Uncharacterized protein OS=Solanum tuberosum PE=4 SV=1	0.615187	0.832042	0.847901	1.2184	1.15401	1.15927	1.53877	0.00611056
I1VR15	Clone PI1261 invertase inhibitor mRNA OS=Solanum tuberosum GN=inh1 PE=2 SV=1	0.946429	0.970033	1.04815	1.41518	1.62801	1.51846	1.5387	0.00149509
Q2V9C2	DNA-binding protein-like OS=Solanum tuberosum PE=2 SV=1	0.858231	0.838836	0.833648	1.33626	1.14639	1.40076	1.53451	0.00418546
M1BCB2	Uncharacterized protein OS=Solanum tuberosum GN=102592584 PE=4 SV=1	0.805015	0.818143	0.760371	1.22135	1.2092	1.2258	1.534	1.99612e-05
M0ZLR4	Uncharacterized protein OS=Solanum tuberosum GN=102603654 PE=4 SV=1	1.02185	1	1.19485	1.48908	1.8172	1.60225	1.52596	0.0078444
M1AGG9	Uncharacterized protein OS=Solanum tuberosum GN=102594989 PE=4 SV=1	0.765095	0.69617	0.921061	1.19768	1.34723	1.08904	1.52538	0.0140705
M1A2S2	Uncharacterized protein OS=Solanum tuberosum PE=4 SV=1	0.819251	0.746815	0.840426	1.12638	1.38694	1.14894	1.52182	0.00893992
M1CW20	Uncharacterized protein OS=Solanum tuberosum PE=4 SV=1	0.740873	0.843689	0.814935	1.21193	1.18932	1.22403	1.51085	0.000224067
M1A983	Uncharacterized protein OS=Solanum tuberosum GN=102604377 PE=4 SV=1	0.911765	0.815648	0.872179	1.2262	1.34938	1.3502	1.51015	0.00088638
M1B3U7	Uncharacterized protein OS=Solanum tuberosum PE=3 SV=1	0.849723	0.847412	0.850103	1.2502	1.20367	1.39014	1.50909	0.00152077
Q2HPK8	Putative endochitinase (Fragment) OS=Solanum tuberosum GN=chit1 PE=2 SV=1	1.1134	1.04961	0.870242	1.53608	1.66319	1.37543	1.50818	0.00968875
Q4PLU4	Subtilisin-like serine protease (Fragment) OS=Solanum tuberosum PE=4 SV=1	0.741615	0.791315	0.630457	1.0883	1.11862	1.05482	1.5077	0.00199363
M1BFU3	Uncharacterized protein OS=Solanum tuberosum PE=3 SV=1	0.974632	1.12092	0.932609	1.47218	1.41909	1.66594	1.50494	0.00566524
M1BB16	Uncharacterized protein OS=Solanum tuberosum PE=4 SV=1	0.865219	0.786346	0.841917	1.31626	1.22788	1.20785	1.50472	0.00049981
M1AXY0	Uncharacterized protein OS=Solanum tuberosum GN=102600595 PE=3 SV=1	0.94749	0.886792	0.902355	1.49967	1.303	1.31146	1.50335	0.00233682
Q07511	Formate dehydrogenase, mitochondrial OS=Solanum tuberosum GN=FDH1 PE=1 SV=2	0.839132	0.84648	0.873037	1.29807	1.24591	1.2906	1.49867	2.49371e-05
M1CDD7	Transcription elongation factor SPT4 homolog OS=Solanum tuberosum GN=102600981 PE=3 SV=1	0.815498	0.989362	0.968652	1.2952	1.33333	1.52351	1.49704	0.00679126
M1AEW6	Uncharacterized protein OS=Solanum tuberosum GN=102596437 PE=4 SV=1	0.76269	0.702155	0.807506	1.1345	1.13308	1.13333	1.49665	0.000249171
M1C7T2	Ferredoxin OS=Solanum tuberosum GN=102579702 PE=3 SV=1	0.64186	0.720732	0.96323	1.21767	1.17927	1.08075	1.49525	0.0216046
M1ARK1	Uncharacterized protein OS=Solanum tuberosum PE=4 SV=1	1.07537	0.991195	1.01495	1.55343	1.42087	1.63334	1.49525	0.00159923
M1AHN6	Uncharacterized protein OS=Solanum tuberosum GN=102583474 PE=4 SV=1	0.82131	0.761224	0.821601	1.20422	1.1551	1.23433	1.49478	0.000204576
M1D472	Uncharacterized protein OS=Solanum tuberosum PE=4 SV=1	1.07775	1.14555	0.87668	1.44992	1.59659	1.58419	1.49378	0.00545884
M0ZM32	Uncharacterized protein OS=Solanum tuberosum GN=102592268 PE=3 SV=1	0.921664	0.833779	0.855883	1.28128	1.31387	1.30555	1.49376	0.000107284
M1ARW9	1-acyl-sn-glycerol-3-phosphate acyltransferase OS=Solanum tuberosum GN=102588112 PE=3 SV=1	0.913203	0.627184	0.869637	1.12103	1.25437	1.21205	1.48855	0.015676
M1BHB8	Uncharacterized protein OS=Solanum tuberosum GN=102605988 PE=4 SV=1	0.723288	0.78492	0.821429	1.18904	1.19654	1.07823	1.48685	0.00138056
M1AMX8	Uncharacterized protein OS=Solanum tuberosum GN=102592819 PE=4 SV=1	0.928107	0.83954	0.78664	1.30198	1.25167	1.2333	1.48258	0.000875351
M1B638	Uncharacterized protein OS=Solanum tuberosum PE=4 SV=1	0.933857	0.948993	0.962552	1.41126	1.30291	1.50277	1.48202	0.00143345
M1D4J2	Uncharacterized protein OS=Solanum tuberosum GN=102600083 PE=4 SV=1	0.856834	0.810446	0.946115	1.33862	1.27392	1.25522	1.47998	0.000893319
M1AQE3	Uncharacterized protein OS=Solanum tuberosum PE=4 SV=1	0.688852	0.825705	0.680412	1.14721	0.926646	1.15611	1.47153	0.017631
M1A997	Uncharacterized protein OS=Solanum tuberosum GN=102582371 PE=4 SV=1	0.797881	0.877466	0.87931	1.15212	1.25493	1.34692	1.46946	0.00303796
M1BY26	Uncharacterized protein OS=Solanum tuberosum GN=102600837 PE=4 SV=1	0.904425	0.852941	0.837001	1.33097	1.14639	1.32681	1.46632	0.00327198
M1A358	Uncharacterized protein OS=Solanum tuberosum GN=102589112 PE=4 SV=1	0.993291	0.734135	1.07011	1.32159	1.40769	1.35838	1.46117	0.0147408
M1A8S4	Uncharacterized protein OS=Solanum tuberosum PE=3 SV=1	0.929371	0.844695	0.822261	1.25175	1.31574	1.21959	1.45863	0.000776139
M1CNK7	Uncharacterized protein OS=Solanum tuberosum GN=102588449 PE=3 SV=1	0.828645	0.731372	0.903252	1.2604	1.20397	1.12396	1.45673	0.004134
M0ZW66	Uncharacterized protein OS=Solanum tuberosum GN=102601883 PE=4 SV=1	0.922645	0.870975	0.945546	1.38269	1.29616	1.30867	1.45574	0.000282264
M1CU92	Uncharacterized protein OS=Solanum tuberosum GN=102591020 PE=4 SV=1	0.835398	0.635864	0.643945	1.07655	0.922896	1.07505	1.45352	0.0180921
M1D1C6	Phospho-2-dehydro-3-deoxyheptonate aldolase OS=Solanum tuberosum GN=102577618 PE=3 SV=1	0.767164	0.722684	0.89642	1.14378	1.16251	1.15956	1.45241	0.00235947
M1C3C4	Uncharacterized protein OS=Solanum tuberosum GN=102582329 PE=4 SV=1	0.915577	0.839927	0.90823	1.21623	1.29458	1.35688	1.45198	0.00105661
M1CMA7	Uncharacterized protein OS=Solanum tuberosum GN=102595709 PE=4 SV=1	0.963801	0.963722	1.07131	1.52828	1.31374	1.50995	1.45122	0.00433154
M1CLY6	Uncharacterized protein OS=Solanum tuberosum GN=102590818 PE=4 SV=1	0.989095	0.921693	1.00496	1.42421	1.37143	1.42432	1.4473	0.000150243
M1AUM6	Uncharacterized protein OS=Solanum tuberosum GN=102599962 PE=3 SV=1	0.942419	0.942645	0.951121	1.38122	1.37318	1.34907	1.44683	1.93495e-06
M1D7H3	Uncharacterized protein OS=Solanum tuberosum PE=4 SV=1	0.8308	0.757937	0.825956	1.16854	1.19012	1.13494	1.44681	0.000226378
M1CFV3	Uncharacterized protein OS=Solanum tuberosum PE=4 SV=1	0.897928	0.891858	0.880671	1.2473	1.28773	1.3224	1.44449	5.90927e-05
M1BMA2	Uncharacterized protein OS=Solanum tuberosum PE=4 SV=1	0.453313	0.718023	0.590136	0.926205	0.851744	0.765306	1.44382	0.0435467
A7UE73	LRR receptor-like kinase OS=Solanum tuberosum PE=2 SV=1	1.07104	1.10231	1.09302	1.56066	1.581	1.57267	1.44329	1.6094e-06
M1D828	Uncharacterized protein OS=Solanum tuberosum GN=102591696 PE=4 SV=1	0.806551	0.874745	0.98008	1.2775	1.2276	1.33466	1.44277	0.00267699
M1AFA9	Glutamate dehydrogenase OS=Solanum tuberosum GN=102585678 PE=3 SV=1	0.915419	0.954098	0.916825	1.34002	1.3677	1.31014	1.44198	3.95972e-05
M1C145	Uncharacterized protein OS=Solanum tuberosum GN=102578302 PE=4 SV=1	0.82616	0.830479	0.85023	1.12574	1.30822	1.18088	1.44197	0.00248179
M1BAR3	Uncharacterized protein OS=Solanum tuberosum GN=102580484 PE=4 SV=1	0.901709	0.768439	0.79594	1.27564	1.0446	1.23184	1.44037	0.0114013
M1BTH5	Uncharacterized protein OS=Solanum tuberosum PE=4 SV=1	0.797127	0.649147	0.716527	1.04249	0.99727	1.07395	1.43967	0.00277151
M1B1I3	Uncharacterized protein OS=Solanum tuberosum PE=3 SV=1	0.916738	0.894075	0.86028	1.2885	1.24433	1.31202	1.43943	0.000109281
M1CYG2	Uncharacterized protein OS=Solanum tuberosum GN=102593339 PE=4 SV=1	0.854962	0.885185	0.912646	1.23435	1.36667	1.21491	1.43846	0.00154804
M0ZIY3	Uncharacterized protein OS=Solanum tuberosum PE=4 SV=1	0.835337	0.827602	0.83873	1.12755	1.17828	1.29016	1.43744	0.00162756
K9MBM3	Beta-1,3-glucanase 28 OS=Solanum tuberosum GN=B13G_28 PE=2 SV=1	0.510656	0.540541	0.60292	0.749361	0.758446	0.867883	1.43623	0.00678765
M1AB08	Uncharacterized protein OS=Solanum tuberosum GN=102605667 PE=3 SV=1	0.943897	0.938233	0.93442	1.37674	1.33589	1.32831	1.43471	1.17127e-05
M1C0I7	Uncharacterized protein OS=Solanum tuberosum PE=4 SV=1	0.731707	0.912424	0.845638	1.11111	1.21792	1.23826	1.43278	0.00549482
M1D530	Isocitrate dehydrogenase [NADP] OS=Solanum tuberosum GN=102591365 PE=3 SV=1	0.863433	0.863807	0.851773	1.25225	1.21731	1.22532	1.43267	5.052e-06
Q94F66	1-aminocyclopropane-1-carboxylate oxidase OS=Solanum tuberosum GN=ACO1 PE=2 SV=1	0.752	0.833597	0.820472	1.20381	1.09746	1.14016	1.43031	0.000985738
Q307Z3	Fructokinase-like OS=Solanum tuberosum GN=102577816 PE=2 SV=1	0.736808	0.837349	0.686312	1.03742	1.09679	1.09848	1.43009	0.00265273
M1CZK0	Uncharacterized protein OS=Solanum tuberosum GN=102577442 PE=4 SV=1	0.882914	0.987002	0.93115	1.30511	1.35442	1.34089	1.42818	0.000281769
M1BBH3	Uncharacterized protein OS=Solanum tuberosum PE=4 SV=1	0.836312	0.832669	0.798906	1.11383	1.25232	1.15765	1.42786	0.00116744
M1CHA1	Uncharacterized protein OS=Solanum tuberosum GN=102592278 PE=3 SV=1	0.897795	0.984156	0.935265	1.36525	1.28336	1.36313	1.42401	0.000412231
M1C5I5	Uncharacterized protein OS=Solanum tuberosum GN=102601702 PE=4 SV=1	0.588235	0.91773	0.875952	1.1359	1.11631	1.13819	1.42339	0.0317223
M1BJP9	Uncharacterized protein OS=Solanum tuberosum GN=102578856 PE=4 SV=1	0.957664	0.91598	1.11241	1.42336	1.37397	1.44964	1.42227	0.00273944
M1CIW1	Uncharacterized protein OS=Solanum tuberosum GN=102602502 PE=4 SV=1	0.806152	0.818802	0.804391	1.28149	1.0326	1.13706	1.42061	0.00923235
M1ARF6	Uncharacterized protein OS=Solanum tuberosum GN=102579351 PE=3 SV=1	0.939148	0.870746	0.948464	1.30482	1.25422	1.34982	1.4171	0.000484829
M1C835	Peroxidase OS=Solanum tuberosum GN=102600390 PE=3 SV=1	0.999469	0.975074	0.970504	1.43783	1.4089	1.32207	1.41553	0.000343008
M1CNK2	Uncharacterized protein OS=Solanum tuberosum PE=3 SV=1	0.814779	0.707161	0.777022	1.07774	1.10742	1.0639	1.41327	0.00074246
M1BP38	Uncharacterized protein OS=Solanum tuberosum GN=102586337 PE=4 SV=1	0.738659	0.812465	0.891648	1.143	1.14711	1.15801	1.41156	0.00165085
M0ZTQ4	Uncharacterized protein OS=Solanum tuberosum GN=102586424 PE=4 SV=1	0.837957	0.998824	0.807692	1.13682	1.38471	1.20798	1.4103	0.0187231
M1AG32	Uncharacterized protein OS=Solanum tuberosum GN=102585668 PE=3 SV=1	0.87917	0.893897	0.89375	1.1566	1.17934	1.41406	1.40617	0.0118768
M1AEI7	Uncharacterized protein OS=Solanum tuberosum GN=102585161 PE=4 SV=1	1.00243	0.952031	0.964353	1.33719	1.2588	1.50657	1.40555	0.00615251
M1AH25	Uncharacterized protein OS=Solanum tuberosum GN=102580398 PE=4 SV=1	0.560752	0.679135	0.644701	0.844108	0.892923	0.910763	1.40497	0.00325264
M1CMI6	Uncharacterized protein OS=Solanum tuberosum GN=102585784 PE=3 SV=1	0.71677	0.774127	0.742565	1.01708	1.00726	1.11312	1.40475	0.00131769
M1DCR5	Uncharacterized protein OS=Solanum tuberosum GN=102603168 PE=4 SV=1	0.717128	0.777502	0.761785	1.04044	1.08375	1.04368	1.40394	0.000184134
M1CCJ6	Uncharacterized protein OS=Solanum tuberosum GN=102582451 PE=4 SV=1	0.779904	0.868996	0.96099	1.19002	1.18147	1.29257	1.40391	0.00515329
M1AWH0	Uncharacterized protein OS=Solanum tuberosum PE=4 SV=1	0.871579	0.812195	0.972346	1.09895	1.28488	1.34389	1.40344	0.0149909
A0A0E3UR69	Acyl-[acyl-carrier-protein] desaturase OS=Solanum tuberosum GN=SAD PE=2 SV=1	1.19628	0.965382	0.913953	1.63946	1.30212	1.37209	1.40254	0.0373927
M1D5V8	Uncharacterized protein OS=Solanum tuberosum PE=4 SV=1	0.754059	0.866362	0.972986	1.14279	1.23664	1.25617	1.40186	0.00859506
Q6ST24	Cathepsin B-like cysteine proteinase OS=Solanum tuberosum PE=2 SV=1	0.870298	0.980146	0.89857	1.22118	1.34229	1.28759	1.40089	0.00157476
M0ZNL5	Uncharacterized protein OS=Solanum tuberosum GN=102592934 PE=3 SV=1	0.644865	0.554823	0.544877	0.811191	0.822479	0.80834	1.39978	0.00192747
M1CFT0	Glycosyltransferase OS=Solanum tuberosum PE=3 SV=1	0.731311	0.748393	0.850806	1.0552	1.05035	1.15468	1.39893	0.00356809
M1A8J5	Sucrose synthase OS=Solanum tuberosum PE=3 SV=1	0.825323	0.808658	0.826259	1.20362	1.08712	1.14964	1.39839	0.000666332
M1CHA8	Uncharacterized protein OS=Solanum tuberosum GN=102596483 PE=4 SV=1	0.980629	0.937039	0.787509	1.19933	1.22636	1.35212	1.39651	0.00888782
M1AE81	Uncharacterized protein OS=Solanum tuberosum PE=3 SV=1	0.814403	0.862341	0.87011	1.15618	1.19127	1.20395	1.39442	0.000119327
M1BBH5	Non-specific lipid-transfer protein OS=Solanum tuberosum GN=102598725 PE=3 SV=1	1.01733	0.91976	1.08137	1.29358	1.43713	1.46961	1.39154	0.00533218
M1CFZ8	Uncharacterized protein OS=Solanum tuberosum GN=102586036 PE=4 SV=1	0.915066	0.916262	0.987342	1.22144	1.20388	1.49022	1.38914	0.0187635
M1BVP2	Uncharacterized protein OS=Solanum tuberosum PE=3 SV=1	0.701031	0.566845	0.765683	0.975945	0.84492	0.998155	1.38625	0.0257369
M1BHQ9	Uncharacterized protein OS=Solanum tuberosum GN=102599305 PE=4 SV=1	0.93048	0.964443	0.931267	1.38889	1.24812	1.27851	1.38544	0.00119753
M1BXD5	Uncharacterized protein OS=Solanum tuberosum GN=102602088 PE=3 SV=1	0.864387	0.872951	0.862113	1.27241	1.20246	1.12113	1.38337	0.00162584
M1B8K1	Uncharacterized protein OS=Solanum tuberosum PE=4 SV=1	0.865631	0.902408	0.838554	1.18896	1.18063	1.22922	1.38065	0.000156012
M1B340	Uncharacterized protein OS=Solanum tuberosum GN=102603495 PE=4 SV=1	1.11353	1.02956	1.11448	1.53542	1.49912	1.46168	1.38024	0.000305258
M1C498	Small ubiquitin-related modifier OS=Solanum tuberosum GN=102593982 PE=2 SV=1	1.11561	0.807609	0.985192	1.35161	1.26992	1.39092	1.3796	0.0186335
M1BYF7	Small nuclear ribonucleoprotein-associated protein OS=Solanum tuberosum GN=102585140 PE=3 SV=1	0.875287	0.909412	0.865584	1.16141	1.18559	1.30807	1.37913	0.0021
M1BD41	Uncharacterized protein OS=Solanum tuberosum PE=4 SV=1	0.919564	0.940479	0.977612	1.30783	1.34922	1.25277	1.37784	0.000397511
M1B4G3	Uncharacterized protein OS=Solanum tuberosum GN=102598011 PE=3 SV=1	0.943738	0.871255	0.878382	1.22473	1.24325	1.23842	1.37612	0.00014146
M1CB98	Carboxypeptidase OS=Solanum tuberosum PE=3 SV=1	0.883497	0.919479	0.879656	1.23371	1.23991	1.21646	1.37554	2.05647e-05
M1AFW6	Uncharacterized protein OS=Solanum tuberosum GN=102587153 PE=4 SV=1	0.939219	0.840336	1	1.18524	1.36415	1.27392	1.37551	0.00746371
M1CKQ3	Uncharacterized protein OS=Solanum tuberosum GN=102596544 PE=4 SV=1	0.856338	0.924513	0.788534	1.2631	1.14367	1.125	1.37456	0.005357
M1A8Y5	Uncharacterized protein OS=Solanum tuberosum GN=102602697 PE=4 SV=1	0.610204	0.8915	0.660064	0.997085	0.972357	0.996805	1.37214	0.0369073
M1C8Q0	Uncharacterized protein OS=Solanum tuberosum GN=102600142 PE=4 SV=1	0.861475	0.862848	0.86717	1.29461	1.18756	1.07208	1.3715	0.00752927
M1D2T7	Uncharacterized protein OS=Solanum tuberosum GN=102601087 PE=4 SV=1	0.902174	0.949602	0.828418	1.16908	1.1565	1.34987	1.37134	0.0098429
M1C8Q2	UMP-CMP kinase OS=Solanum tuberosum GN=102603990 PE=3 SV=1	0.888889	0.889868	0.915216	1.14182	1.17873	1.37169	1.37056	0.00976962
M0ZZ60	Uncharacterized protein OS=Solanum tuberosum GN=102592574 PE=3 SV=1	0.725052	0.598582	0.804199	1.03768	0.89078	0.987402	1.37034	0.02358
H6TR50	12-oxophytodienoate reductase 3 OS=Solanum tuberosum PE=2 SV=1	0.825071	0.875394	0.868852	1.13744	1.1584	1.2232	1.36964	0.000471894
M1D0N8	ATP-dependent Clp protease proteolytic subunit OS=Solanum tuberosum GN=102600187 PE=3 SV=1	0.833396	0.828902	0.785268	1.1042	1.17156	1.07022	1.36707	0.000866056
M1CPI4	Uncharacterized protein OS=Solanum tuberosum GN=102596503 PE=4 SV=1	0.8357	0.922438	1.07427	1.26369	1.19391	1.41114	1.36588	0.021786
M0ZKQ9	Uncharacterized protein OS=Solanum tuberosum PE=4 SV=1	0.844017	0.923325	0.901187	1.15567	1.26041	1.22771	1.36547	0.00112409
M1CB14	Xyloglucan endotransglucosylase/hydrolase OS=Solanum tuberosum GN=102603929 PE=3 SV=1	0.663325	0.701449	0.776211	0.881092	0.967768	1.07225	1.36438	0.0156668
M1CFR0	Uncharacterized protein OS=Solanum tuberosum GN=102604607 PE=4 SV=1	0.843792	0.839397	0.850228	1.14197	1.16415	1.14795	1.3634	1.95179e-06
M1BC20	Peroxidase OS=Solanum tuberosum GN=102590326 PE=3 SV=1	1.01094	1.03038	0.970332	1.39027	1.39489	1.31203	1.36045	0.000356331
M0ZJQ4	Uncharacterized protein OS=Solanum tuberosum PE=4 SV=1	0.895407	0.989768	0.922768	1.24511	1.2641	1.30915	1.35985	0.000573436
Q6R2P7	14-3-3 protein OS=Solanum tuberosum GN=St14i PE=2 SV=1	0.844581	0.867061	0.874915	1.17042	1.14263	1.20352	1.35955	9.7356e-05
M1BB14	Pectinesterase OS=Solanum tuberosum GN=102587467 PE=4 SV=1	1.09251	1.01977	0.924819	1.29695	1.36837	1.45924	1.35806	0.00582077
M1C7U4	Uncharacterized protein OS=Solanum tuberosum GN=102585196 PE=4 SV=1	0.916331	0.843542	0.900845	1.23085	1.16378	1.21465	1.3565	0.000456701
M0ZRV7	Uncharacterized protein OS=Solanum tuberosum GN=102605032 PE=4 SV=1	0.892086	0.678322	0.903226	0.989209	1.17133	1.19355	1.35593	0.0397883
M1D026	Uncharacterized protein OS=Solanum tuberosum GN=102590836 PE=4 SV=1	1.0168	1.02138	0.997333	1.36957	1.389	1.35644	1.35562	7.3459e-06
M1A4H5	Uncharacterized protein OS=Solanum tuberosum GN=102578271 PE=4 SV=1	1.83111	1.79809	1.76193	2.54173	2.37779	2.38837	1.35554	0.00035126
M1A232	Uncharacterized protein OS=Solanum tuberosum GN=102588652 PE=3 SV=1	0.823159	0.742108	0.856343	1.07413	1.13453	1.07276	1.35506	0.00192877
M1ABT4	Uncharacterized protein OS=Solanum tuberosum GN=102600546 PE=4 SV=1	0.749258	0.892011	0.908065	1.13798	1.16418	1.15	1.35414	0.00413788
M1A554	Uncharacterized protein OS=Solanum tuberosum GN=102589135 PE=3 SV=1	0.864996	0.895296	0.870477	1.15227	1.20428	1.20288	1.353	9.16967e-05
M1AUH9	Uncharacterized protein OS=Solanum tuberosum GN=102601976 PE=4 SV=1	0.998373	0.890307	0.90657	1.18158	1.27723	1.32288	1.3529	0.00356035
M1CQ41	Uncharacterized protein OS=Solanum tuberosum GN=102583454 PE=4 SV=1	0.946796	0.949563	0.987412	1.30492	1.12834	1.46626	1.35223	0.0263218
M1D5G5	Uncharacterized protein OS=Solanum tuberosum PE=4 SV=1	0.998062	1.02028	0.928723	1.45349	1.26236	1.26809	1.35183	0.00727817
M1B648	Uncharacterized protein OS=Solanum tuberosum GN=102583766 PE=4 SV=1	0.89826	0.989011	1.05646	1.38019	1.22711	1.36916	1.35082	0.0069131
M1AY19	Chlorophyll a-b binding protein, chloroplastic OS=Solanum tuberosum GN=102586836 PE=3 SV=1	0.738469	0.751383	0.737908	1.02129	0.938105	1.04528	1.34874	0.00138687
K7VK61	Pathogenesis-related protein P2 OS=Solanum tuberosum PE=2 SV=1	0.816202	0.872786	0.877373	1.10241	1.17304	1.18302	1.34761	0.000755369
M1C183	Peroxidase OS=Solanum tuberosum GN=102605292 PE=3 SV=1	0.748667	0.695749	0.794895	1.05636	1	0.960802	1.34736	0.00288436
M1C7S5	Uncharacterized protein OS=Solanum tuberosum GN=102582252 PE=4 SV=1	0.902364	0.790175	0.985665	1.20178	1.14318	1.26001	1.34604	0.00940247
M1AB35	Uncharacterized protein OS=Solanum tuberosum GN=102580973 PE=4 SV=1	0.878273	0.766827	0.818458	1.12343	1.02524	1.16711	1.34593	0.00580069
M1AAL2	Uncharacterized protein OS=Solanum tuberosum GN=102599697 PE=4 SV=1	0.847283	0.813608	0.808802	1.15304	1.07272	1.09523	1.3447	0.000450913
M1C1I3	Uncharacterized protein OS=Solanum tuberosum GN=102595528 PE=4 SV=1	0.900634	0.806452	0.906217	1.13108	1.13419	1.24868	1.34464	0.00399974
M1A7J1	Uncharacterized protein OS=Solanum tuberosum GN=102596191 PE=3 SV=1	0.807142	0.835591	0.907156	1.13257	1.13454	1.16139	1.34457	0.000715038
M1CPK1	Uncharacterized protein OS=Solanum tuberosum GN=102593653 PE=4 SV=1	0.905998	0.881926	0.903101	1.20358	1.20711	1.20704	1.34437	2.27899e-06
M1BF26	Uncharacterized protein OS=Solanum tuberosum PE=3 SV=1	0.826568	0.891429	0.916355	1.23321	1.10531	1.201	1.3436	0.00298178
M1CNI7	Uncharacterized protein OS=Solanum tuberosum GN=102589759 PE=4 SV=1	0.781157	0.851095	0.821002	1.13242	1.08836	1.07228	1.34232	0.000494247
M1DFQ4	Uncharacterized protein OS=Solanum tuberosum GN=102583658 PE=3 SV=1	0.805814	0.750703	0.778947	1.07733	1.0242	1.03213	1.34177	0.000316554
M1BJD2	Uncharacterized protein OS=Solanum tuberosum GN=102600114 PE=4 SV=1	0.781337	0.951567	0.957576	1.12535	1.34758	1.13636	1.3415	0.0296799
M1BF34	Uncharacterized protein OS=Solanum tuberosum PE=4 SV=1	0.778894	0.875995	0.936955	1.11558	1.18643	1.17345	1.34092	0.0044372
M1C076	Uncharacterized protein OS=Solanum tuberosum GN=102604500 PE=4 SV=1	1.02653	0.969492	1.07529	1.35809	1.25763	1.49176	1.33737	0.00971204
M1A3V0	Uncharacterized protein OS=Solanum tuberosum PE=4 SV=1	0.925632	1.05626	1.03779	1.40361	1.29604	1.33837	1.33723	0.00272987
M1BSR0	Uncharacterized protein OS=Solanum tuberosum GN=102578471 PE=4 SV=1	0.86018	0.779232	0.851138	1.02535	1.1466	1.15587	1.33618	0.00477579
M1BNE8	Uncharacterized protein OS=Solanum tuberosum PE=4 SV=1	0.838915	0.913721	0.899367	1.17943	1.26195	1.09923	1.33507	0.00478246
M1AP60	Uncharacterized protein OS=Solanum tuberosum GN=102597067 PE=4 SV=1	0.892003	0.972973	0.888407	1.22693	1.2945	1.14843	1.33286	0.00374976
M0ZJH1	Uncharacterized protein OS=Solanum tuberosum GN=102595490 PE=4 SV=1	1.0961	0.988117	0.988124	1.3964	1.3245	1.37173	1.33209	0.00123216
M1D4R5	Uncharacterized protein OS=Solanum tuberosum GN=102591841 PE=3 SV=1	1.0099	0.974146	0.954824	1.34344	1.44783	1.12251	1.33173	0.0287898
M1C475	Uncharacterized protein OS=Solanum tuberosum GN=102604715 PE=4 SV=1	0.949275	0.941667	1.06406	1.2971	1.31	1.32028	1.32907	0.00127939
M1AX96	Uncharacterized protein OS=Solanum tuberosum PE=4 SV=1	0.583333	0.54616	0.626495	0.794486	0.733902	0.805051	1.32885	0.00388938
M1CIN3	Uncharacterized protein OS=Solanum tuberosum PE=3 SV=1	1.00275	1.0378	1.06242	1.35132	1.42843	1.33694	1.32669	0.000528798
M1BHE9	Aldehyde dehydrogenase OS=Solanum tuberosum GN=102591095 PE=3 SV=1	0.799379	0.89724	0.810859	0.99335	1.22548	1.1077	1.32664	0.0208349
M1ALT0	Catalase OS=Solanum tuberosum GN=102598238 PE=3 SV=1	1.24533	1.03856	1.23917	1.63853	1.56736	1.46512	1.32584	0.010605
M1CSS4	Uncharacterized protein OS=Solanum tuberosum GN=102601837 PE=4 SV=1	1.11096	1.085	1.07111	1.50695	1.58895	1.23492	1.3256	0.0300901
M1C0W7	Uncharacterized protein OS=Solanum tuberosum PE=4 SV=1	0.813131	0.626168	0.657439	0.992424	0.883178	0.903114	1.32526	0.0272857
M1CMJ2	Xylose isomerase OS=Solanum tuberosum GN=102582159 PE=3 SV=1	0.952691	0.987057	0.963602	1.26584	1.2998	1.28045	1.32471	2.41673e-05
M1APJ5	Acyl-coenzyme A oxidase OS=Solanum tuberosum PE=3 SV=1	0.860702	0.85708	0.860839	1.15675	1.10653	1.15249	1.32465	6.54344e-05
M1BM03	Uncharacterized protein OS=Solanum tuberosum GN=102595051 PE=3 SV=1	0.89771	0.937255	0.705621	1.07557	1.2	1.08876	1.32423	0.0282822
M1BU30	Glycine cleavage system H protein OS=Solanum tuberosum GN=102598788 PE=3 SV=1	0.728892	0.731707	0.699827	1.0093	0.989024	0.861592	1.32377	0.00789824
M1B5I2	Uncharacterized protein OS=Solanum tuberosum GN=102577503 PE=3 SV=1	0.817029	0.833651	0.836282	1.0945	1.07893	1.11783	1.32341	3.07991e-05
B2M1T0	Vacoular processing enzyme 1 OS=Solanum tuberosum GN=VPE1 PE=2 SV=1	0.718073	0.775351	0.773713	0.99197	0.916988	1.09096	1.32322	0.0104836
M0ZWD8	Uncharacterized protein OS=Solanum tuberosum PE=3 SV=1	0.950539	0.877831	0.868931	1.20583	1.15644	1.20362	1.32202	0.000683311
M0ZL28	Uncharacterized protein OS=Solanum tuberosum GN=102592794 PE=4 SV=1	1.01625	1.0332	1.07188	1.33703	1.37247	1.41178	1.32036	0.00025279
M1CT08	Uncharacterized protein OS=Solanum tuberosum GN=102588295 PE=3 SV=1	0.748231	0.865643	0.809473	1.05445	1.05417	1.08973	1.3198	0.00197677
M1AV12	Uncharacterized protein OS=Solanum tuberosum GN=102589300 PE=3 SV=1	1.08066	0.972663	1.015	1.40332	1.35802	1.28375	1.31834	0.00226546
M1C7R4	Uncharacterized protein OS=Solanum tuberosum GN=102606036 PE=4 SV=1	0.939385	0.9896	0.833298	1.21373	1.22262	1.20197	1.31714	0.00327208
M1ADQ4	Annexin OS=Solanum tuberosum GN=102594355 PE=3 SV=1	0.744034	0.975213	0.810221	1.16051	1.12586	1.0445	1.31683	0.02545
M1ACG4	Ubiquinol oxidase OS=Solanum tuberosum GN=102588786 PE=3 SV=1	1.17308	1.00909	0.875093	1.19872	1.35909	1.46543	1.31596	0.0499144
M1AUJ1	Uncharacterized protein OS=Solanum tuberosum GN=102605217 PE=3 SV=1	0.803698	1.0377	0.893277	1.26316	1.15328	1.17721	1.3141	0.0195593
M1A0W1	Lipid transfer-like protein VAS-like isoform 2 OS=Solanum tuberosum GN=102585969 PE=2 SV=1	0.967326	0.849558	0.812425	1.25795	1.14091	1.05549	1.31379	0.0214435
M1CLH3	Uncharacterized protein OS=Solanum tuberosum GN=102605781 PE=4 SV=1	0.725694	0.879501	0.659091	0.980324	1.03601	0.957955	1.31357	0.0268629
M1CGT0	Uncharacterized protein OS=Solanum tuberosum PE=3 SV=1	0.797827	0.861235	0.764286	1.03732	1.08198	1.06353	1.3134	0.0012605
M1BM89	Uncharacterized protein OS=Solanum tuberosum GN=102582855 PE=4 SV=1	0.928879	0.855542	0.897939	1.20797	1.10959	1.20412	1.31291	0.00191596
M1CFT3	Uncharacterized protein OS=Solanum tuberosum PE=4 SV=1	0.770563	0.916451	0.829596	1.08983	1.16021	1.05381	1.31282	0.00757169
M1CRL9	Uncharacterized protein OS=Solanum tuberosum GN=102588070 PE=4 SV=1	1.139	1.20398	1.0706	1.54357	1.49585	1.44159	1.3127	0.00183526
M1AU05	Uncharacterized protein OS=Solanum tuberosum PE=4 SV=1	0.938534	0.968535	1.01228	1.17872	1.39331	1.25295	1.31022	0.0104809
M1AAI2	Uncharacterized protein OS=Solanum tuberosum GN=102591890 PE=3 SV=1	1.00672	0.908241	0.852917	1.12492	1.26739	1.23196	1.3094	0.0100564
G1CCB8	ATP-dependent Clp protease proteolytic subunit OS=Solanum tuberosum GN=clpP PE=3 SV=1	0.917819	0.825886	0.901527	1.14673	1.15126	1.16454	1.30897	0.000698681
M1BZH7	Dirigent protein OS=Solanum tuberosum GN=102595205 PE=3 SV=1	1.06702	1.03717	1.16249	1.34563	1.35869	1.57071	1.30868	0.0149608
M1AXW2	Uncharacterized protein OS=Solanum tuberosum GN=102585835 PE=3 SV=1	0.832965	0.84033	0.860421	1.10849	1.10585	1.09766	1.30717	7.98394e-06
M1AGG3	Uncharacterized protein OS=Solanum tuberosum GN=102593344 PE=4 SV=1	0.82045	0.85237	0.843102	1.0626	1.06181	1.16375	1.30694	0.00185064
M0ZXT5	Uncharacterized protein OS=Solanum tuberosum GN=102592959 PE=4 SV=1	0.938002	0.951162	0.917942	1.2848	1.22005	1.16035	1.30569	0.00154074
M1D1L1	Uncharacterized protein OS=Solanum tuberosum PE=4 SV=1	1.10964	1.10899	1.15746	1.36063	1.50478	1.54144	1.30531	0.00393347
M1C0F2	Uncharacterized protein OS=Solanum tuberosum GN=102591325 PE=4 SV=1	0.771875	0.75813	0.781818	1.05521	1.0249	0.93607	1.30467	0.00297435
M1BTX4	Uncharacterized protein OS=Solanum tuberosum GN=102590543 PE=4 SV=1	0.800279	0.779255	0.756652	0.896648	1.1117	1.03829	1.30411	0.0212103
M1BEC3	Histone H3 OS=Solanum tuberosum GN=102584902 PE=3 SV=1	0.998165	0.955813	1.10962	1.30187	1.29616	1.39648	1.30386	0.00526529
M1CNA0	Uncharacterized protein OS=Solanum tuberosum GN=102593240 PE=4 SV=1	0.713012	0.751984	0.725245	1.00238	0.937169	0.915125	1.30336	0.00150008
M1BIS6	Uncharacterized protein OS=Solanum tuberosum GN=102587843 PE=4 SV=1	0.891653	0.907113	0.9173	1.14045	1.16336	1.23418	1.30262	0.000716821
M0ZPG9	Uncharacterized protein OS=Solanum tuberosum PE=4 SV=1	0.788754	0.792559	0.989051	1.07903	1.0823	1.18613	1.30233	0.0258665
K7WJY5	Phosphoenolpyruvate carboxylase OS=Solanum tuberosum PE=2 SV=1	0.791541	0.834732	0.704317	0.994965	0.983221	1.05468	1.30133	0.00614187
M1A6H0	Uncharacterized protein OS=Solanum tuberosum GN=102592304 PE=4 SV=1	0.890451	0.79687	0.937008	1.16384	0.992514	1.25555	1.3001	0.0398026
M1A703	Uncharacterized protein OS=Solanum tuberosum PE=4 SV=1	0.980497	1.04224	1.06093	1.35048	1.30539	1.35221	1.29978	0.000428332
M1BSI9	Uncharacterized protein OS=Solanum tuberosum GN=102594129 PE=4 SV=1	0.774479	0.749738	0.742128	0.986551	1.04482	0.914326	1.29976	0.00437087
M1AF43	Uncharacterized protein OS=Solanum tuberosum GN=102591106 PE=4 SV=1	0.917034	0.794704	0.946087	1.29788	1.03481	1.12116	1.2995	0.0423889
M0ZHU5	Uncharacterized protein OS=Solanum tuberosum GN=102596553 PE=4 SV=1	1.13835	1.14407	1.13336	1.47415	1.48813	1.46509	1.29615	1.37345e-06
M1BP63	Histone H2A OS=Solanum tuberosum GN=102604745 PE=3 SV=1	0.958494	0.919489	0.917986	1.19135	1.20994	1.22242	1.29605	6.70227e-05
M1CWC8	Uncharacterized protein OS=Solanum tuberosum GN=102584018 PE=3 SV=1	0.833718	0.770667	0.947661	1.04296	1.134	1.12806	1.29505	0.0135417
M1C6S0	Uncharacterized protein OS=Solanum tuberosum GN=102597225 PE=3 SV=1	0.810358	0.890369	0.801115	1.03505	1.10164	1.09503	1.29174	0.00234231
M1A782	Uncharacterized protein OS=Solanum tuberosum GN=102602430 PE=3 SV=1	0.521638	0.555333	0.616129	0.663833	0.751333	0.771774	1.29168	0.0188336
M1CUK9	Uncharacterized protein OS=Solanum tuberosum GN=102601433 PE=4 SV=1	0.926635	0.947048	1.04545	1.22488	1.21415	1.32828	1.29056	0.00542707
M1BFY2	Uncharacterized protein OS=Solanum tuberosum GN=102602963 PE=4 SV=1	0.900166	0.90653	0.933389	1.15807	1.29449	1.08326	1.29041	0.0133426
M1D586	Uncharacterized protein OS=Solanum tuberosum PE=4 SV=1	0.86467	0.812548	0.813356	1.07942	1.07446	1.05922	1.2901	0.00019171
M1AP63	Uncharacterized protein OS=Solanum tuberosum GN=102584989 PE=3 SV=1	0.941355	0.913287	0.877633	1.15394	1.18133	1.18745	1.2893	0.000237469
M1AM36	Uncharacterized protein OS=Solanum tuberosum GN=102588101 PE=4 SV=1	0.894526	0.896952	0.836277	1.15828	1.10221	1.12721	1.2892	0.000587107
M1CE34	Uncharacterized protein OS=Solanum tuberosum GN=102589492 PE=4 SV=1	0.915901	0.853306	0.886109	1.12822	1.09642	1.19802	1.28898	0.00187053
M1AAK6	Uncharacterized protein OS=Solanum tuberosum GN=102600245 PE=4 SV=1	0.838983	0.775711	0.948298	1.12107	1.14989	1.03026	1.28803	0.0165263
M1BAL9	Uncharacterized protein OS=Solanum tuberosum GN=102588250 PE=4 SV=1	0.871495	0.987207	0.863287	1.21262	1.11727	1.17512	1.28766	0.00584002
M1C0H5	Uncharacterized protein OS=Solanum tuberosum GN=102596198 PE=4 SV=1	0.812798	0.769769	0.782317	1.02309	1.0318	0.986585	1.2861	0.000279217
M0ZI36	Uncharacterized protein OS=Solanum tuberosum GN=102579316 PE=4 SV=1	0.969168	0.924063	0.934579	1.26578	1.13795	1.22938	1.28478	0.00266088
Q38JH9	Glycine rich protein-like OS=Solanum tuberosum PE=2 SV=1	1.16371	1.1694	0.970848	1.45628	1.44332	1.34032	1.28329	0.0140577
M1BYR1	Thioredoxin OS=Solanum tuberosum GN=102602362 PE=3 SV=1	0.743478	0.894523	0.80057	0.982609	1.10548	1.03989	1.28271	0.0153107
M1A3D8	Uncharacterized protein OS=Solanum tuberosum GN=102583397 PE=3 SV=1	0.941147	0.922183	0.942065	1.19782	1.19352	1.2063	1.2824	3.8596e-06
M1A8S9	Serine/threonine-protein phosphatase 2A 55 kDa regulatory subunit B OS=Solanum tuberosum PE=3 SV=1	0.948276	0.872072	0.871227	1.15172	1.17117	1.12877	1.2824	0.000864587
M1CG08	Uncharacterized protein OS=Solanum tuberosum PE=4 SV=1	1.12459	1.24051	1.1058	1.55237	1.5254	1.36941	1.28127	0.0101062
M1B489	Uncharacterized protein OS=Solanum tuberosum GN=102598897 PE=4 SV=1	0.891183	0.906306	0.992949	1.15792	1.14454	1.26579	1.27874	0.00647967
M1CTX8	Uncharacterized protein OS=Solanum tuberosum PE=3 SV=1	0.89858	0.822518	0.882934	1.10041	1.04813	1.17772	1.27735	0.00552348
M1BX22	Uncharacterized protein OS=Solanum tuberosum GN=102589824 PE=4 SV=1	1.02729	1.02957	0.972011	1.29268	1.29192	1.28392	1.27722	0.000124219
M0ZYF6	Uncharacterized protein OS=Solanum tuberosum GN=102577576 PE=4 SV=1	0.728814	0.685232	0.75704	0.932637	0.903871	0.936236	1.27712	0.000995115
M0ZWF1	Uncharacterized protein OS=Solanum tuberosum GN=102601445 PE=4 SV=1	0.947475	0.907508	0.932961	1.24646	1.2481	1.0648	1.2767	0.0142424
M1B9C1	Histone H4 OS=Solanum tuberosum GN=102604694 PE=3 SV=1	1.18667	1.01684	1.0778	1.38929	1.35658	1.4423	1.27637	0.00555301
M1C9Z4	Uncharacterized protein OS=Solanum tuberosum GN=102582048 PE=4 SV=1	0.889037	0.941176	0.899516	1.16043	1.14118	1.17797	1.27469	0.000198576
M1BND7	Uncharacterized protein OS=Solanum tuberosum PE=4 SV=1	0.89171	0.86819	0.857543	1.06494	1.15604	1.11491	1.27449	0.00105511
M1C5Z9	Uncharacterized protein OS=Solanum tuberosum GN=102582503 PE=4 SV=1	0.940375	0.952955	0.877133	1.05168	1.29719	1.18089	1.27407	0.027561
M1CZG7	Uncharacterized protein OS=Solanum tuberosum GN=102586391 PE=4 SV=1	1.06098	1.03273	1.03459	1.21951	1.28642	1.47956	1.27401	0.0219616
M1BHK8	Uncharacterized protein OS=Solanum tuberosum GN=102591196 PE=4 SV=1	0.869809	0.937611	0.960902	1.14983	1.21034	1.16541	1.27355	0.00153302
K9MBL3	Beta-1,3-glucanase 11 OS=Solanum tuberosum GN=B13G_11 PE=2 SV=1	0.724886	0.972021	0.820819	1	1.08756	1.11832	1.27332	0.0459082
M1D758	Uncharacterized protein OS=Solanum tuberosum GN=102593259 PE=4 SV=1	0.932015	0.982213	1.05644	1.39061	1.22648	1.16401	1.27281	0.0243335
M0ZHU8	Histone H4 OS=Solanum tuberosum GN=102597419 PE=3 SV=1	1.0919	1.04048	1.07591	1.36304	1.36123	1.3575	1.27226	4.46969e-05
M1ASR2	Uncharacterized protein OS=Solanum tuberosum GN=102600937 PE=4 SV=1	0.774088	0.734414	0.701689	0.964383	0.925883	0.921628	1.27224	0.00130195
M1BLB0	Uncharacterized protein OS=Solanum tuberosum GN=102594892 PE=3 SV=1	0.82897	0.852866	0.833728	1.07505	1.065	1.05912	1.27175	1.23856e-05
M0ZY84	Uncharacterized protein OS=Solanum tuberosum GN=102582667 PE=3 SV=1	0.8897	0.836491	0.864095	1.12976	1.03689	1.1229	1.26996	0.00226701
M0ZK27	Glutaredoxin-like protein OS=Solanum tuberosum GN=102591682 PE=3 SV=1	0.978615	0.821727	0.961469	1.1054	1.25627	1.14461	1.26955	0.0209338
M1CDG7	Uncharacterized protein OS=Solanum tuberosum GN=102594922 PE=4 SV=1	0.911101	0.820187	0.757143	1.10502	1.00602	1.04511	1.26833	0.0138392
M1B8U0	Uncharacterized protein OS=Solanum tuberosum GN=102603323 PE=3 SV=1	0.831306	0.821697	0.852118	1.14761	0.968844	1.0603	1.2681	0.0129116
M1C0I4	Uncharacterized protein OS=Solanum tuberosum PE=3 SV=1	1.02316	0.953117	1.04614	1.24188	1.2566	1.3334	1.26782	0.00248163
M1A0F1	Uncharacterized protein OS=Solanum tuberosum GN=102591802 PE=3 SV=1	0.883004	0.924836	0.822218	1.07786	1.17616	1.07869	1.26716	0.00608326
M0ZYP9	Uncharacterized protein OS=Solanum tuberosum GN=102595298 PE=4 SV=1	1.20584	1.35294	1.02581	1.50845	1.59574	1.43226	1.26554	0.0399058
M1A0I8	Kinesin-like protein OS=Solanum tuberosum GN=102605086 PE=3 SV=1	0.829767	0.861314	1.02219	1.07535	1.14599	1.21154	1.26522	0.0283055
M0ZXM4	Uncharacterized protein OS=Solanum tuberosum GN=102597966 PE=4 SV=1	1.00706	0.950945	0.920466	1.19273	1.18902	1.25315	1.26279	0.00153864
M1AXT6	Uncharacterized protein OS=Solanum tuberosum GN=102604305 PE=4 SV=1	0.896948	1.05469	0.999223	1.1711	1.25935	1.29398	1.26215	0.0119133
Q3HRY0	Uncharacterized protein OS=Solanum tuberosum PE=2 SV=1	0.950862	0.929412	1.04743	1.22414	1.21711	1.25203	1.2615	0.002517
M1ASA5	Uncharacterized protein OS=Solanum tuberosum GN=102601902 PE=4 SV=1	0.826518	0.871827	0.885702	1.1013	1.1064	1.04982	1.26063	0.000906467
M1CKP9	CASP-like protein OS=Solanum tuberosum GN=102593993 PE=3 SV=1	0.401952	0.372399	0.349558	0.483585	0.457831	0.475221	1.26046	0.00452329
M1C9P9	Uncharacterized protein OS=Solanum tuberosum PE=4 SV=1	1.04442	1.115	0.980867	1.26977	1.3827	1.30485	1.26018	0.00597884
M1D7F6	Uncharacterized protein OS=Solanum tuberosum GN=102599024 PE=4 SV=1	1.06019	0.987258	1.0725	1.33595	1.32371	1.26806	1.2589	0.00134881
M1A1J9	Uncharacterized protein OS=Solanum tuberosum GN=102599194 PE=4 SV=1	0.89861	0.866872	0.859765	1.08852	1.11153	1.10471	1.25884	7.95927e-05
M1C6D7	ATP-dependent 6-phosphofructokinase OS=Solanum tuberosum GN=PFK PE=3 SV=1	0.894407	0.8907	0.978314	1.18662	1.15191	1.13997	1.25876	0.00170373
P93787	14-3-3 protein OS=Solanum tuberosum GN=35G PE=2 SV=2	0.842196	0.857941	0.847205	1.08851	0.996648	1.12103	1.25864	0.00425533
M1CFQ5	Glycosyltransferase OS=Solanum tuberosum GN=102601808 PE=3 SV=1	0.984531	0.861588	1.017	1.25842	1.1824	1.15555	1.2561	0.0123677
M1A979	Uncharacterized protein OS=Solanum tuberosum GN=102601698 PE=4 SV=1	0.998605	0.891892	0.936309	1.31799	1.16498	1.06695	1.2558	0.0384679
M1AWB9	Uncharacterized protein OS=Solanum tuberosum GN=102600891 PE=4 SV=1	0.856422	0.968329	0.861546	1.14021	1.11109	1.12215	1.2558	0.00361936
M1A3Z8	ADP,ATP carrier protein OS=Solanum tuberosum GN=102584892 PE=3 SV=1	0.868482	0.951369	1.06686	1.2555	1.26818	1.10133	1.25576	0.0352113
M1C3P9	Uncharacterized protein OS=Solanum tuberosum GN=102582538 PE=4 SV=1	0.935484	0.973856	0.877596	1.15871	1.18301	1.1541	1.25436	0.00129732
M1CNC6	Carboxypeptidase OS=Solanum tuberosum PE=3 SV=1	0.55845	0.613666	0.62369	0.786815	0.701221	0.763737	1.25391	0.00961098
M1AE01	Uncharacterized protein OS=Solanum tuberosum GN=102605209 PE=4 SV=1	0.901682	0.893776	0.911877	1.11638	1.12807	1.14891	1.2534	3.0099e-05
M1A7Z9	Uncharacterized protein OS=Solanum tuberosum GN=102604822 PE=4 SV=1	1.00134	1.08141	0.99939	1.25067	1.42302	1.18721	1.25267	0.0262841
M0ZMN7	Catalase OS=Solanum tuberosum GN=102577720 PE=3 SV=1	0.751633	0.727041	0.748305	0.961287	0.916807	0.90898	1.2515	0.000489714
M1A7U3	Uncharacterized protein OS=Solanum tuberosum PE=4 SV=1	0.877285	0.899703	1.08963	1.13943	1.16647	1.27518	1.24923	0.0395338
M1C0X4	Uncharacterized protein OS=Solanum tuberosum PE=4 SV=1	0.881601	0.78882	0.954959	1.06857	1.0766	1.13236	1.2484	0.0139912
M1BSQ4	Uncharacterized protein OS=Solanum tuberosum GN=102583450 PE=4 SV=1	0.960234	0.86834	0.878014	1.12661	1.08591	1.16596	1.24824	0.00383435
M1AYA4	Uncharacterized protein OS=Solanum tuberosum GN=102586319 PE=4 SV=1	0.907379	0.87127	0.876349	1.08906	1.17232	1.04974	1.24713	0.00445832
M1A679	Uncharacterized protein OS=Solanum tuberosum GN=107057838 PE=4 SV=1	1.06715	1.12469	1.05769	1.34483	1.37074	1.33566	1.24671	0.00033661
M1BQ63	Uncharacterized protein OS=Solanum tuberosum PE=4 SV=1	0.941899	0.872845	0.880102	1.1443	1.13254	1.08227	1.2465	0.00158332
M1AU65	Peroxidase OS=Solanum tuberosum GN=102582282 PE=3 SV=1	0.876036	0.920548	0.85948	1.12131	1.13375	1.05551	1.24642	0.00198659
M1D3H2	Uncharacterized protein OS=Solanum tuberosum GN=102597571 PE=3 SV=1	0.821664	0.777905	0.760988	0.945222	1.00285	0.992471	1.2457	0.00158135
M1D5G4	Peroxidase OS=Solanum tuberosum GN=102588377 PE=3 SV=1	0.924843	0.772639	0.76219	1.0247	0.98063	1.05865	1.24569	0.0244276
M1BC29	Uncharacterized protein OS=Solanum tuberosum GN=102595340 PE=4 SV=1	0.933333	0.898449	0.872084	1.15362	1.12412	1.08578	1.24397	0.00114608
M1B7W9	Uncharacterized protein OS=Solanum tuberosum GN=102598958 PE=4 SV=1	0.823157	0.922989	0.980984	1.09409	1.12178	1.17631	1.24386	0.013053
M1D751	Uncharacterized protein OS=Solanum tuberosum PE=3 SV=1	0.911638	0.888727	0.862347	1.13165	1.05928	1.11944	1.24323	0.00123841
M0ZKT6	Uncharacterized protein OS=Solanum tuberosum GN=102586162 PE=4 SV=1	1.01212	0.86245	0.908503	1.13131	1.0492	1.27911	1.24309	0.0487778
M1AEE2	Uncharacterized protein OS=Solanum tuberosum GN=102597265 PE=4 SV=1	0.895826	0.953853	0.902992	1.14268	1.10415	1.17305	1.24239	0.00119102
M1CZB0	Uncharacterized protein OS=Solanum tuberosum GN=102590002 PE=3 SV=1	0.808646	0.842334	0.809847	1.02654	1.00897	1.02134	1.2422	8.32846e-05
M1CVH4	Catalase OS=Solanum tuberosum PE=3 SV=1	1.05429	1.05492	1.03338	1.31886	1.28424	1.29929	1.24178	3.25523e-05
M1B451	Uncharacterized protein OS=Solanum tuberosum PE=4 SV=1	1.00758	0.985464	1.00493	1.15289	1.33106	1.23497	1.24048	0.00984074
M1CE49	Isocitrate lyase OS=Solanum tuberosum GN=102581970 PE=3 SV=1	1.07334	1.02887	1.04829	1.29021	1.31093	1.30593	1.24014	6.08181e-05
M1CZI3	Uncharacterized protein OS=Solanum tuberosum GN=102592347 PE=3 SV=1	1.01488	1.02334	1.01234	1.22711	1.26467	1.2881	1.23907	0.00017671
M1CZM7	Uncharacterized protein OS=Solanum tuberosum GN=102582877 PE=4 SV=1	0.866467	0.926749	0.914676	1.16354	1.12675	1.06143	1.23776	0.00361477
M1AJ54	Uncharacterized protein OS=Solanum tuberosum GN=102586393 PE=4 SV=1	0.949664	0.915758	0.906754	1.15223	1.14792	1.13004	1.23736	0.000118278
M1CVY5	Uncharacterized protein OS=Solanum tuberosum GN=102584098 PE=4 SV=1	0.854606	0.893701	0.868577	1.17499	1.02975	1.03183	1.2368	0.0139146
M1CUU8	6,7-dimethyl-8-ribityllumazine synthase OS=Solanum tuberosum GN=102603912 PE=3 SV=1	0.78854	0.844156	0.82557	0.959072	1.07652	1.0045	1.23668	0.00689891
M1BUH4	Uncharacterized protein OS=Solanum tuberosum PE=4 SV=1	0.809754	0.826562	0.852174	1.05191	1.06477	0.958621	1.23581	0.00537364
M1ABN2	Uncharacterized protein OS=Solanum tuberosum GN=102580291 PE=4 SV=1	0.878385	0.902516	0.998572	1.11804	1.14361	1.17325	1.23581	0.00547555
M1CRP6	Uncharacterized protein OS=Solanum tuberosum GN=102597579 PE=4 SV=1	0.907862	0.948861	0.821232	1.0301	1.11145	1.16758	1.23569	0.0185224
A4UV19	Putative CAAX amino terminal protease OS=Solanum tuberosum PE=4 SV=1	0.961554	0.928868	0.938517	1.18644	1.13533	1.17089	1.23462	0.000249815
M0ZXG5	ATP-dependent Clp protease proteolytic subunit OS=Solanum tuberosum GN=102604367 PE=3 SV=1	0.798655	0.819225	0.865026	1.07957	0.97561	1.00959	1.23434	0.00594291
M1A2M6	Uncharacterized protein OS=Solanum tuberosum GN=102597890 PE=4 SV=1	0.853349	0.913107	0.852948	1.05577	1.11081	1.06433	1.23345	0.00149401
M1CUF2	Uncharacterized protein OS=Solanum tuberosum PE=4 SV=1	0.903784	0.9625	0.928081	1.12063	1.07549	1.24865	1.23276	0.0165152
M1CGV8	Uncharacterized protein OS=Solanum tuberosum GN=102601173 PE=4 SV=1	0.895669	0.848335	0.844955	1.07651	1.08446	1.02967	1.23241	0.00106284
M0ZGL4	Uncharacterized protein OS=Solanum tuberosum GN=102594273 PE=4 SV=1	0.817959	0.9093	0.907034	1.10204	1.10563	1.03788	1.23204	0.0054455
M1AFI4	Uncharacterized protein OS=Solanum tuberosum GN=102590921 PE=3 SV=1	0.940092	1.00863	0.982115	1.13594	1.17266	1.29879	1.23084	0.0132724
M1B4S3	Uncharacterized protein OS=Solanum tuberosum PE=4 SV=1	0.926276	1.03839	0.96008	1.08129	1.27362	1.24351	1.23034	0.0303285
M1BQ50	Uncharacterized protein OS=Solanum tuberosum GN=102599656 PE=3 SV=1	0.94555	0.870096	0.920024	1.09512	1.13419	1.13379	1.22935	0.00123466
M1A6N6	Uncharacterized protein OS=Solanum tuberosum GN=102601319 PE=3 SV=1	0.816603	0.793531	0.7911	0.998896	0.993094	0.95796	1.22851	0.000270094
M1AZD2	14-3-3 protein OS=Solanum tuberosum GN=102586856 PE=2 SV=1	0.981038	0.894046	0.91867	1.06021	1.18476	1.1867	1.22834	0.0124319
M0ZH35	Uncharacterized protein OS=Solanum tuberosum GN=102585095 PE=3 SV=1	1.05445	0.901404	0.97319	1.17976	1.20984	1.2054	1.22736	0.00797552
M1AY29	Uncharacterized protein OS=Solanum tuberosum PE=4 SV=1	0.940629	1.01427	1.01392	1.17944	1.23015	1.23062	1.22615	0.00168249
M1C061	Uncharacterized protein OS=Solanum tuberosum PE=4 SV=1	0.939681	0.858104	1.01048	1.1665	1.10827	1.16855	1.22614	0.0118132
M1D9C7	Uncharacterized protein OS=Solanum tuberosum GN=102604196 PE=4 SV=1	0.818933	0.84932	0.834681	1.01479	0.991004	1.06289	1.22604	0.00118416
M1AKN9	Lactoylglutathione lyase OS=Solanum tuberosum PE=3 SV=1	0.871445	0.886878	0.870968	1.12817	1.05618	1.03845	1.22573	0.00209558
M1B854	Uncharacterized protein OS=Solanum tuberosum PE=3 SV=1	0.970887	0.951786	0.944466	1.19899	1.12112	1.19408	1.22567	0.00121895
M0ZT33	Uncharacterized protein OS=Solanum tuberosum PE=4 SV=1	0.91204	0.942472	0.852423	1.07252	1.13187	1.11284	1.22546	0.00303364
M1CE55	Peroxidase OS=Solanum tuberosum GN=102581076 PE=3 SV=1	0.815322	0.758912	0.793248	0.995243	0.932765	0.972444	1.22512	0.00193405
M1BU82	Uncharacterized protein OS=Solanum tuberosum GN=102604026 PE=3 SV=1	0.995843	1.02552	0.996943	1.25591	1.28752	1.15025	1.22376	0.00616453
M0ZY56	Plasma membrane ATPase OS=Solanum tuberosum PE=3 SV=1	0.861869	0.878187	0.861872	1.03086	1.09187	1.05917	1.2229	0.000468624
M1CQS0	Uncharacterized protein OS=Solanum tuberosum GN=102589063 PE=4 SV=1	0.73183	0.768143	0.709677	0.851295	0.950047	0.900225	1.22262	0.00783374
M1BDU6	Uncharacterized protein OS=Solanum tuberosum GN=102577497 PE=4 SV=1	0.888089	0.945791	0.959248	1.19945	1.11047	1.10502	1.22262	0.00528088
M0ZL81	Uncharacterized protein OS=Solanum tuberosum GN=102605368 PE=4 SV=1	0.74875	0.739663	0.730843	0.963125	0.915773	0.833333	1.22214	0.0127097
M1BHT4	Uncharacterized protein OS=Solanum tuberosum GN=102583887 PE=4 SV=1	0.939904	0.889011	1.00287	1.09014	1.14286	1.22467	1.22102	0.0151093
M1CYA5	Uncharacterized protein OS=Solanum tuberosum GN=102583475 PE=3 SV=1	0.982507	1.08108	1.02413	1.27697	1.26945	1.22118	1.22019	0.0024887
M1BE45	Sucrose synthase OS=Solanum tuberosum PE=3 SV=1	0.996746	0.98403	0.900454	1.20688	1.17614	1.13259	1.22018	0.0046839
M0ZRR7	Uncharacterized protein OS=Solanum tuberosum GN=102584355 PE=3 SV=1	1.17052	0.918499	1.0097	1.25843	1.23674	1.28485	1.21986	0.0388174
M1BV48	Uncharacterized protein OS=Solanum tuberosum GN=102589835 PE=4 SV=1	0.93029	1.0509	0.869735	1.14867	1.20177	1.12515	1.21911	0.0227929
M1CQ32	Uncharacterized protein OS=Solanum tuberosum GN=102587324 PE=3 SV=1	0.90882	0.940497	0.936941	1.14243	1.19272	1.06103	1.2189	0.00685347
M1CTC4	Uncharacterized protein OS=Solanum tuberosum GN=102591413 PE=3 SV=1	0.923835	0.885621	0.89632	1.11306	1.07309	1.11046	1.21836	0.000332853
M1BEU2	Uncharacterized protein OS=Solanum tuberosum GN=102598363 PE=4 SV=1	0.962333	0.974842	0.92303	1.1412	1.16116	1.18126	1.21796	0.000432723
M1BC44	Beta-hexosaminidase OS=Solanum tuberosum GN=102599076 PE=3 SV=1	0.80579	0.84649	0.829918	0.977186	1.02586	1.01958	1.21772	0.000736436
M1BSR3	Uncharacterized protein OS=Solanum tuberosum PE=4 SV=1	0.936871	0.854148	1.04012	1.19215	1.14672	1.10734	1.21725	0.0256211
M1CL36	Phosphoinositide phospholipase C OS=Solanum tuberosum PE=4 SV=1	0.903623	0.934868	0.988882	1.175	1.1089	1.15589	1.2166	0.00299711
M1BXX6	Uncharacterized protein OS=Solanum tuberosum PE=3 SV=1	0.8688	0.88784	0.786719	1.0336	1.00833	1.05168	1.21635	0.00540143
M1CSC4	Glutathione synthetase OS=Solanum tuberosum PE=3 SV=1	0.941933	0.958591	0.882069	1.13121	1.06551	1.18621	1.21575	0.00881323
M0ZTM9	Uncharacterized protein OS=Solanum tuberosum GN=102585760 PE=4 SV=1	1.24725	1.26375	1.125	1.52583	1.46649	1.42712	1.21547	0.00753864
K9MBH6	Beta-1,3-glucanase 16 OS=Solanum tuberosum GN=B13G_16 PE=2 SV=1	0.930449	0.975777	0.977603	1.21522	1.14743	1.14244	1.21543	0.00180342
M1AWJ2	Uncharacterized protein OS=Solanum tuberosum GN=102598457 PE=3 SV=1	0.894174	0.845802	0.902118	1.02749	1.13052	1.05244	1.21512	0.0060452
M1BN40	Uncharacterized protein OS=Solanum tuberosum GN=102578939 PE=3 SV=1	0.984764	0.959001	0.964304	1.20641	1.10781	1.21551	1.21377	0.00423433
M1CU28	Uncharacterized protein OS=Solanum tuberosum PE=4 SV=1	0.952916	0.984375	0.943268	1.16412	1.22736	1.10457	1.21367	0.00546188
M1D543	Uncharacterized protein OS=Solanum tuberosum GN=102600835 PE=4 SV=1	0.876889	0.931968	0.89692	1.08026	1.11735	1.08594	1.21353	0.000625758
M1DQR3	Uncharacterized protein OS=Solanum tuberosum PE=4 SV=1	0.836809	0.849599	0.823777	1.01092	1.02769	1.00718	1.21337	5.26452e-05
M1AHN5	Uncharacterized protein OS=Solanum tuberosum GN=102580808 PE=3 SV=1	0.923941	0.920988	0.924981	1.12443	1.121	1.1151	1.21323	3.12948e-07
M1CX89	Uncharacterized protein OS=Solanum tuberosum GN=102606439 PE=4 SV=1	0.912435	0.940139	0.838806	1.02487	1.08445	1.15309	1.21217	0.0163941
M1A6N2	Uncharacterized protein OS=Solanum tuberosum GN=102602321 PE=3 SV=1	0.972973	0.877567	0.871649	1.09617	1.09994	1.10109	1.21123	0.004308
M1D357	Uncharacterized protein OS=Solanum tuberosum GN=102594404 PE=4 SV=1	0.829807	0.91533	0.935519	1.15189	1.05677	1.03689	1.21073	0.0172715
M1BE41	Uncharacterized protein OS=Solanum tuberosum PE=4 SV=1	0.999487	0.959868	0.971821	1.14941	1.18686	1.20889	1.20946	0.000615824
M1AH14	Ferritin OS=Solanum tuberosum PE=3 SV=1	0.85907	0.852359	0.892988	1.0573	1.05708	1.03547	1.20942	0.000233388
M0ZRN4	Uncharacterized protein OS=Solanum tuberosum PE=4 SV=1	0.961471	0.931711	0.961312	1.28883	1.06613	1.09403	1.20827	0.0487499
M1A4Y6	Uncharacterized protein OS=Solanum tuberosum GN=102584958 PE=4 SV=1	1.21119	1.24898	1.20853	1.45758	1.52653	1.44764	1.20799	0.000818322
M1CN80	Uncharacterized protein OS=Solanum tuberosum GN=102603281 PE=3 SV=1	0.691447	0.711343	0.70696	0.839687	0.866354	0.842446	1.20796	0.000148275
M1AB58	Uncharacterized protein OS=Solanum tuberosum GN=102595918 PE=3 SV=1	0.836763	0.869667	0.870274	1.03017	1.01512	1.06622	1.20755	0.00068646
M1BF33	Uncharacterized protein OS=Solanum tuberosum PE=4 SV=1	0.950257	0.983638	0.939233	1.1588	1.16595	1.14338	1.20709	0.000185064
M1C1E7	Uncharacterized protein OS=Solanum tuberosum GN=102602039 PE=4 SV=1	0.82928	0.938004	1.02019	1.1588	1.14623	1.05966	1.20707	0.0387203
M1BFS5	Cyanate hydratase OS=Solanum tuberosum GN=CYN PE=3 SV=1	0.858128	0.910035	1.02113	1.1141	1.08789	1.16397	1.20674	0.0222259
M1DM76	Uncharacterized protein OS=Solanum tuberosum GN=107060808 PE=4 SV=1	0.752937	0.749333	0.801351	0.91621	0.968889	0.894716	1.20672	0.00458626
M1ATK6	Uncharacterized protein OS=Solanum tuberosum GN=102589616 PE=4 SV=1	0.979894	0.923077	0.975115	1.18783	1.16395	1.11911	1.20597	0.00189202
M1D2R2	Serine/threonine-protein phosphatase OS=Solanum tuberosum GN=102590351 PE=3 SV=1	0.861494	0.909439	0.857584	1.04457	1.05114	1.07382	1.20582	0.00067109
M1A1R9	Uncharacterized protein OS=Solanum tuberosum GN=102599650 PE=4 SV=1	0.804754	0.889886	0.865793	0.966893	1.06861	1.0519	1.20581	0.0121958
M1CJT0	Uncharacterized protein OS=Solanum tuberosum PE=3 SV=1	1.01385	0.964865	1.02672	1.27978	1.15676	1.18702	1.20567	0.00769891
M1BSC7	Uncharacterized protein OS=Solanum tuberosum GN=102597108 PE=4 SV=1	0.749377	0.798183	0.819481	0.927218	0.953444	0.972468	1.20536	0.00273004
M1D1W2	Uncharacterized protein OS=Solanum tuberosum PE=4 SV=1	0.990419	0.903513	0.809593	1.14611	1.05641	1.05596	1.20527	0.0372013
M1D6K2	Uncharacterized protein OS=Solanum tuberosum PE=4 SV=1	0.949211	0.871325	0.955819	1.16633	1.0335	1.14416	1.20445	0.0184087
M1B859	Uncharacterized protein OS=Solanum tuberosum GN=102578894 PE=3 SV=1	0.895972	0.822411	0.901103	1.13338	0.993584	1.02753	1.20424	0.0222293
M1BA21	Uncharacterized protein OS=Solanum tuberosum GN=102583179 PE=4 SV=1	1.09455	1.12398	1.06326	1.43201	1.32824	1.19084	1.20394	0.0362869
M1CD43	Uncharacterized protein OS=Solanum tuberosum GN=102587174 PE=4 SV=1	0.940711	0.996855	0.919714	1.19236	1.09906	1.14547	1.20285	0.00549837
M0ZZU7	Uncharacterized protein OS=Solanum tuberosum GN=107061051 PE=3 SV=1	1.09626	0.961268	0.957015	1.14545	1.27465	1.20519	1.2026	0.0260759
M1CF07	Pyruvate kinase OS=Solanum tuberosum GN=102604947 PE=3 SV=1	0.810712	0.968333	0.833542	1.01174	1.09278	1.03692	1.20242	0.0321952
M1B1K8	Uncharacterized protein OS=Solanum tuberosum GN=102593381 PE=4 SV=1	0.814621	0.760331	0.858582	0.960514	0.929572	1.03484	1.20193	0.0178576
M1ASG4	Uncharacterized protein OS=Solanum tuberosum GN=102587939 PE=4 SV=1	0.963701	0.967132	0.893219	1.08436	1.20303	1.10678	1.20188	0.0121194
G1CC02	NAD(P)H-quinone oxidoreductase subunit J, chloroplastic OS=Solanum tuberosum GN=ndhJ PE=3 SV=1	0.75841	0.837802	0.782287	0.898318	0.977392	0.982524	1.2017	0.0113139
M1BC18	Uncharacterized protein OS=Solanum tuberosum PE=3 SV=1	0.915621	1.00972	0.895628	1.11352	1.14575	1.13028	1.20156	0.00647573
M1CE05	ATP-dependent 6-phosphofructokinase OS=Solanum tuberosum GN=PFK PE=3 SV=1	1.03674	0.936881	0.920962	1.12291	1.23309	1.12027	1.20096	0.0202028
M1BJP5	Uncharacterized protein OS=Solanum tuberosum GN=102578396 PE=3 SV=1	1.15148	1.30867	1.26533	0.982916	0.975765	1.14477	0.833034	0.0457573
J7EQ14	Proteinase inhibitor II type A-b OS=Solanum tuberosum PE=4 SV=1	0.210993	0.233092	0.214991	0.19208	0.174517	0.181871	0.832178	0.0122486
Q2VEG2	Cytochrome b559 subunit beta OS=Solanum tuberosum GN=psbF PE=3 SV=1	1.07213	1.02276	1.0689	0.837919	0.935636	0.858218	0.83184	0.00629281
M0ZG32	Uncharacterized protein OS=Solanum tuberosum GN=102584328 PE=3 SV=1	1.06198	1.12268	1.2404	0.915759	0.939532	0.992864	0.831562	0.0281335
M1D1F7	Uncharacterized protein OS=Solanum tuberosum GN=102584580 PE=4 SV=1	1.1691	1.06773	1.129	0.999636	0.814205	0.98051	0.830211	0.0444292
K7WU45	Fructokinase 3 OS=Solanum tuberosum GN=102593836 PE=2 SV=1	1.11409	1.15047	1.11572	0.938815	0.935501	0.931319	0.83	9.18394e-05
M1D905	Uncharacterized protein OS=Solanum tuberosum PE=4 SV=1	1.19422	1.18258	1.15464	0.952973	0.993103	0.98502	0.83	0.000296099
Q8H1X5	Allene oxide cyclase OS=Solanum tuberosum PE=2 SV=1	1.16311	1.22758	1.19957	0.991763	1.0006	0.986881	0.829812	0.000437178
M1AD22	Uncharacterized protein OS=Solanum tuberosum GN=102598955 PE=4 SV=1	0.944108	0.832086	0.874636	0.763854	0.704225	0.730508	0.829395	0.0150688
M0ZU37	Uncharacterized protein OS=Solanum tuberosum PE=4 SV=1	1.11252	1.03918	1.04235	0.913894	0.837113	0.895419	0.828549	0.00538798
P56333	Eukaryotic translation initiation factor 5A-1/2 OS=Solanum tuberosum GN=EIF5A1 PE=2 SV=1	0.974458	0.954245	1.04778	0.800776	0.82092	0.843962	0.828379	0.00537445
M1CA43	Uncharacterized protein OS=Solanum tuberosum GN=102604705 PE=3 SV=1	1.16477	1.05391	1.05106	0.872129	0.931601	0.90439	0.828237	0.0104599
M1ARW1	Uncharacterized protein OS=Solanum tuberosum PE=3 SV=1	1.05506	1.0627	1.07517	0.885984	0.867012	0.890882	0.828044	4.009e-05
M1AAS7	Uncharacterized protein OS=Solanum tuberosum GN=102600334 PE=3 SV=1	1.11154	1.1805	1.14553	0.933008	0.958839	0.952599	0.827457	0.000759302
M1A322	Cytochrome b559 subunit alpha OS=Solanum tuberosum GN=psbE PE=3 SV=1	1.0941	1.03424	1.01524	0.882035	0.859121	0.859855	0.827403	0.00191492
M1B5Y3	Uncharacterized protein OS=Solanum tuberosum GN=102597480 PE=3 SV=1	1.30727	1.34337	1.31209	1.06548	1.1843	1.02831	0.827231	0.00919301
M1B8B6	Uncharacterized protein OS=Solanum tuberosum GN=102597101 PE=4 SV=1	1.15049	1.2516	1.18738	0.881068	1.01919	1.06501	0.826103	0.0293942
Q9M4G5	Phosphoglucomutase, chloroplastic OS=Solanum tuberosum GN=PGMP PE=2 SV=1	0.972117	1.00542	1.07989	0.846227	0.835683	0.842683	0.825723	0.00516162
M1AHF2	Uncharacterized protein OS=Solanum tuberosum GN=102601207 PE=4 SV=1	1.19203	1.1976	1.31295	0.954476	1.0432	1.05789	0.825251	0.0133447
M1C415	Uncharacterized protein OS=Solanum tuberosum GN=102596087 PE=4 SV=1	1.16578	1.25725	1.15381	1.03387	0.98646	0.929093	0.82459	0.00934888
Q3HRX8	Tubulin beta chain OS=Solanum tuberosum PE=2 SV=1	1.00659	1.06007	1.0753	0.884334	0.856559	0.849393	0.824416	0.00141718
M1D1H7	Uncharacterized protein OS=Solanum tuberosum GN=102591088 PE=4 SV=1	1.09626	1.02869	1.10087	0.945382	0.794872	0.915898	0.823403	0.0212315
M1C2Q1	Uncharacterized protein OS=Solanum tuberosum GN=102604021 PE=3 SV=1	1.10409	1.04091	1.10836	0.91816	0.867421	0.892392	0.823141	0.0018707
M1A0N5	Elongation factor G, chloroplastic OS=Solanum tuberosum GN=102584198 PE=3 SV=1	1.02816	1.007	1.00354	0.830051	0.846303	0.824129	0.822879	6.03543e-05
M1CN20	Uroporphyrinogen decarboxylase OS=Solanum tuberosum GN=102582223 PE=3 SV=1	1.10905	1.08976	1.12437	0.928212	0.878592	0.92657	0.822517	0.000503083
M1C263	Proteasome subunit beta type OS=Solanum tuberosum GN=102595078 PE=3 SV=1	1.16246	1.15433	1.14123	0.928355	0.982677	0.928571	0.821163	0.000418004
M1CJ43	Mg-protoporphyrin IX chelatase OS=Solanum tuberosum GN=102591731 PE=3 SV=1	1.09648	1.12697	1.09164	0.919	0.881179	0.920526	0.820702	0.000307607
M1CER2	Uncharacterized protein OS=Solanum tuberosum GN=102579678 PE=4 SV=1	1.19343	1.1743	1.27443	0.956358	1.00933	1.02269	0.820497	0.00406197
M1A5N3	Uncharacterized protein OS=Solanum tuberosum PE=4 SV=1	0.589822	0.500223	0.580099	0.452006	0.427951	0.490353	0.820473	0.0413294
M1BUM3	Uncharacterized protein OS=Solanum tuberosum PE=3 SV=1	1.0495	0.971429	1.11209	0.841454	0.816226	0.910666	0.819767	0.019091
M1A7X7	Uncharacterized protein OS=Solanum tuberosum PE=4 SV=1	1.09991	1.13456	1.20709	0.834325	0.953219	1.03221	0.819326	0.0342117
M1BY87	Uncharacterized protein OS=Solanum tuberosum PE=4 SV=1	1.21879	1.04328	1.03719	0.973435	0.878475	0.849862	0.818904	0.047174
Q53X28	Proteinase inhibitor I OS=Solanum tuberosum PE=2 SV=1	0.812705	0.799771	0.812304	0.688484	0.652403	0.64461	0.818836	0.000494293
M1BQ73	Uncharacterized protein OS=Solanum tuberosum PE=4 SV=1	1.04694	1.07272	1.1529	0.88478	0.859791	0.934649	0.818693	0.00696629
M1AKM2	Uncharacterized protein OS=Solanum tuberosum GN=102595504 PE=4 SV=1	1.26618	1.17964	1.11779	0.977068	0.899356	1.03886	0.818072	0.0215224
M0ZG45	Uncharacterized protein OS=Solanum tuberosum GN=102587328 PE=4 SV=1	1.22028	1.38271	1.36907	1.02082	1.10985	1.11684	0.817588	0.0162445
M1A136	Uncharacterized protein OS=Solanum tuberosum GN=102583234 PE=4 SV=1	1.11126	1.09329	0.982524	0.954905	0.849727	0.799612	0.817128	0.0332858
M1CQA4	Uncharacterized protein OS=Solanum tuberosum GN=102591274 PE=3 SV=1	1.12318	1.17129	1.15947	0.940118	0.944139	0.937636	0.817006	0.00013404
M1CPW1	Uncharacterized protein OS=Solanum tuberosum GN=102583896 PE=4 SV=1	1.12163	1.16214	1.07097	0.975156	0.897394	0.867134	0.816661	0.00788236
M1C5D1	Uncharacterized protein OS=Solanum tuberosum PE=4 SV=1	1.09484	1.14948	1.09894	0.880968	0.878497	0.967451	0.815645	0.00383219
M1D5Y7	Uncharacterized protein OS=Solanum tuberosum GN=102593524 PE=3 SV=1	1.21523	1.19953	1.18273	0.991197	0.957938	0.984177	0.815377	8.83264e-05
M1C9T0	Uncharacterized protein OS=Solanum tuberosum GN=102591315 PE=3 SV=1	1.18217	1.12397	1.1713	0.953069	0.924486	0.957762	0.815346	0.000490952
M0ZZ31	Glutamine synthetase OS=Solanum tuberosum PE=3 SV=1	1.00162	0.989215	1.02159	0.831687	0.80228	0.821672	0.815169	0.000130914
G1CC73	Photosystem II protein D1 OS=Solanum tuberosum GN=psbA PE=3 SV=1	1.06567	1.00962	1.05577	0.854675	0.854688	0.842658	0.815066	0.00040427
M0ZVR1	Ferredoxin--NADP reductase OS=Solanum tuberosum GN=102591399 PE=3 SV=1	1.04649	1.0184	1.0088	0.807667	0.854088	0.840522	0.814097	0.000434639
Q2XPX1	L-allo-threonine aldolase-related protein OS=Solanum tuberosum GN=102577840 PE=2 SV=1	1.26436	1.27595	1.17446	1.01161	1.04485	0.966894	0.813873	0.00419282
M1CI44	Uncharacterized protein OS=Solanum tuberosum GN=102582347 PE=4 SV=1	0.993966	1.12429	1.11529	0.820896	0.948857	0.861738	0.813811	0.0237278
M1BQD6	Uncharacterized protein OS=Solanum tuberosum GN=102592303 PE=3 SV=1	1.72864	1.76604	1.69276	1.4598	1.29011	1.47094	0.813664	0.0066119
M1CZC0	ERBB-3 BINDING PROTEIN 1 OS=Solanum tuberosum GN=EBP1 PE=2 SV=1	1.10389	1.12646	1.09455	0.876372	0.914738	0.91274	0.813213	0.000189074
M1CQC8	Tubulin beta chain OS=Solanum tuberosum GN=102586422 PE=3 SV=1	1.23967	1.10764	1.12901	1.05269	0.847222	0.926369	0.813008	0.0403627
Q2VCI2	Nascent polypeptide-associated complex subunit beta OS=Solanum tuberosum PE=2 SV=1	1.18743	1.20299	1.16831	0.98097	0.973417	0.938773	0.812974	0.000173253
M1BZ12	Uncharacterized protein OS=Solanum tuberosum GN=102583499 PE=4 SV=1	0.93994	0.935719	0.912054	0.803136	0.7547	0.70818	0.812858	0.00377124
M1CNA2	Uncharacterized protein OS=Solanum tuberosum GN=102586267 PE=3 SV=1	1.19451	1.29352	1.41382	1.05243	1.08299	1.03565	0.812711	0.0198947
M1BUX2	Uncharacterized protein OS=Solanum tuberosum PE=4 SV=1	1.37316	1.28898	1.3498	1.09743	1.07439	1.08688	0.812249	0.000639142
M1CKG3	Uncharacterized protein OS=Solanum tuberosum PE=4 SV=1	1.54647	1.47744	1.4855	1.24188	1.16646	1.25435	0.812233	0.00129163
M1AN00	Uncharacterized protein OS=Solanum tuberosum GN=102599835 PE=4 SV=1	0.88324	0.954016	0.858414	0.685143	0.811611	0.692196	0.812024	0.0279
M1BR10	Uncharacterized protein OS=Solanum tuberosum PE=3 SV=1	1.07841	1.033	1.1045	0.878292	0.869858	0.860085	0.81104	0.000713026
M1BV98	Uncharacterized protein OS=Solanum tuberosum GN=102601657 PE=4 SV=1	1.17759	1.15575	1.10213	0.949384	0.932603	0.902774	0.810593	0.00116792
M1BNH8	Uncharacterized protein OS=Solanum tuberosum GN=102596435 PE=4 SV=1	1.04588	0.98626	1.02029	0.837923	0.812427	0.822867	0.810246	0.000505598
M1ASK3	Uncharacterized protein OS=Solanum tuberosum GN=107061561 PE=4 SV=1	0.969536	0.953672	1.07175	0.84594	0.767045	0.813528	0.8102	0.0121111
M1CIK3	Uncharacterized protein OS=Solanum tuberosum GN=102581125 PE=4 SV=1	1.34444	1.18182	1.43357	1.09778	1.04735	1.06294	0.810152	0.029033
M1C8J9	Ribulose bisphosphate carboxylase small chain OS=Solanum tuberosum PE=3 SV=1	0.865586	0.920804	1.00424	0.750048	0.75394	0.752255	0.808505	0.0115278
M1C015	Uncharacterized protein OS=Solanum tuberosum GN=102580720 PE=3 SV=1	1.13401	1.15752	1.1919	0.931558	0.916822	0.966274	0.808012	0.000563131
M1C107	Uncharacterized protein OS=Solanum tuberosum GN=102597197 PE=3 SV=1	1.18006	1.36417	1.19403	1.0135	1.05269	0.95398	0.80791	0.0219756
J9TMT8	Sucrose non-fermenting 1-related protein kinase 2 family member OS=Solanum tuberosum GN=SnRK2.2 PE=2 SV=1	1.17993	1.28164	1.20738	0.985874	0.925134	1.05097	0.807309	0.00761988
M1D0U8	Uncharacterized protein OS=Solanum tuberosum GN=102583670 PE=4 SV=1	0.949468	0.959707	1.03371	0.893617	0.769231	0.71161	0.806848	0.0340889
M1ACB9	Uncharacterized protein OS=Solanum tuberosum PE=4 SV=1	1.21602	1.16599	1.17056	0.969013	0.940254	0.956034	0.806541	0.000219804
P32764	Ribulose bisphosphate carboxylase small chain 3, chloroplastic OS=Solanum tuberosum GN=RBCS-3 PE=3 SV=1	1.0793	1.09781	1.05085	0.85927	0.862784	0.880162	0.806149	0.000159522
M1D2M8	Uncharacterized protein OS=Solanum tuberosum PE=4 SV=1	1.06333	1.12383	1.05511	0.960702	0.918224	0.734396	0.806014	0.0449277
M1CPL0	Uncharacterized protein OS=Solanum tuberosum GN=102601033 PE=4 SV=1	1.02751	1.13467	1.09083	0.927184	0.799536	0.894464	0.805771	0.0129517
Q94F65	1-aminocyclopropane-1-carboxylate oxidase OS=Solanum tuberosum GN=ACO2 PE=2 SV=1	1.06025	1.1134	1.14637	0.848199	0.885041	0.941189	0.805547	0.00430052
M1D2E4	Uncharacterized protein OS=Solanum tuberosum GN=102582818 PE=4 SV=1	1.03408	1.06666	1.24393	0.920031	0.886716	0.88713	0.805426	0.0304908
M0ZHP1	Uncharacterized protein OS=Solanum tuberosum GN=102602288 PE=4 SV=1	1.55969	1.27881	1.31231	1.12437	1.14782	1.07032	0.805269	0.0421895
Q307X7	Ribosomal protein PETRP-like OS=Solanum tuberosum GN=102577682 PE=2 SV=1	1.13925	1.14763	1.08252	0.888479	0.91481	0.909208	0.805037	0.000568826
M1AEG5	Glycosyltransferase OS=Solanum tuberosum GN=102592693 PE=3 SV=1	1.11924	0.993724	1.13026	0.840681	0.811715	0.957903	0.804847	0.0279958
M1CJ69	Uncharacterized protein OS=Solanum tuberosum GN=102581115 PE=4 SV=1	0.816145	0.76228	0.805338	0.649939	0.61037	0.658163	0.804808	0.00217034
M1BKU2	Uncharacterized protein OS=Solanum tuberosum GN=102584969 PE=3 SV=1	1.03556	0.927273	0.99696	0.767782	0.822727	0.788754	0.80386	0.00550375
Q2VEI1	Photosystem II D2 protein OS=Solanum tuberosum GN=psbD PE=3 SV=1	1.08573	1.05195	1.0442	0.866836	0.849428	0.841269	0.80378	0.000148819
K7WVF4	Glycosyltransferase OS=Solanum tuberosum GN=102579997 PE=2 SV=1	1.20849	1.2629	1.01027	0.968868	0.948403	0.880903	0.80369	0.0485885
M0ZJT7	Uncharacterized protein OS=Solanum tuberosum GN=102604152 PE=4 SV=1	1.01939	1.1277	1.08261	0.851869	0.881394	0.862319	0.803661	0.00291022
M1CS34	Uncharacterized protein OS=Solanum tuberosum GN=102593052 PE=4 SV=1	1.16485	1.12015	1.28306	0.954624	0.918116	0.990333	0.802417	0.0113006
M1BLB1	Uncharacterized protein OS=Solanum tuberosum GN=102595551 PE=3 SV=1	1.06875	1.07996	0.970232	0.882409	0.794603	0.822048	0.801251	0.00893272
O49945	Uncharacterized protein OS=Solanum tuberosum PE=2 SV=1	1.84432	1.87207	1.96062	1.3884	1.62678	1.53338	0.801223	0.00839844
Q2V9B4	Patatin OS=Solanum tuberosum PE=2 SV=1	1.11567	0.977465	1.10563	0.880903	0.856338	0.825108	0.801043	0.010971
M1CIP4	Uncharacterized protein OS=Solanum tuberosum PE=4 SV=1	1.12877	1.10805	1.13214	0.898563	0.930211	0.869565	0.800942	0.000302519
M1C906	Uncharacterized protein OS=Solanum tuberosum PE=3 SV=1	1.03146	1.05033	1.09292	0.853563	0.911836	0.776215	0.800581	0.00818562
Q93XJ9	Ferredoxin OS=Solanum tuberosum GN=fed1 PE=1 SV=1	1.0029	1.12531	1.15747	0.842049	0.838675	0.948498	0.800207	0.0210276
M1B2S2	Cytochrome b6-f complex iron-sulfur subunit OS=Solanum tuberosum PE=3 SV=1	0.987588	0.985725	0.981358	0.788941	0.791448	0.782956	0.799867	3.7757e-07
M0ZVB0	Uncharacterized protein OS=Solanum tuberosum GN=102589018 PE=3 SV=1	1.21377	1.32734	1.35413	1.08002	0.962296	1.07293	0.79976	0.0106317
M1B7W8	Uncharacterized protein OS=Solanum tuberosum PE=4 SV=1	1.26147	1.34185	1.32607	1.0462	1.04987	1.04546	0.799494	0.000437885
M1B0U2	Mitochondrial pyruvate carrier OS=Solanum tuberosum GN=102602398 PE=3 SV=1	1.22448	1.22975	1.26988	1.00116	0.989284	0.985189	0.799019	7.8929e-05
M1AGS7	Uncharacterized protein OS=Solanum tuberosum GN=107058354 PE=3 SV=1	1.11569	1.16469	1.20556	0.906915	0.894598	0.983071	0.798804	0.00352487
M1CQ05	Uncharacterized protein OS=Solanum tuberosum GN=102593522 PE=4 SV=1	1.12424	1.06504	1.10642	0.833333	0.879675	0.91723	0.798081	0.00176991
M1C704	Uncharacterized protein OS=Solanum tuberosum GN=102601158 PE=4 SV=1	1.24821	1.21472	1.26572	1.03651	1.01985	0.91856	0.797857	0.00321356
A0A0N7CKZ1	ATP synthase subunit beta, chloroplastic OS=Solanum tuberosum GN=atpB PE=3 SV=1	1.03276	1.03549	1.05306	0.824794	0.823959	0.841536	0.797834	1.62554e-05
Q2VEI8	ATP synthase subunit a, chloroplastic OS=Solanum tuberosum GN=atpI PE=3 SV=1	0.930805	0.956637	0.928485	0.775215	0.729204	0.742222	0.797833	0.000318561
K7WNW8	Proteinase inhibitor I OS=Solanum tuberosum PE=2 SV=1	0.892767	0.939611	0.989004	0.724475	0.739995	0.782853	0.796532	0.00430871
Q9XF12	Peptidyl-prolyl cis-trans isomerase OS=Solanum tuberosum GN=102586427 PE=2 SV=1	0.907896	0.899064	0.93679	0.708652	0.721246	0.754005	0.795956	0.000455476
M1A6C0	Uncharacterized protein OS=Solanum tuberosum GN=102585448 PE=4 SV=1	1.2634	1.3176	1.23645	1.02815	1.03248	0.975741	0.795392	0.000974193
A0A097H117	KTI-A protein (Fragment) OS=Solanum tuberosum GN=KTI-A PE=2 SV=1	0.900916	0.920897	1.0516	0.752577	0.693474	0.838078	0.794918	0.035945
G1CC30	Cytochrome b6-f complex subunit 4 OS=Solanum tuberosum GN=petD PE=3 SV=1	1.05446	1.02901	0.982659	0.812283	0.852329	0.771414	0.794496	0.00260492
M1AWG5	Uncharacterized protein OS=Solanum tuberosum GN=102589413 PE=4 SV=1	1.26105	1.15166	1.1144	0.997522	0.85782	0.944773	0.793884	0.0155871
M1D578	Peroxidase OS=Solanum tuberosum PE=3 SV=1	1.23279	1.203	1.29249	0.931007	0.934053	1.09453	0.793823	0.0130004
G1CBY1	30S ribosomal protein S16, chloroplastic OS=Solanum tuberosum GN=rps16 PE=3 SV=1	1.11872	1.12015	1.05473	0.839089	0.843553	0.930266	0.793327	0.00347353
M1AJS8	Uncharacterized protein OS=Solanum tuberosum GN=102589121 PE=4 SV=1	1.24183	1.26087	1.27891	1.07843	0.89441	1.02721	0.793326	0.0095685
M1DK73	Uncharacterized protein OS=Solanum tuberosum PE=4 SV=1	1.54252	1.45541	1.3854	1.20452	1.12808	1.14266	0.792839	0.00407872
M1AH35	Chlorophyll a-b binding protein, chloroplastic OS=Solanum tuberosum GN=102596765 PE=3 SV=1	1.27133	1.32805	1.36677	1.03489	1.01639	1.09195	0.792514	0.00156764
M1C6A5	Uncharacterized protein OS=Solanum tuberosum GN=102600468 PE=4 SV=1	1.14773	0.995291	1.09587	0.903263	0.855503	0.80806	0.792501	0.0129915
P93566	Oxygen-evolving enhancer protein 2, chloroplastic OS=Solanum tuberosum GN=PSBP PE=2 SV=1	1.15329	1.22664	1.17158	0.969263	0.957479	0.88666	0.792172	0.00192034
M1A1U2	Uncharacterized protein OS=Solanum tuberosum GN=102589609 PE=4 SV=1	0.974928	0.795222	0.9	0.756027	0.661263	0.697826	0.792134	0.0349333
M1B9G2	Uncharacterized protein OS=Solanum tuberosum GN=102590071 PE=4 SV=1	1.20673	1.37083	1.28704	1.00962	0.895833	1.15432	0.791743	0.0387779
M0ZM13	Uncharacterized protein OS=Solanum tuberosum GN=102603773 PE=4 SV=1	1.23906	1.20119	1.25724	0.977593	0.996347	0.952652	0.791507	0.000246859
M1BNS7	Uncharacterized protein OS=Solanum tuberosum GN=102578219 PE=3 SV=1	1.27643	1.26067	1.10432	0.962852	1.06252	0.856481	0.791409	0.0352897
M0ZWT2	Uncharacterized protein OS=Solanum tuberosum GN=102599737 PE=4 SV=1	1.25495	1.28397	1.05745	0.99536	0.951954	0.898349	0.791261	0.0307546
M0ZLS5	Uncharacterized protein OS=Solanum tuberosum PE=4 SV=1	1.25387	1.18917	1.36742	1.04459	0.978504	0.991477	0.79113	0.00898857
M1CYM5	Uncharacterized protein OS=Solanum tuberosum PE=3 SV=1	1.18319	1.12849	1.15188	0.864823	0.980948	0.894208	0.791089	0.00324657
M1B2H0	Uncharacterized protein OS=Solanum tuberosum PE=4 SV=1	1.44186	1.40411	1.39024	1.1577	1.16973	1.02341	0.790999	0.00393463
M1AIT2	D-3-phosphoglycerate dehydrogenase OS=Solanum tuberosum GN=102580248 PE=3 SV=1	1.13313	1.14189	1.19115	0.895975	0.942454	0.90309	0.790937	0.00047507
M1BUL7	Uncharacterized protein OS=Solanum tuberosum GN=102585688 PE=4 SV=1	1.44451	1.2807	1.15515	1.05199	1.03661	0.978495	0.790415	0.0353119
Q2VEI0	Photosystem II CP43 reaction center protein OS=Solanum tuberosum GN=psbC PE=3 SV=1	1.10021	1.07805	1.08666	0.848046	0.861622	0.865353	0.788693	1.02021e-05
M1B5M0	Uncharacterized protein OS=Solanum tuberosum GN=102596799 PE=4 SV=1	1.27368	1.18756	1.08763	0.920938	0.971035	0.90566	0.788318	0.0119429
M1C099	Uncharacterized protein OS=Solanum tuberosum PE=3 SV=1	1.38933	1.23667	1.3733	1.11462	0.955224	1.08248	0.788221	0.0147115
M1A6Q8	Uncharacterized protein OS=Solanum tuberosum GN=102593529 PE=4 SV=1	1.32727	1.44079	1.44778	1.09797	1.11081	1.10825	0.786802	0.00158248
M1CUY6	Ubiquitin-fold modifier 1 OS=Solanum tuberosum GN=102590609 PE=3 SV=1	1.13928	1.0567	1.10329	0.85521	0.881276	0.85922	0.786751	0.00074624
M1AVU0	Uncharacterized protein OS=Solanum tuberosum PE=4 SV=1	1.25322	1.31815	1.31037	0.995472	1.03569	1.01916	0.785812	0.000298942
A0A1L1Z6W0	RSI12 OS=Solanum tuberosum PE=2 SV=1	1.16154	0.963613	0.9711	0.833603	0.766677	0.832203	0.785621	0.0318665
M0ZVU3	Uncharacterized protein OS=Solanum tuberosum GN=102600420 PE=4 SV=1	1.29825	1.12329	1.36296	0.921053	0.931507	1.11852	0.785066	0.0477935
M1C4X9	Uncharacterized protein OS=Solanum tuberosum PE=4 SV=1	1.2136	1.35929	1.39567	1.00887	1.03569	1.06978	0.784753	0.00816303
M1D253	Uncharacterized protein OS=Solanum tuberosum PE=4 SV=1	1.49276	1.62011	1.57972	1.20245	1.24136	1.23756	0.784508	0.00104129
M1AFH0	Uncharacterized protein OS=Solanum tuberosum GN=102595265 PE=4 SV=1	1.21409	1.27287	1.17009	0.968778	0.902394	0.991419	0.78276	0.00269915
K7XKR4	Aspartic protease inhibitor 5 OS=Solanum tuberosum PE=2 SV=1	0.832095	0.762376	0.715173	0.652487	0.613013	0.542147	0.782652	0.0233467
Q2XPV9	40S ribosomal protein S8 OS=Solanum tuberosum PE=2 SV=1	1.04059	1.09383	1.14398	0.839048	0.898563	0.828225	0.78265	0.00302753
M1CK76	Uncharacterized protein OS=Solanum tuberosum GN=102591222 PE=3 SV=1	1.22571	1.13727	1.18174	0.931529	0.919035	0.922494	0.782308	0.000568836
M0ZU14	Uncharacterized protein OS=Solanum tuberosum GN=102602671 PE=4 SV=1	1.18694	1.11276	1.23591	0.897461	0.912718	0.954006	0.781815	0.00289612
Q8W214	Single-stranded DNA binding protein OS=Solanum tuberosum GN=102577524 PE=2 SV=1	1.09042	1.07348	1.09293	0.853424	0.86143	0.831066	0.781716	2.6949e-05
M1CGC9	3-phosphoshikimate 1-carboxyvinyltransferase OS=Solanum tuberosum GN=102600915 PE=3 SV=1	1.1874	1.13453	1.20956	0.908589	0.910076	0.941578	0.781607	0.000482629
Q41480	Aspartic protease inhibitor 1 OS=Solanum tuberosum PE=1 SV=2	1.08731	1.16488	1.02492	0.840771	0.897011	0.823374	0.781531	0.006662
M1DXQ7	Uncharacterized protein OS=Solanum tuberosum PE=4 SV=1	0.995763	0.96826	1.13659	0.785054	0.76673	0.865079	0.779479	0.019386
M1AM96	Uncharacterized protein OS=Solanum tuberosum GN=102605586 PE=4 SV=1	1.13223	1.06685	1.1915	0.871215	0.823002	0.946347	0.778793	0.00793758
M1CK99	Uncharacterized protein OS=Solanum tuberosum GN=102595869 PE=3 SV=1	1.30823	1.21893	1.39886	1.0564	1.02696	0.973168	0.77853	0.00722282
M1CU69	Uncharacterized protein OS=Solanum tuberosum GN=102601008 PE=4 SV=1	1.0055	0.825275	0.824	0.647868	0.756044	0.662857	0.77851	0.0471049
A0A0N6WGW1	NAD(P)H-quinone oxidoreductase subunit 2, chloroplastic OS=Solanum tuberosum GN=ndhB PE=3 SV=1	1.38411	1.17754	1.21407	0.982243	0.95508	1	0.777949	0.0126339
M1B7Y1	Uncharacterized protein OS=Solanum tuberosum GN=102605195 PE=4 SV=1	0.98164	1.03133	0.970163	0.788938	0.781429	0.74952	0.777668	0.000583523
M1C3Z0	Uncharacterized protein OS=Solanum tuberosum GN=102583711 PE=4 SV=1	1.17544	0.966265	1.16923	0.888158	0.807229	0.879121	0.777577	0.028632
M0ZZF1	Peptidyl-prolyl cis-trans isomerase OS=Solanum tuberosum GN=102600807 PE=3 SV=1	1.0968	1.06857	1.24824	0.947723	0.858286	0.847775	0.777413	0.0168589
M1BCL3	Uncharacterized protein OS=Solanum tuberosum GN=102605867 PE=4 SV=1	1.29047	1.1186	1.00836	0.898709	0.915289	0.840149	0.776651	0.0404706
M1AG69	Histone H2B OS=Solanum tuberosum GN=102585943 PE=3 SV=1	1.48643	1.42463	1.39309	1.16717	1.06865	1.10678	0.776598	0.00127547
M1B2X4	Trehalose 6-phosphate phosphatase OS=Solanum tuberosum PE=3 SV=1	0.944699	0.811812	0.873213	0.686294	0.625748	0.73006	0.776546	0.01603
K7X8G5	Stem 28 kDa glycoprotein OS=Solanum tuberosum PE=2 SV=1	0.921093	0.908955	0.881235	0.592564	0.824876	0.687818	0.77648	0.0419155
Q3HRZ6	40S ribosomal protein S8 OS=Solanum tuberosum PE=2 SV=1	1.06511	1.07914	1.17905	0.822513	0.863116	0.893478	0.776068	0.00388205
M1A6B0	Endonuclease III homolog OS=Solanum tuberosum GN=NTH1 PE=3 SV=1	1.75595	1.6745	1.66323	1.24405	1.32369	1.38488	0.775984	0.00162145
M1A8N2	Uncharacterized protein OS=Solanum tuberosum GN=102583939 PE=4 SV=1	1.46848	1.36525	1.60202	1.13152	1.10425	1.20449	0.775572	0.0113578
M1ANU6	Uncharacterized protein OS=Solanum tuberosum GN=102581365 PE=3 SV=1	1.25437	1.21214	1.22012	0.967541	0.902614	0.988733	0.775475	0.000678125
M1BTT7	Ketol-acid reductoisomerase OS=Solanum tuberosum GN=102595769 PE=3 SV=1	1.08849	1.13848	1.07497	0.803364	0.830613	0.925843	0.775248	0.00410122
M1B7P9	Uncharacterized protein OS=Solanum tuberosum PE=4 SV=1	1.327	1.26929	1.28022	1.07985	0.941776	0.983516	0.775219	0.00285756
M1BAI7	Uncharacterized protein OS=Solanum tuberosum PE=3 SV=1	1.20537	1.17569	1.30672	0.945453	0.917114	0.99569	0.775061	0.0038074
Q43834	Class II chitinase OS=Solanum tuberosum GN=ChtA2 PE=2 SV=1	1.40667	1.22592	1.18319	1.06286	1.0071	0.887395	0.775032	0.0290235
P56336	Eukaryotic translation initiation factor 5A-4 OS=Solanum tuberosum GN=EIF5A4 PE=2 SV=1	1.08383	1.04383	1.10072	0.849108	0.838166	0.813906	0.774749	0.000256468
M1C9A7	Uncharacterized protein OS=Solanum tuberosum GN=102588308 PE=4 SV=1	0.966525	1.19527	1.11348	0.883749	0.81144	0.841813	0.774594	0.0246887
M1CMK7	Uncharacterized protein OS=Solanum tuberosum PE=3 SV=1	1.30281	1.15179	1.15988	1.09768	0.866753	0.833533	0.7741	0.0477605
M1D3N5	Uncharacterized protein OS=Solanum tuberosum GN=102588815 PE=4 SV=1	1.62338	1.32727	1.62097	1.24861	1.05072	1.23925	0.774031	0.0428426
M0ZPG5	Uncharacterized protein OS=Solanum tuberosum GN=102601365 PE=4 SV=1	1.36169	1.52539	1.33333	1.09577	1.03091	1.13943	0.773882	0.00929281
M1BXI3	Uncharacterized protein OS=Solanum tuberosum PE=3 SV=1	1.22075	0.995161	1.11846	0.919943	0.757258	0.901726	0.773438	0.0387355
Q3HRX7	Ribosomal protein L25-like protein OS=Solanum tuberosum GN=102588879 PE=2 SV=1	1.26153	1.11383	1.11504	0.952998	0.866978	0.879474	0.773394	0.00919308
M1ARQ6	Tubulin beta chain OS=Solanum tuberosum GN=102585315 PE=3 SV=1	1.11286	1.0436	1.08936	0.817673	0.861665	0.830441	0.773232	0.000530474
Q38M76	Uncharacterized protein OS=Solanum tuberosum PE=2 SV=1	0.934609	0.946411	0.951065	0.804891	0.712389	0.671953	0.773011	0.00567479
B2M0R3	Starch-granule-bound R1 protein OS=Solanum tuberosum GN=R1 PE=2 SV=1	1.22997	1.13758	1.19499	0.8632	0.89629	0.993333	0.772711	0.00471143
M1AVB8	Non-specific lipid-transfer protein OS=Solanum tuberosum PE=3 SV=1	1.01741	0.918036	0.990729	0.800861	0.747535	0.71216	0.77253	0.00485777
M1BYQ1	Uncharacterized protein OS=Solanum tuberosum GN=102597199 PE=4 SV=1	1.12269	1.1935	1.17784	0.915652	0.874022	0.908422	0.772203	0.000447769
K7VT39	Ribulose-1,5-bisphosphate carboxylase/oxygenase large subunit OS=Solanum tuberosum PE=2 SV=1	1.11203	0.986143	1.06987	0.849984	0.812009	0.783173	0.771822	0.00447383
M0ZW28	Uncharacterized protein OS=Solanum tuberosum GN=102583906 PE=3 SV=1	1.23028	1.18038	1.18086	0.941125	0.92422	0.904285	0.771158	0.000154523
M1D5K4	Uncharacterized protein OS=Solanum tuberosum GN=102598896 PE=4 SV=1	1.222	1.45826	1.31979	1.05607	1.02876	0.995692	0.770122	0.0123141
M1A9U0	Uncharacterized protein OS=Solanum tuberosum GN=102602305 PE=3 SV=1	1.21181	1.24463	1.18522	0.894219	0.961386	0.948043	0.769883	0.00047651
A0A0M4KNM3	Carotenoid 9,10(9',10')-cleavage dioxygenase 1-like protein (Fragment) OS=Solanum tuberosum PE=2 SV=1	1.21284	1.23185	1.20617	0.97294	0.871975	0.965116	0.76969	0.00109459
M1B6A6	Uncharacterized protein OS=Solanum tuberosum GN=102593444 PE=4 SV=1	1.01109	1.09116	1.051	0.798226	0.855782	0.771619	0.769249	0.00202616
M1A3M1	Uncharacterized protein OS=Solanum tuberosum PE=4 SV=1	1.1812	1.17845	1.1172	0.881984	0.837993	0.954002	0.769079	0.00253443
M1CL27	Uncharacterized protein OS=Solanum tuberosum GN=102583431 PE=3 SV=1	0.967298	0.998944	0.971632	0.760093	0.754241	0.743807	0.768631	3.27081e-05
M1AD55	Uncharacterized protein OS=Solanum tuberosum GN=102587717 PE=4 SV=1	1.46857	1.31401	1.26939	1.13143	0.932367	1.04898	0.768213	0.0199792
M1BGY6	Uncharacterized protein OS=Solanum tuberosum GN=102591507 PE=4 SV=1	1.46873	1.40384	1.39029	1.11377	1.08764	1.0711	0.76768	0.000264702
M1C7X8	Histone H2A OS=Solanum tuberosum GN=102603971 PE=3 SV=1	1.18106	1.23822	1.3622	0.920665	0.964444	1.01749	0.767581	0.00831151
M0ZKX2	Uncharacterized protein OS=Solanum tuberosum GN=102577479 PE=3 SV=1	1.02848	1.03777	0.980998	0.80245	0.773723	0.761995	0.767305	0.00037487
M1AMW1	Uncharacterized protein OS=Solanum tuberosum GN=102584645 PE=3 SV=1	1.265	1.19257	1.23823	0.954015	0.943225	0.931568	0.76541	0.000197995
M1A9P1	Glycosyltransferase OS=Solanum tuberosum GN=107062557 PE=3 SV=1	1.10538	1.02141	1.22391	0.910256	0.844413	0.808575	0.764987	0.0163211
M1A6C3	Uncharacterized protein OS=Solanum tuberosum PE=4 SV=1	1.34566	1.11577	1.16233	1.01447	0.839938	0.916976	0.764781	0.0303127
M1CF76	Uncharacterized protein OS=Solanum tuberosum GN=102602480 PE=3 SV=1	0.996874	1.10147	1.00809	0.817562	0.732681	0.823465	0.764127	0.00526574
M1CQQ0	Uncharacterized protein OS=Solanum tuberosum PE=4 SV=1	1.19011	1.40848	1.22102	0.995903	0.974102	0.943219	0.762702	0.0124328
M1CML0	Uncharacterized protein OS=Solanum tuberosum GN=102599588 PE=4 SV=1	0.963791	1	1.00604	0.645367	0.742049	0.876133	0.762181	0.026001
M1AF18	Chlorophyll a-b binding protein, chloroplastic OS=Solanum tuberosum PE=3 SV=1	1.16986	1.2438	1.1203	1.00478	0.893939	0.794486	0.762094	0.0165024
G1CCB9	Photosystem II CP47 reaction center protein OS=Solanum tuberosum GN=psbB PE=3 SV=1	1.13256	1.11814	1.12205	0.852221	0.855984	0.859474	0.761304	6.06588e-07
M1CIX9	Casein kinase II subunit beta OS=Solanum tuberosum GN=102600211 PE=3 SV=1	1.29986	1.36715	1.16561	0.887029	1.00644	1.02038	0.760278	0.0136242
M1ARI7	Uncharacterized protein OS=Solanum tuberosum GN=102595588 PE=3 SV=1	1.18805	1.17942	1.11245	0.865132	0.880703	0.899306	0.760116	0.000422564
M1AC15	Uncharacterized protein OS=Solanum tuberosum PE=3 SV=1	1.14395	1.09693	1.13634	0.854887	0.839892	0.870361	0.759544	9.13627e-05
M1AQY2	Uncharacterized protein OS=Solanum tuberosum GN=102601957 PE=3 SV=1	1.2007	1.30462	1.40112	0.902817	1.09846	0.965169	0.759373	0.0185521
M1AY92	Uncharacterized protein OS=Solanum tuberosum PE=4 SV=1	1.43844	1.27818	1.45593	1.18005	1.10773	0.879661	0.759113	0.0348822
M0ZS24	Uncharacterized protein OS=Solanum tuberosum GN=102583578 PE=4 SV=1	1.37701	1.39775	1.37777	1.05514	0.998596	1.08862	0.756732	0.000242378
M1BHG8	Uncharacterized protein OS=Solanum tuberosum GN=102585227 PE=4 SV=1	1.36637	1.21809	1.2961	0.956019	0.975768	1.00292	0.756258	0.00217219
M0ZWA8	Uncharacterized protein OS=Solanum tuberosum GN=102596717 PE=4 SV=1	0.982791	0.945694	0.94752	0.756468	0.771239	0.647074	0.756181	0.00466962
M1BH74	Uncharacterized protein OS=Solanum tuberosum GN=102600274 PE=4 SV=1	1.11084	0.980085	1.11132	0.813603	0.817977	0.789169	0.755954	0.00427524
M1B0U4	Uncharacterized protein OS=Solanum tuberosum GN=102601402 PE=4 SV=1	1.18941	1.20478	1.19165	0.906411	0.898429	0.904325	0.755519	6.76049e-07
M1AY18	Chlorophyll a-b binding protein, chloroplastic OS=Solanum tuberosum GN=102586172 PE=3 SV=1	1.02037	0.997147	1.00978	0.73937	0.764589	0.782864	0.755402	6.58321e-05
M1AUI0	Uncharacterized protein OS=Solanum tuberosum PE=4 SV=1	1.16803	1.22978	1.22121	0.851701	0.911129	0.961926	0.752899	0.00132252
M1BN73	Uncharacterized protein OS=Solanum tuberosum GN=102586377 PE=4 SV=1	1.24629	1.31781	1.17965	0.88586	0.98499	0.94542	0.75226	0.00327721
M1CL13	Ferritin OS=Solanum tuberosum PE=3 SV=1	1.06457	1.06765	0.92931	0.880315	0.788235	0.632759	0.751687	0.0413018
M0ZI03	Uncharacterized protein OS=Solanum tuberosum GN=102587281 PE=4 SV=1	1.19622	1.21292	1.20953	0.895186	0.960925	0.863309	0.751497	0.000506887
M1D061	Uncharacterized protein OS=Solanum tuberosum GN=102581171 PE=4 SV=1	1.13189	1.05971	1.08496	0.809138	0.778264	0.874406	0.751339	0.00154521
M1CMG1	Uncharacterized protein OS=Solanum tuberosum GN=102584808 PE=3 SV=1	0.772965	0.793067	0.754889	0.57376	0.580533	0.587913	0.750653	8.08358e-05
M0ZJC8	Protein RER1 OS=Solanum tuberosum GN=102590853 PE=3 SV=1	2.22198	2.49249	2.71309	1.6875	1.6997	2.18663	0.750425	0.0466548
M1BAU6	Uncharacterized protein OS=Solanum tuberosum GN=102597949 PE=4 SV=1	1.00477	1.01531	1.04247	0.72673	0.797194	0.772201	0.749743	0.00040532
Q3HRZ0	Putative cinnamoyl-CoA reductase-like protein OS=Solanum tuberosum GN=102602150 PE=2 SV=1	1.10153	1.33308	1.11038	0.913911	0.871746	0.871042	0.749423	0.0184251
M1A4T6	Uncharacterized protein OS=Solanum tuberosum GN=102599002 PE=4 SV=1	1.46266	1.38798	1.51897	1.0844	1.10322	1.08581	0.749135	0.000682187
M1CY45	Uncharacterized protein OS=Solanum tuberosum GN=102586145 PE=3 SV=1	1.31448	1.11962	1.20575	0.902242	0.866334	0.957365	0.748916	0.00809571
M1CKD4	Uncharacterized protein OS=Solanum tuberosum GN=102580390 PE=3 SV=1	1.05151	1.11635	1.0641	0.811924	0.811228	0.794921	0.748174	0.000192476
M1BTW9	Uncharacterized protein OS=Solanum tuberosum GN=102584644 PE=3 SV=1	1.00343	0.967644	0.966742	0.743768	0.735063	0.716629	0.74731	6.89742e-05
Q3HVL3	RNA binding protein-like protein OS=Solanum tuberosum PE=2 SV=1	1.18944	1.24454	1.39886	0.857778	0.976471	1.02692	0.746487	0.0156606
M1BTZ0	Uncharacterized protein OS=Solanum tuberosum GN=102590612 PE=4 SV=1	1.17343	1.21425	1.21814	0.93704	0.851567	0.899381	0.745459	0.000430784
M1C4Z5	Uncharacterized protein OS=Solanum tuberosum GN=102579084 PE=4 SV=1	1.11602	0.936283	0.912187	0.723757	0.736283	0.747738	0.744741	0.0175429
M1C5S8	Uncharacterized protein OS=Solanum tuberosum GN=102580838 PE=4 SV=1	1.23082	1.17775	1.24237	0.910387	0.882895	0.922988	0.743991	0.00017637
O48855	Prosystemin OS=Solanum tuberosum GN=potpro1 PE=2 SV=1	1.30413	1.30453	1.25674	0.967769	0.97107	0.936372	0.743831	6.9084e-05
P25079	Ribulose bisphosphate carboxylase large chain OS=Solanum tuberosum GN=rbcL PE=1 SV=2	1.18214	1.18551	1.16811	0.877073	0.883189	0.864771	0.742423	2.34284e-06
B5M4B1	Tubulin beta chain OS=Solanum tuberosum GN=102577624 PE=2 SV=1	1.12665	1.10797	1.05368	0.81801	0.827696	0.794546	0.7421	0.000297058
M1LA62	Kunitz-type protease inhibitor D (Fragment) OS=Solanum tuberosum PE=2 SV=1	0.7665	0.826623	0.778608	0.598316	0.580523	0.579117	0.741213	0.000454635
M1CVC9	Uncharacterized protein OS=Solanum tuberosum GN=102587452 PE=4 SV=1	1.14138	1.19666	1.26003	0.912555	0.851402	0.902384	0.741048	0.00136707
M1C7U8	Uncharacterized protein OS=Solanum tuberosum GN=102582456 PE=4 SV=1	1.26433	1.24908	1.21398	0.917308	0.912342	0.930177	0.74042	3.42265e-05
M1D5R6	Uncharacterized protein OS=Solanum tuberosum GN=102578885 PE=4 SV=1	1.19623	1.49158	1.39241	0.982732	0.983165	1.05485	0.74034	0.0172081
M1B5K7	Beta-adaptin-like protein OS=Solanum tuberosum GN=102591040 PE=3 SV=1	1.34011	1.31492	1.26248	0.942373	0.985545	0.969809	0.739686	0.000201052
M0ZHH9	Translation machinery-associated protein 22 OS=Solanum tuberosum GN=102590541 PE=3 SV=1	1.17281	1.17023	1.41236	0.819568	0.910296	1.04454	0.738777	0.0342192
M1CA97	Uncharacterized protein OS=Solanum tuberosum GN=102587137 PE=4 SV=1	1.31441	1.60335	1.30629	0.916186	1.07709	1.11765	0.73648	0.0324702
P80262	NADH-ubiquinone oxidoreductase 29 kDa subunit (Fragment) OS=Solanum tuberosum PE=1 SV=1	1.19257	1.61756	1.37364	1.02729	1.07515	0.978295	0.736354	0.0435923
M0ZKF0	Uncharacterized protein OS=Solanum tuberosum PE=3 SV=1	0.993154	1.07312	1.04488	0.771794	0.793548	0.722047	0.735222	0.000960777
M1CS15	Uncharacterized protein OS=Solanum tuberosum GN=102597982 PE=4 SV=1	1.32345	1.2698	1.32531	0.956459	0.950173	0.972919	0.734849	5.81454e-05
M1CWF4	Uncharacterized protein OS=Solanum tuberosum GN=102588743 PE=4 SV=1	1.44028	1.29694	1.32436	1.00428	0.982836	0.996922	0.7347	0.00126638
M1C744	Uncharacterized protein OS=Solanum tuberosum GN=102582751 PE=4 SV=1	1.62158	1.33207	1.24903	1.06849	1.02024	0.994478	0.73363	0.0315126
M0ZG64	Uncharacterized protein OS=Solanum tuberosum GN=102597027 PE=4 SV=1	0.942363	0.974895	0.790463	0.673391	0.688285	0.622565	0.732808	0.0160657
M1D4K6	Ribosomal protein L19 OS=Solanum tuberosum GN=102578588 PE=3 SV=1	1.18709	1.16883	1.19542	0.845996	0.86581	0.889494	0.732485	2.83912e-05
M1AV66	Uncharacterized protein OS=Solanum tuberosum GN=102582386 PE=4 SV=1	1.23657	1.08597	1.22026	0.909594	0.8008	0.880431	0.731293	0.00534272
M1C7V2	Uncharacterized protein OS=Solanum tuberosum GN=102583016 PE=4 SV=1	1.10798	1.19389	1.28958	0.915046	0.844671	0.865915	0.731078	0.0046682
M0ZHX8	Histone H2B OS=Solanum tuberosum GN=102578986 PE=3 SV=1	1.20556	1.32963	1.6	0.940489	1.07023	1.00847	0.730118	0.0383604
M1C2L0	Uncharacterized protein OS=Solanum tuberosum GN=102602338 PE=4 SV=1	1.08927	1.08087	1.01334	0.816727	0.798855	0.708025	0.729895	0.00227491
M1AZB4	Uncharacterized protein OS=Solanum tuberosum GN=102586495 PE=4 SV=1	1.04216	1.08539	1.09852	0.78583	0.794806	0.771107	0.728981	9.2298e-05
A0A097H158	KTI-C protein OS=Solanum tuberosum GN=KTI-C PE=2 SV=1	1.02507	0.961427	0.986349	0.72493	0.755063	0.685714	0.728496	0.000595551
M1AFN7	Uncharacterized protein OS=Solanum tuberosum GN=102594318 PE=4 SV=1	1.2261	1.08976	1.12444	0.842773	0.808322	0.854735	0.728375	0.00196323
M1BNZ1	Pectinesterase OS=Solanum tuberosum PE=4 SV=1	1.20263	1.30702	1.27778	0.91402	0.948465	0.895337	0.728152	0.000590862
Q8L5C9	Malate dehydrogenase OS=Solanum tuberosum GN=mMDH PE=2 SV=1	1.23116	1.23541	1.08403	0.886935	0.86965	0.826891	0.727617	0.00365894
M1C516	Chlorophyll a-b binding protein, chloroplastic OS=Solanum tuberosum GN=102587257 PE=3 SV=1	1.12641	1.12937	1.09555	0.835606	0.813343	0.783271	0.725747	7.99476e-05
M1ASR5	Uncharacterized protein OS=Solanum tuberosum GN=102602283 PE=4 SV=1	0.97429	1.01496	0.958846	0.697519	0.721278	0.718466	0.724965	0.000123292
M1CJE1	Uncharacterized protein OS=Solanum tuberosum PE=3 SV=1	1.45729	1.34286	1.31142	1.06598	0.957143	0.955709	0.724502	0.00277042
M0ZQL0	Uncharacterized protein OS=Solanum tuberosum PE=4 SV=1	1.13008	1.43137	1.32911	0.918699	1.08235	0.816456	0.724189	0.0383093
M1CC77	Uncharacterized protein OS=Solanum tuberosum GN=102588201 PE=4 SV=1	1.87117	1.88095	1.81004	1.30368	1.3619	1.36245	0.724184	6.53168e-05
M1C2T1	Uncharacterized protein OS=Solanum tuberosum GN=102598666 PE=4 SV=1	1.20479	1.20158	1.16687	0.852397	0.828176	0.903543	0.723186	0.0002006
M1A8I6	Uncharacterized protein OS=Solanum tuberosum PE=4 SV=1	1.26137	1.23986	1.19262	0.917461	0.871936	0.873154	0.720807	0.000168036
Q38M78	Eukaryotic translation initiation factor 5A OS=Solanum tuberosum PE=2 SV=1	1.24663	1.2949	1.26063	0.89261	0.922244	0.922794	0.720025	3.4636e-05
M1BE20	Uncharacterized protein OS=Solanum tuberosum GN=102582635 PE=4 SV=1	1.35866	1.60029	1.68796	1.12849	1.16017	1.04177	0.716699	0.0137615
M0ZSJ5	Uncharacterized protein OS=Solanum tuberosum GN=102580709 PE=4 SV=1	1.26451	1.33936	1.32888	0.941798	0.95347	0.914399	0.714429	0.00013747
Q38M48	Nuclear RNA binding protein-like OS=Solanum tuberosum PE=2 SV=1	1.205	1.25382	1.28501	0.814878	0.933333	0.923996	0.713763	0.00131677
M1D5P5	Uncharacterized protein OS=Solanum tuberosum GN=102606028 PE=4 SV=1	1.07542	0.988606	1.06535	0.743948	0.687993	0.799014	0.712907	0.00207762
A0A023NFG5	Class II knox protein OS=Solanum tuberosum GN=HOX1 PE=2 SV=1	1.40464	1.36013	1.12722	0.961857	0.877814	0.934172	0.712705	0.014097
M1DNZ9	Plastocyanin OS=Solanum tuberosum GN=102583807 PE=3 SV=1	1.22403	1.10654	1.25164	0.874956	0.831368	0.846616	0.712672	0.00176676
M1C5W2	Uncharacterized protein OS=Solanum tuberosum GN=102598040 PE=3 SV=1	1.10935	1.04629	1.05509	0.706244	0.80409	0.776588	0.712276	0.000938919
M1AFT2	Uncharacterized protein OS=Solanum tuberosum GN=102582960 PE=4 SV=1	1.40941	1.2081	1.16604	0.900415	0.919962	0.865672	0.709929	0.00886596
Q2V9B3	Phosphoglycerate kinase OS=Solanum tuberosum PE=2 SV=1	2.52867	2.52042	2.34977	1.8667	1.71981	1.65023	0.707775	0.00113057
M1AMG7	Uncharacterized protein OS=Solanum tuberosum GN=102577592 PE=4 SV=1	1.16532	1.21112	1.14155	0.833901	0.832867	0.817984	0.706299	8.17214e-05
M1CIH8	Chlorophyll a-b binding protein, chloroplastic OS=Solanum tuberosum GN=102584316 PE=3 SV=1	1.04578	1.06633	1.10473	0.761767	0.746779	0.760881	0.705483	6.12188e-05
M0ZU44	Elongation factor Ts, mitochondrial OS=Solanum tuberosum GN=EFTS PE=3 SV=1	1.16072	1.15478	1.13315	0.803938	0.818686	0.806505	0.704371	3.6961e-06
M1AMY2	Uncharacterized protein OS=Solanum tuberosum GN=102593917 PE=4 SV=1	0.816198	0.731392	0.849541	0.563359	0.553074	0.571009	0.703943	0.00264875
M1B4J2	Uncharacterized protein OS=Solanum tuberosum GN=102580238 PE=4 SV=1	1.3688	1.21134	1.24604	0.928252	0.86023	0.904523	0.703837	0.0018745
K7VPA4	Ribosomal protein L24 OS=Solanum tuberosum PE=2 SV=1	1.1655	1.14544	1.1543	0.814072	0.803168	0.819375	0.703159	1.37825e-06
M1BCI8	Uncharacterized protein OS=Solanum tuberosum GN=102595890 PE=4 SV=1	1.22696	1.63679	1.70254	1.02083	1.06436	1.12469	0.702951	0.0407996
M1AVZ7	Uncharacterized protein OS=Solanum tuberosum GN=102603924 PE=3 SV=1	1.40514	1.44714	1.36932	0.993746	1.00055	0.969697	0.702102	6.68774e-05
M1ATR5	Tubulin alpha chain OS=Solanum tuberosum PE=3 SV=1	1.08363	1.07608	1.0993	0.780555	0.740114	0.766481	0.701793	1.88737e-05
M1A6H3	Chlorophyll a-b binding protein, chloroplastic OS=Solanum tuberosum GN=102594074 PE=3 SV=1	1.33931	1.15804	1.1216	0.863683	0.830298	0.845505	0.701719	0.00612673
M0ZX29	Uncharacterized protein OS=Solanum tuberosum GN=102584531 PE=4 SV=1	1.61899	1.72762	1.67254	1.18336	1.18285	1.15399	0.701353	0.000108655
M0ZSM1	Uncharacterized protein OS=Solanum tuberosum GN=102577458 PE=4 SV=1	1.08577	1.09514	1.26079	0.768019	0.818804	0.824055	0.700492	0.00448775
M1AFT5	Chlorophyll a-b binding protein, chloroplastic OS=Solanum tuberosum GN=102583949 PE=3 SV=1	1.09457	1.09723	1.1313	0.773044	0.765586	0.788408	0.700262	1.6709e-05
M1D6Y3	Uncharacterized protein OS=Solanum tuberosum GN=102589601 PE=3 SV=1	1.47654	1.46651	1.14815	0.901235	0.967667	0.984127	0.697357	0.0203677
M0ZGQ9	Uncharacterized protein OS=Solanum tuberosum GN=102582792 PE=3 SV=1	1.49275	1.62989	1.68531	1.1558	1.08276	1.09091	0.692491	0.00133344
Q2XPW4	60S ribosomal protein L7A-like protein OS=Solanum tuberosum GN=102577601 PE=2 SV=1	1.10863	1.31302	1.25933	0.874612	0.860118	0.799315	0.688415	0.00426646
M0ZJ33	Uncharacterized protein OS=Solanum tuberosum GN=102603772 PE=4 SV=1	1.53472	1.68527	1.64015	1.19511	1.05364	1.07087	0.683031	0.00123694
M0ZL17	Uncharacterized protein OS=Solanum tuberosum GN=102599812 PE=4 SV=1	1.27418	1.31382	1.26129	0.867275	0.89359	0.865805	0.682378	2.35537e-05
M1D092	Uncharacterized protein OS=Solanum tuberosum GN=102601117 PE=4 SV=1	1.59345	1.38599	1.64832	1.10437	1.09588	0.95152	0.681059	0.00637315
M1AX56	Uncharacterized protein OS=Solanum tuberosum GN=102597213 PE=3 SV=1	1.30748	1.17493	1.2827	0.855798	0.826018	0.870337	0.677843	0.000695688
A0A075BQK8	Ring finger like protein OS=Solanum tuberosum PE=2 SV=1	1.61839	1.94613	1.8344	1.16245	1.26064	1.23525	0.677607	0.00448512
M1BJR5	Uncharacterized protein OS=Solanum tuberosum GN=102587466 PE=4 SV=1	1.58072	1.91275	1.76698	1.24096	1.11409	1.19907	0.675633	0.00526629
M1BZP9	Uncharacterized protein OS=Solanum tuberosum GN=102582873 PE=4 SV=1	1.43205	1.54806	1.15083	0.912953	0.946234	0.926413	0.674326	0.0192705
M0ZKI5	Uncharacterized protein OS=Solanum tuberosum GN=102606188 PE=4 SV=1	1.81021	1.72431	1.59125	1.16115	1.21363	1.07605	0.67323	0.00176193
M1D743	Peptidylprolyl isomerase OS=Solanum tuberosum GN=102595124 PE=4 SV=1	1.59389	1.53017	1.57632	1.06527	0.994253	1.09866	0.671898	0.000142424
M1E043	Uncharacterized protein OS=Solanum tuberosum GN=102605285 PE=4 SV=1	1.22482	1.73032	1.6545	1.10511	0.963149	1.02738	0.671558	0.036128
M1AN80	Uncharacterized protein OS=Solanum tuberosum PE=3 SV=1	1.63993	1.68614	1.76516	1.13036	1.10826	1.17418	0.670328	0.000173172
M1CZM0	Tubulin beta chain OS=Solanum tuberosum GN=102581203 PE=3 SV=1	1.07082	1.16953	1.14555	0.676265	0.812954	0.760843	0.664539	0.00159373
M1BFJ1	Patatin OS=Solanum tuberosum PE=3 SV=1	1.07223	1.11542	0.906733	0.630819	0.801453	0.618744	0.66282	0.0160061
A7UGH4	Non-specific lipid-transfer protein OS=Solanum tuberosum PE=2 SV=1	1.32646	1.49235	1.35045	0.958763	0.905199	0.897281	0.662285	0.00105294
M1BX59	Uncharacterized protein OS=Solanum tuberosum GN=102595763 PE=4 SV=1	1.24189	1.17263	1.22788	0.801366	0.828625	0.782024	0.662204	8.20333e-05
M0ZWA5	Uncharacterized protein OS=Solanum tuberosum GN=102595392 PE=4 SV=1	1.20033	1.34336	1.3087	0.833	0.860833	0.850785	0.660528	0.000574407
M1BNE9	Tubulin beta chain OS=Solanum tuberosum PE=3 SV=1	1.39302	1.30165	1.30171	0.900725	0.883546	0.852069	0.659681	0.00017488
A0A0C4B0N5	Uncharacterized protein OS=Solanum tuberosum PE=4 SV=1	1.34106	1.27956	1.33938	0.886566	0.875832	0.847108	0.658966	4.3053e-05
M1CKK2	Uncharacterized protein OS=Solanum tuberosum GN=102577471 PE=3 SV=1	1.12362	1.16031	1.13161	0.704926	0.773903	0.768884	0.658085	9.68653e-05
M0ZGN5	Uncharacterized protein OS=Solanum tuberosum PE=4 SV=1	1.31872	1.51809	1.7297	0.980296	0.990426	1.01335	0.653469	0.0114187
M1AJA5	Uncharacterized protein OS=Solanum tuberosum PE=4 SV=1	1.85153	1.95973	2.08652	1.31587	1.16913	1.35275	0.650709	0.00145968
M1CMR9	Uncharacterized protein OS=Solanum tuberosum PE=4 SV=1	1.32945	1.31684	1.34499	0.895657	0.834908	0.864336	0.650142	1.76652e-05
M1DT14	Calcium-transporting ATPase OS=Solanum tuberosum PE=3 SV=1	1.03872	1.18851	1.19334	0.726558	0.716216	0.780838	0.650069	0.00186125
M1D478	Uncharacterized protein OS=Solanum tuberosum PE=4 SV=1	1.81184	1.77789	2.08131	1.32378	1.12351	1.23925	0.650064	0.00413589
M0ZWA9	Uncharacterized protein OS=Solanum tuberosum GN=102596717 PE=4 SV=1	1.04834	1.20104	0.856224	0.629909	0.680157	0.690824	0.644283	0.0222068
M1D768	Uncharacterized protein OS=Solanum tuberosum GN=102578568 PE=4 SV=1	1.86356	1.75362	1.80214	1.2488	1.08489	1.15508	0.643763	0.000354377
M1CLS4	Uncharacterized protein OS=Solanum tuberosum GN=102605088 PE=4 SV=1	1.30233	1.17814	1.25814	0.774786	0.777328	0.854041	0.643597	0.000575554
P49284	Catalase isozyme 1 OS=Solanum tuberosum GN=CAT1 PE=2 SV=1	1.91024	1.81453	1.76986	1.11853	1.24187	1.1721	0.642898	0.000279887
M1AEP8	Uncharacterized protein OS=Solanum tuberosum GN=102600266 PE=4 SV=1	1.40007	1.74906	1.27917	0.96457	0.968836	0.913124	0.642805	0.0206014
M1CQN8	Uncharacterized protein OS=Solanum tuberosum GN=102600294 PE=4 SV=1	1.4856	1.59184	1.70866	1.00412	0.986395	1.08268	0.642107	0.00129004
M1AAF5	Uncharacterized protein OS=Solanum tuberosum GN=102577788 PE=3 SV=1	1.45963	1.06322	1.27389	0.958592	0.614943	0.83758	0.63505	0.0387918
M1A8I4	Uncharacterized protein OS=Solanum tuberosum PE=4 SV=1	1.28463	1.40277	1.34538	0.823843	0.82299	0.906587	0.633168	0.00035953
M1A5E3	Uncharacterized protein OS=Solanum tuberosum GN=102602224 PE=4 SV=1	1.27047	1.06208	1.27784	0.753749	0.742542	0.789455	0.633103	0.00360583
M1BEW2	Histone H2B OS=Solanum tuberosum GN=102601239 PE=3 SV=1	1.38184	1.9169	1.82826	1.05676	1.04718	1.13525	0.631792	0.0199856
A9YTZ8	Ribulose bisphosphate carboxylase small chain OS=Solanum tuberosum PE=2 SV=1	1.19606	1.21673	1.16606	0.73832	0.793444	0.729212	0.631761	6.04329e-05
M1BAU5	Uncharacterized protein OS=Solanum tuberosum GN=102597630 PE=4 SV=1	1.13578	1.11288	1.48805	0.750799	0.767886	0.834661	0.629791	0.0205436
M1D4F9	Uncharacterized protein OS=Solanum tuberosum PE=4 SV=1	0.76519	0.816223	0.768641	0.482619	0.543352	0.445156	0.625998	0.000890349
M1CKV9	Uncharacterized protein OS=Solanum tuberosum GN=102591549 PE=3 SV=1	1.05267	1.30857	1.10573	0.688782	0.794286	0.687225	0.625992	0.00724907
M1A384	Uncharacterized protein OS=Solanum tuberosum GN=102606145 PE=3 SV=1	1.3622	1.33169	1.34865	0.874016	0.776575	0.865196	0.622327	9.52869e-05
M1BWY5	Chlorophyll a-b binding protein, chloroplastic OS=Solanum tuberosum GN=102601093 PE=3 SV=1	1.05811	1.05397	1.10902	0.68582	0.650142	0.667726	0.62205	3.8266e-05
M0ZUX2	Uncharacterized protein OS=Solanum tuberosum PE=4 SV=1	1.75828	1.54106	1.57588	0.925926	1.10628	0.998054	0.621563	0.00196623
M1C0G1	Uncharacterized protein OS=Solanum tuberosum GN=102593338 PE=4 SV=1	1.4893	1.46048	1.97331	1.00571	1.00065	1.05056	0.620934	0.0204281
P01052	Chymotrypsin inhibitor I, A, B and C subunits OS=Solanum tuberosum PE=1 SV=1	0.9928	1.0096	1.08825	0.6296	0.629559	0.659683	0.620853	0.000230829
M0ZRS0	Uncharacterized protein OS=Solanum tuberosum PE=3 SV=1	2.12308	1.40124	1.61725	0.961538	1.06416	1.15035	0.61772	0.0412301
M1DEV1	Uncharacterized protein OS=Solanum tuberosum PE=4 SV=1	0.700799	0.637277	0.769609	0.4188	0.40064	0.480459	0.616742	0.00398779
M1CME7	Uncharacterized protein OS=Solanum tuberosum GN=102594924 PE=4 SV=1	0.977742	1.20115	1.25134	0.510334	0.75977	0.83981	0.615093	0.0276841
M1CQQ7	Uncharacterized protein OS=Solanum tuberosum GN=102592502 PE=4 SV=1	1.37125	1.4719	1.61786	0.887248	0.877788	0.93564	0.605396	0.00135515
M0ZMW0	Peptidyl-prolyl cis-trans isomerase OS=Solanum tuberosum GN=102599211 PE=4 SV=1	1.4749	2.08182	1.66292	1.34885	0.936364	0.865169	0.603564	0.0422386
M1C4P4	Uncharacterized protein OS=Solanum tuberosum GN=102585045 PE=4 SV=1	1.44062	1.35259	1.42809	0.839618	0.850919	0.834656	0.598202	3.50666e-05
K7WNX1	Light inducible tissue-specific ST-LS1 OS=Solanum tuberosum PE=2 SV=1	1.77791	1.57727	1.57054	0.982306	1.02908	0.923746	0.595878	0.000880303
I2FJZ6	Ascorbate peroxydase (Fragment) OS=Solanum tuberosum PE=2 SV=1	1.01506	1.2788	1.01672	0.682229	0.591014	0.697313	0.59523	0.0088654
M1DJX3	Glycosyltransferase OS=Solanum tuberosum PE=3 SV=1	1.88854	1.66139	1.74615	1.15287	0.955696	1.02308	0.591313	0.00120453
M1D7N7	Uncharacterized protein OS=Solanum tuberosum GN=102587499 PE=4 SV=1	1.62897	1.67123	1.40503	0.850879	0.949223	0.97833	0.590498	0.00213889
M1D1S1	Uncharacterized protein OS=Solanum tuberosum GN=102586645 PE=4 SV=1	1.7563	2.03187	2.34624	1.07059	1.14741	1.39863	0.589564	0.0130787
M1ADG0	Uncharacterized protein OS=Solanum tuberosum GN=102588695 PE=3 SV=1	1.36892	1.62428	1.28958	0.818546	0.759152	0.928168	0.585103	0.00622477
M1ACY3	Uncharacterized protein OS=Solanum tuberosum GN=102583628 PE=4 SV=1	1.16782	1.00464	1.41575	0.667129	0.703246	0.721612	0.583017	0.0144222
M0ZW33	Uncharacterized protein OS=Solanum tuberosum GN=102586541 PE=4 SV=1	2.03182	2.08468	1.98113	1.18636	1.16757	1.17997	0.579553	9.52787e-06
Q8H0L9	DS2 protein OS=Solanum tuberosum GN=ds2 PE=4 SV=1	0.982867	0.93913	1.20784	0.630298	0.578882	0.602138	0.578726	0.00652696
M0ZT74	Pyruvate dehydrogenase E1 component subunit alpha OS=Solanum tuberosum GN=102601242 PE=4 SV=1	1.52476	1.61931	1.37759	0.837061	0.878525	0.88569	0.575293	0.000881711
G1CC80	ATP synthase subunit c, chloroplastic OS=Solanum tuberosum GN=atpH PE=3 SV=1	1.81546	1.52002	1.41769	0.966866	0.91129	0.853576	0.574718	0.00550989
M0ZIM3	Uncharacterized protein OS=Solanum tuberosum GN=102606078 PE=4 SV=1	2.40367	1.9441	2.875	1.54128	0.981366	1.57955	0.567953	0.0347783
P26575	Ribulose bisphosphate carboxylase small chain 2A, chloroplastic OS=Solanum tuberosum GN=RBCS-2A PE=3 SV=1	1.15977	1.24342	1.23017	0.670004	0.70254	0.649831	0.556613	5.84546e-05
M1CGC1	Uncharacterized protein OS=Solanum tuberosum PE=4 SV=1	2.397	2.17203	1.97414	1.25512	1.28252	1.09975	0.555906	0.00198491
M1CQI7	Uncharacterized protein OS=Solanum tuberosum GN=102589930 PE=4 SV=1	1.47821	1.38861	1.39337	0.887151	0.723296	0.752486	0.554655	0.000408586
M1AJH8	Uncharacterized protein OS=Solanum tuberosum GN=102597877 PE=3 SV=1	2.0303	1.71429	1.30675	1.21212	0.669173	0.920245	0.554613	0.0456561
M0ZPT5	Uncharacterized protein OS=Solanum tuberosum GN=102605699 PE=4 SV=1	2.15817	1.69374	1.93056	1.08627	0.961385	1.14506	0.552138	0.00395488
M1B7L1	Uncharacterized protein OS=Solanum tuberosum GN=102581593 PE=3 SV=1	2.07728	2.33291	2.0619	1.18339	1.21855	1.16667	0.551384	0.000409554
M1CSP5	Uncharacterized protein OS=Solanum tuberosum PE=4 SV=1	3.56871	3.71734	2.78989	1.81395	1.93576	1.78539	0.549339	0.00653146
M1DR90	Uncharacterized protein OS=Solanum tuberosum GN=102586044 PE=4 SV=1	1.59236	1.62166	1.75139	0.79735	0.846439	0.933333	0.519015	0.000225725
M1CX91	Uncharacterized protein OS=Solanum tuberosum PE=3 SV=1	0.695726	0.66789	0.54067	0.287179	0.315596	0.360447	0.505818	0.00388101
M0ZHB3	Uncharacterized protein OS=Solanum tuberosum PE=4 SV=1	1.09651	1.04311	1.00194	0.727232	0.438869	0.415131	0.503327	0.00747979
M1BUS2	Uncharacterized protein OS=Solanum tuberosum GN=102599792 PE=4 SV=1	1.86782	2.00619	1.98206	0.789272	0.972136	1.07399	0.484181	0.000423172
M0ZZH7	Uncharacterized protein OS=Solanum tuberosum GN=102590069 PE=4 SV=1	2.32143	2.05121	2.37374	1.06746	0.96496	1.16667	0.474193	0.000515988
M1CF02	Serine/threonine-protein kinase TOR OS=Solanum tuberosum GN=102604383 PE=3 SV=1	3.00262	2.19481	2.45816	1.24921	1.16883	1.17207	0.468954	0.00479389
M1BT46	Uncharacterized protein OS=Solanum tuberosum GN=102598030 PE=4 SV=1	1.24778	1.2659	1.18979	0.430214	0.569338	0.734518	0.468228	0.00194961
M1CWT7	Uncharacterized protein OS=Solanum tuberosum GN=102581405 PE=4 SV=1	1.46121	1.48369	1.48402	0.562261	0.769166	0.659817	0.4496	0.000174745
K7VKB1	TAS14 peptide OS=Solanum tuberosum PE=2 SV=1	1.54567	1.23602	1.54074	0.66548	0.619048	0.511111	0.415423	0.00168217
M1B1G7	Chlorophyll a-b binding protein, chloroplastic OS=Solanum tuberosum PE=3 SV=1	2.09009	1.61119	2.56283	0.829279	0.846401	0.789762	0.393583	0.0100261
Q9ZRB6	Ci21A protein OS=Solanum tuberosum GN=ci21A PE=4 SV=1	1.72078	1.68318	1.9497	0.748377	0.616688	0.655488	0.377416	0.000269541
Q2VEF1	Photosystem II reaction center protein H OS=Solanum tuberosum GN=psbH PE=3 SV=1	3.18755	1.81943	2.69492	0.874283	0.831116	1.1742	0.373882	0.0178513
M1AJY3	Uncharacterized protein OS=Solanum tuberosum PE=4 SV=1	4.5303	2.69952	3.40454	1.39394	1.10096	1.17202	0.344818	0.0126675

## Sheet: MA-Phy VS MA
Differentally expressed proteins in MA-Phy and MA comparison
Accession		MA-1	MA-2	MA-3	MA_P-1	MA_P-2	MA_P-3	MA_P/MA	P Value
M1AIV3	Uncharacterized protein OS=Solanum tuberosum GN=102591190 PE=3 SV=1	0.662069	0.0830409	0.0617761	1.15862	1.56725	1.43629	5.15831	0.00834104
M0ZI18	Uncharacterized protein OS=Solanum tuberosum GN=102594883 PE=3 SV=1	0.475138	0.527619	0.376295	1.59558	1.79175	1.80322	3.76385	9.49771e-05
K7VKA6	17.6 kDa class 1 small heat shock protein OS=Solanum tuberosum GN=Sl20.1shsp PE=2 SV=1	0.452128	0.481859	0.41947	1.60311	1.62698	1.73378	3.66756	1.06538e-05
M1AEP4	Uncharacterized protein OS=Solanum tuberosum GN=102602952 PE=3 SV=1	0.461206	0.46541	0.431449	1.55666	1.54069	1.27254	3.21773	0.000413796
M1AVE4	Uncharacterized protein OS=Solanum tuberosum GN=102591853 PE=3 SV=1	0.0633333	0.549654	0.456958	1.1	1.02079	1.03013	2.94493	0.0101152
M1AU53	Uncharacterized protein OS=Solanum tuberosum GN=102589078 PE=3 SV=1	0.497052	0.547493	0.53317	1.48526	1.54022	1.61542	2.94153	1.48403e-05
M1CTL4	Uncharacterized protein OS=Solanum tuberosum PE=4 SV=1	0.457286	0.425466	0.355882	1.10955	1.07453	1.31765	2.82709	0.000760109
M1CZL5	Uncharacterized protein OS=Solanum tuberosum GN=102605425 PE=3 SV=1	0.511274	0.632345	0.663725	1.61405	1.67863	1.5778	2.69483	4.97057e-05
M1AJ64	Uncharacterized protein OS=Solanum tuberosum GN=102603518 PE=3 SV=1	0.560687	0.5683	0.470133	1.40816	1.45047	1.32301	2.61496	6.15475e-05
M1BT46	Uncharacterized protein OS=Solanum tuberosum GN=102598030 PE=4 SV=1	0.409305	0.604962	0.715596	1.6001	1.4701	1.30906	2.53157	0.00198682
M1BWK3	Uncharacterized protein OS=Solanum tuberosum PE=3 SV=1	1.03508	1.07377	0.972575	2.52271	2.70544	2.4077	2.47802	7.7512e-05
M1BW86	Uncharacterized protein OS=Solanum tuberosum GN=102594583 PE=3 SV=1	1.05723	1.09404	1.0277	2.67547	2.90713	2.18283	2.44274	0.00204606
A0A097H183	PIN-I protein OS=Solanum tuberosum GN=PIN-I PE=2 SV=1	0.473252	0.542321	0.451122	1.09073	1.12748	1.06794	2.24051	4.84361e-05
M0ZUG1	Uncharacterized protein OS=Solanum tuberosum GN=102584503 PE=3 SV=1	0.589773	0.496856	0.511548	1.06385	1.1792	1.20593	2.15807	0.000294868
M1C6C1	Uncharacterized protein OS=Solanum tuberosum GN=102594103 PE=3 SV=1	0.654164	0.628771	0.659382	1.40285	1.28472	1.49309	2.15241	0.000257659
M1AJ81	Uncharacterized protein OS=Solanum tuberosum PE=4 SV=1	1.1684	1.32343	1.15187	2.43846	3.03309	2.29498	2.13149	0.00409894
M1CBG2	Uncharacterized protein OS=Solanum tuberosum GN=102591037 PE=4 SV=1	1.03207	0.90991	0.978501	2.06479	2.02252	2.08542	2.1136	1.09175e-05
M0ZI19	Uncharacterized protein OS=Solanum tuberosum GN=102594883 PE=3 SV=1	0.635671	0.639611	0.683748	1.39601	1.35124	1.36233	2.09777	3.96195e-06
M1AKD9	Uncharacterized protein OS=Solanum tuberosum GN=102603244 PE=3 SV=1	0.654209	0.645892	0.622222	1.28881	1.32531	1.3506	2.06246	4.74651e-06
M1AMY3	Uncharacterized protein OS=Solanum tuberosum GN=102594249 PE=4 SV=1	0.913704	0.891361	0.901676	1.77048	1.76108	1.84504	1.98638	5.30459e-06
M1LA62	Kunitz-type protease inhibitor D (Fragment) OS=Solanum tuberosum PE=2 SV=1	0.7533	0.736034	0.725976	1.56668	1.35279	1.40832	1.95358	0.000401537
P37842	Multicystatin OS=Solanum tuberosum PE=1 SV=1	0.856606	0.87434	0.872775	1.60996	1.73904	1.71219	1.94383	3.26892e-05
M1CTL1	Uncharacterized protein OS=Solanum tuberosum PE=4 SV=1	0.687455	0.629591	0.6932	1.27565	1.29486	1.33477	1.94269	1.9083e-05
M1A5A4	Uncharacterized protein OS=Solanum tuberosum PE=3 SV=1	0.91677	0.864312	0.793103	1.69689	1.61338	1.67625	1.93713	5.16002e-05
A0A097H1D6	PIN-II protein OS=Solanum tuberosum GN=PIN-II PE=2 SV=1	0.98067	1.1687	1.10749	2.07732	2.08473	2.0032	1.89301	9.27099e-05
M1CSP5	Uncharacterized protein OS=Solanum tuberosum PE=4 SV=1	1.1945	1.10921	1.01011	2.11205	2.26981	1.87191	1.88718	0.00153473
M1CBG1	Uncharacterized protein OS=Solanum tuberosum GN=102590131 PE=4 SV=1	0.666881	0.821043	0.698855	1.24566	1.49024	1.33187	1.86016	0.00185272
M1B4C9	Uncharacterized protein OS=Solanum tuberosum GN=102588418 PE=3 SV=1	0.723318	0.659958	0.716981	1.36891	1.34328	1.18067	1.85352	0.000659912
M1AMY2	Uncharacterized protein OS=Solanum tuberosum GN=102593917 PE=4 SV=1	1.13718	1.12168	1.21688	2.24238	2.08835	2.10826	1.85255	6.35173e-05
E0WCF2	Type I serine protease inhibitor OS=Solanum tuberosum GN=Pin1A PE=2 SV=1	1.0045	1.01617	1.0081	1.84234	2.04157	1.7166	1.84911	0.000824261
M0ZNB0	Uncharacterized protein OS=Solanum tuberosum GN=102578720 PE=3 SV=1	0.668545	0.763122	0.678091	1.46103	1.12811	1.29133	1.8393	0.00422991
M1CAJ2	Uncharacterized protein OS=Solanum tuberosum GN=102577597 PE=3 SV=1	0.703368	0.793424	0.667108	1.34177	1.36296	1.26455	1.83432	0.000232938
M1CNK7	Uncharacterized protein OS=Solanum tuberosum GN=102588449 PE=3 SV=1	0.781189	0.695478	0.849015	1.48716	1.41532	1.36207	1.83368	0.00035283
M1AN26	Uncharacterized protein OS=Solanum tuberosum GN=102593157 PE=4 SV=1	0.799567	0.814694	0.825823	1.45027	1.4896	1.42172	1.78747	7.01034e-06
M0ZU54	Uncharacterized protein OS=Solanum tuberosum GN=102580066 PE=4 SV=1	1.18769	1.0959	1.00464	2.14954	1.83647	1.85888	1.77752	0.00170261
Q2VCK0	Guanosine nucleotide diphosphate dissociation inhibitor OS=Solanum tuberosum PE=2 SV=1	1.05971	1.19705	1.17495	1.85027	1.8109	2.32689	1.74492	0.00761229
J7EQ46	Proteinase inhibitor II type C-b OS=Solanum tuberosum PE=4 SV=1	0.858019	0.833743	0.858959	1.51239	1.49056	1.41936	1.73375	2.86746e-05
M1A9Q2	Carbonic anhydrase OS=Solanum tuberosum PE=3 SV=1	1.27022	1.21358	1.28888	2.18173	2.20736	2.06785	1.7115	5.07335e-05
P01052	Chymotrypsin inhibitor I, A, B and C subunits OS=Solanum tuberosum PE=1 SV=1	0.852	0.764555	0.878095	1.3888	1.38516	1.4654	1.69938	0.000175585
Q6B782	Endonuclease OS=Solanum tuberosum PE=2 SV=1	0.495413	0.495775	0.538462	1.01835	0.856338	0.719064	1.69565	0.0155269
M1B864	Uncharacterized protein OS=Solanum tuberosum GN=102580870 PE=4 SV=1	0.694344	0.632695	0.546053	1.02038	1.09804	1.02205	1.67662	0.00107983
M1CP57	Uncharacterized protein OS=Solanum tuberosum GN=102579266 PE=3 SV=1	1.05662	1.0416	1.0046	1.68486	1.74575	1.76371	1.67406	1.64076e-05
M1A5Q3	Cysteine proteinase inhibitor OS=Solanum tuberosum PE=3 SV=1	0.809453	0.777427	0.839707	1.40691	1.29351	1.35739	1.67223	0.000130528
Q53X28	Proteinase inhibitor I OS=Solanum tuberosum PE=2 SV=1	0.682595	0.649428	0.657169	1.14291	1.1008	1.08129	1.67153	2.7939e-05
M1CF15	Uncharacterized protein OS=Solanum tuberosum GN=102606295 PE=4 SV=1	0.888114	1.13452	0.844517	1.50624	1.82018	1.37807	1.64082	0.0184125
M1CN24	Uncharacterized protein OS=Solanum tuberosum PE=3 SV=1	0.76908	0.644759	0.639822	1.15198	1.1225	1.06423	1.62574	0.000983055
Q43834	Class II chitinase OS=Solanum tuberosum GN=ChtA2 PE=2 SV=1	0.711995	0.706613	0.559664	1.05324	1.01909	1.10084	1.60401	0.00196274
M1AMX7	Uncharacterized protein OS=Solanum tuberosum GN=102592480 PE=4 SV=1	0.694524	0.701661	0.658312	1.08956	1.11137	1.08874	1.6012	1.14269e-05
M1AH26	Uncharacterized protein OS=Solanum tuberosum GN=102580741 PE=4 SV=1	0.439525	0.432343	0.454898	0.683585	0.679868	0.722599	1.57228	7.62041e-05
M1DEV1	Uncharacterized protein OS=Solanum tuberosum PE=4 SV=1	0.637928	0.638191	0.749112	1.01986	0.987894	1.17054	1.56935	0.00467183
A0A097H185	PIN-I protein OS=Solanum tuberosum GN=PIN-I PE=2 SV=1	0.876702	0.920705	0.824978	1.37615	1.354	1.33245	1.5492	9.4002e-05
M0ZTQ3	Uncharacterized protein OS=Solanum tuberosum GN=102585421 PE=4 SV=1	0.885294	0.645078	0.636025	1.00294	1.05052	1.29938	1.54766	0.0323653
M1APW6	Uncharacterized protein OS=Solanum tuberosum GN=102596303 PE=4 SV=1	0.665472	0.752757	0.681943	1.10783	1.08356	1.05182	1.54426	0.000261463
M0ZQ25	Uncharacterized protein OS=Solanum tuberosum GN=102602051 PE=3 SV=1	1.15756	1.27533	1.1495	2.01261	1.75551	1.74751	1.53965	0.0025732
M1CZI3	Uncharacterized protein OS=Solanum tuberosum GN=102592347 PE=3 SV=1	0.724567	0.733818	0.765421	1.01646	1.19979	1.19702	1.53488	0.00305198
M1C576	Histone H2B OS=Solanum tuberosum GN=102602475 PE=3 SV=1	1.02749	1.15578	0.98526	1.55371	1.80989	1.49827	1.53442	0.00657364
M1A703	Uncharacterized protein OS=Solanum tuberosum PE=4 SV=1	0.677501	0.775805	0.78902	1.07886	1.21269	1.11776	1.52043	0.00184484
M1CMG1	Uncharacterized protein OS=Solanum tuberosum GN=102584808 PE=3 SV=1	0.970077	1.01152	0.99124	1.48096	1.52283	1.49739	1.5141	7.51195e-06
M1CMG4	Uncharacterized protein OS=Solanum tuberosum GN=102604928 PE=3 SV=1	0.675921	0.677101	0.678922	1.0255	0.994203	1.03431	1.503	9.78596e-06
M1BQM9	Elongation factor 1-alpha OS=Solanum tuberosum GN=102598326 PE=3 SV=1	0.797753	0.870841	0.956	1.20412	1.30528	1.422	1.49791	0.00499646
M1AWG6	Uncharacterized protein OS=Solanum tuberosum GN=102589744 PE=3 SV=1	0.703425	0.718193	0.772764	1.11347	1.11751	1.05025	1.49529	0.000280913
M1DJ69	Uncharacterized protein OS=Solanum tuberosum GN=102578188 PE=3 SV=1	0.772439	0.837171	1.00734	1.2602	1.27138	1.35413	1.48482	0.00512114
P52406	Endochitinase 4 (Fragment) OS=Solanum tuberosum GN=CHTB4 PE=2 SV=1	0.640351	0.496098	0.583014	0.830827	0.77369	0.947637	1.48427	0.0137558
M1BGA6	Uncharacterized protein OS=Solanum tuberosum GN=102587164 PE=3 SV=1	0.83681	0.739286	0.757808	1.13445	1.12902	1.19781	1.48304	0.000538807
A0A097H108	KTI-A protein (Fragment) OS=Solanum tuberosum GN=KTI-A PE=2 SV=1	1.08738	1.23239	1.53453	1.96117	1.79225	1.9268	1.47373	0.012613
Q43191	Probable linoleate 9S-lipoxygenase 5 OS=Solanum tuberosum GN=LOX1.5 PE=2 SV=1	0.807592	0.745442	0.727356	1.13668	1.10193	1.11927	1.4725	0.000166213
Q3S492	Proteinase inhibitor I OS=Solanum tuberosum PE=2 SV=1	1.11063	1.06552	1.04404	1.53795	1.6569	1.54623	1.4723	0.000298179
M1B8C8	Uncharacterized protein OS=Solanum tuberosum GN=102599070 PE=4 SV=1	0.645191	0.631444	0.668243	0.94888	0.947423	0.960145	1.4687	1.20406e-05
M1B8F9	Uncharacterized protein OS=Solanum tuberosum PE=4 SV=1	0.599949	0.55241	0.466486	0.784529	0.806682	0.782255	1.46615	0.00321384
M1B2X4	Trehalose 6-phosphate phosphatase OS=Solanum tuberosum PE=3 SV=1	1.12652	1.05076	0.944272	1.62741	1.53522	1.40439	1.46306	0.00448686
K7WNW8	Proteinase inhibitor I OS=Solanum tuberosum PE=2 SV=1	0.849388	0.864183	0.877504	1.28008	1.25838	1.25153	1.46271	4.58291e-06
K7VK61	Pathogenesis-related protein P2 OS=Solanum tuberosum PE=2 SV=1	0.642339	0.692016	0.715849	0.998599	0.995924	0.996176	1.45873	0.000132725
M1CYR0	Uncharacterized protein OS=Solanum tuberosum GN=102601206 PE=4 SV=1	0.871775	0.842457	0.770208	1.17299	1.24032	1.19746	1.45335	0.000479015
M0ZQ16	Uncharacterized protein OS=Solanum tuberosum GN=102600033 PE=3 SV=1	0.950456	0.984848	1.03144	1.3639	1.4488	1.45619	1.43891	0.000327684
M0ZXN1	Uncharacterized protein OS=Solanum tuberosum GN=102594787 PE=4 SV=1	0.553744	0.559137	0.480783	0.769212	0.784052	0.739751	1.43883	0.00120428
A0A097H193	PIN-II protein OS=Solanum tuberosum GN=PIN-II PE=2 SV=1	0.737047	0.680676	0.76773	0.944071	0.972705	1.22364	1.43696	0.0261635
M1CHA8	Uncharacterized protein OS=Solanum tuberosum GN=102596483 PE=4 SV=1	0.906794	0.914087	0.776023	1.22965	1.31122	1.18413	1.4344	0.00296622
M1BCS4	Uncharacterized protein OS=Solanum tuberosum GN=102600811 PE=4 SV=1	1.07937	1.10698	1.12439	1.67426	1.42792	1.63284	1.4302	0.00355872
A0A023UDB8	Proteinase inhibitor II OS=Solanum tuberosum PE=2 SV=1	0.618355	0.56348	0.765554	0.904897	0.870265	0.994233	1.42211	0.0179376
M1CFP1	Uncharacterized protein OS=Solanum tuberosum GN=102593782 PE=4 SV=1	0.628472	0.521841	0.571675	0.859028	0.800312	0.786701	1.42047	0.00313778
M1CAG8	Uncharacterized protein OS=Solanum tuberosum GN=102584052 PE=4 SV=1	0.69244	0.716401	0.804484	0.960481	1.07745	1.10314	1.41916	0.00510583
M0ZMW0	Peptidyl-prolyl cis-trans isomerase OS=Solanum tuberosum GN=102599211 PE=4 SV=1	1.18201	1.12424	1.12584	1.33211	1.82121	1.71236	1.4177	0.032994
M1B500	Uncharacterized protein OS=Solanum tuberosum GN=102593155 PE=4 SV=1	0.778967	0.745322	0.843303	1.07675	1.0769	1.20102	1.41691	0.00284325
P52405	Endochitinase 3 (Fragment) OS=Solanum tuberosum GN=CHTB3 PE=2 SV=1	0.507757	0.594886	0.623812	0.785203	0.859354	0.79877	1.41523	0.00457876
M1AQQ4	Aspartate aminotransferase OS=Solanum tuberosum GN=102589321 PE=4 SV=1	0.795629	0.801692	0.828573	1.16381	1.13411	1.11663	1.40754	4.26396e-05
M1ADG0	Uncharacterized protein OS=Solanum tuberosum GN=102588695 PE=3 SV=1	1.18697	1.18593	1.06356	1.62256	1.79191	1.41707	1.40596	0.0159462
M1CVX7	Uncharacterized protein OS=Solanum tuberosum GN=102579886 PE=3 SV=1	0.885907	0.840675	0.838663	1.21254	1.2057	1.17871	1.40219	4.99338e-05
M1ATS2	Uncharacterized protein OS=Solanum tuberosum PE=4 SV=1	0.793242	0.784185	0.791355	1.13274	1.08814	1.0931	1.39902	2.56877e-05
M1A1E1	Uncharacterized protein OS=Solanum tuberosum GN=102600721 PE=4 SV=1	1.14661	1.22381	1.17237	1.61357	1.72158	1.61423	1.39703	0.000382583
M1BH63	Uncharacterized protein OS=Solanum tuberosum PE=4 SV=1	1.14033	1.14623	1.14857	1.57321	1.60078	1.62173	1.39608	5.82863e-06
P52401	Glucan endo-1,3-beta-glucosidase, basic isoform 2 OS=Solanum tuberosum GN=GLUB2 PE=2 SV=1	0.770866	0.646874	0.705207	1.11283	0.895792	0.938909	1.38841	0.021849
M1C0M0	Uncharacterized protein OS=Solanum tuberosum GN=102581296 PE=4 SV=1	0.987599	1.00777	1.02837	1.36268	1.36674	1.46657	1.38768	0.000406805
M1A273	Uncharacterized protein OS=Solanum tuberosum PE=3 SV=1	0.617944	0.697044	0.726204	0.860887	1.01478	0.956522	1.38752	0.00885493
M0ZKX2	Uncharacterized protein OS=Solanum tuberosum GN=102577479 PE=3 SV=1	1.16539	1.08727	1.09644	1.48392	1.5265	1.6247	1.38399	0.000899505
M1B359	Uncharacterized protein OS=Solanum tuberosum PE=4 SV=1	0.726336	0.786103	0.723983	1.0368	1.00782	1.0467	1.38226	0.000262563
Q41434	Wound-inducible proteinase inhibitor I (Fragment) OS=Solanum tuberosum PE=2 SV=1	0.962608	0.940106	0.937613	1.28308	1.31274	1.32942	1.38196	2.11009e-05
M1CX91	Uncharacterized protein OS=Solanum tuberosum PE=3 SV=1	1.70085	1.51743	1.48963	2.1094	2.2422	2.13716	1.37827	0.00157129
M1BD67	Uncharacterized protein OS=Solanum tuberosum GN=102598975 PE=4 SV=1	1.49312	1.50812	1.63181	2.01883	2.10118	2.24619	1.37408	0.00192035
M1CT06	Uncharacterized protein OS=Solanum tuberosum GN=102589599 PE=3 SV=1	1.00463	1.05128	0.94148	1.36111	1.31373	1.44234	1.37359	0.00162148
M0ZNL5	Uncharacterized protein OS=Solanum tuberosum GN=102592934 PE=3 SV=1	0.962954	0.920857	0.916598	1.24604	1.28057	1.31234	1.37086	0.000138624
M1BHB8	Uncharacterized protein OS=Solanum tuberosum GN=102605988 PE=4 SV=1	0.843836	0.758962	0.760204	1.10137	1.05192	1.08503	1.37043	0.000767556
M1B2K2	Uncharacterized protein OS=Solanum tuberosum GN=102589829 PE=4 SV=1	0.71218	0.744208	0.718693	0.974394	0.996943	1.00161	1.36682	3.2589e-05
M1CKQ7	Uncharacterized protein OS=Solanum tuberosum GN=102597848 PE=4 SV=1	0.759641	0.87067	0.943445	1.0287	1.16166	1.32237	1.36483	0.0355285
K7XKR4	Aspartic protease inhibitor 5 OS=Solanum tuberosum PE=2 SV=1	1.44204	1.48798	1.39337	1.87171	2.02178	1.99556	1.36214	0.000629291
M1BY87	Uncharacterized protein OS=Solanum tuberosum PE=4 SV=1	0.804364	0.659788	0.766667	1.00588	1.0129	1.0157	1.36025	0.00349776
M1B647	Uncharacterized protein OS=Solanum tuberosum GN=102583107 PE=3 SV=1	0.893009	0.88448	0.805249	1.22215	1.13653	1.1541	1.3601	0.00125849
M0ZTQ4	Uncharacterized protein OS=Solanum tuberosum GN=102586424 PE=4 SV=1	0.831021	0.838824	0.881766	1.12043	1.06353	1.28205	1.35836	0.0106
M0ZMG2	Uncharacterized protein OS=Solanum tuberosum PE=4 SV=1	0.716392	0.655039	0.686643	0.899393	0.86671	1.02573	1.35653	0.00904934
M0ZHI6	Beta-galactosidase OS=Solanum tuberosum PE=3 SV=1	0.748507	0.827066	0.830663	1.05078	1.12996	1.07951	1.35491	0.00130012
M1AAZ5	Uncharacterized protein OS=Solanum tuberosum GN=102602752 PE=4 SV=1	0.788413	0.736052	0.668622	0.997481	1.07725	0.88563	1.34986	0.0174743
M1BSA4	Carboxypeptidase OS=Solanum tuberosum GN=102586295 PE=3 SV=1	1.09185	1.03406	1.04617	1.49795	1.36732	1.41613	1.34971	0.000916117
Q941G6	Pathogenesis-related protein 1b OS=Solanum tuberosum GN=pr1b PE=2 SV=1	0.777989	0.78205	0.724537	1.00339	1.05064	1.02919	1.34958	0.000319387
M1C7V7	Uncharacterized protein OS=Solanum tuberosum GN=102577525 PE=3 SV=1	0.83792	0.858858	0.850439	1.15402	1.15237	1.12684	1.34783	1.02308e-05
A0A097H114	KTI-A protein OS=Solanum tuberosum GN=KTI-A PE=2 SV=1	1.11654	1.1235	1.23518	1.47439	1.52913	1.66837	1.34434	0.00453384
Q4FE26	Proteinase inhibitor 1 PPI3B2 OS=Solanum tuberosum GN=PPI3B2 PE=2 SV=1	0.808702	0.872664	0.767926	1.09259	1.12078	1.06231	1.3374	0.00138514
M1AVB8	Non-specific lipid-transfer protein OS=Solanum tuberosum PE=3 SV=1	0.934119	0.888012	0.873006	1.14206	1.24063	1.2113	1.33351	0.000970585
M1CU92	Uncharacterized protein OS=Solanum tuberosum GN=102591020 PE=4 SV=1	0.840929	0.748676	0.747281	1.13142	0.938003	1.04315	1.33193	0.0155369
M1AVB3	Non-specific lipid-transfer protein OS=Solanum tuberosum GN=102598620 PE=3 SV=1	0.578031	0.522982	0.620354	0.783914	0.714496	0.7941	1.3318	0.00722118
M1AD15	Citrate synthase OS=Solanum tuberosum GN=102595659 PE=3 SV=1	0.785198	0.915409	0.773782	1.06054	1.14426	1.08919	1.33123	0.0061278
M1CN42	Uncharacterized protein OS=Solanum tuberosum PE=4 SV=1	0.729531	0.87383	0.687957	0.99862	1.12305	0.910288	1.32324	0.041767
P93570	Chaperonin-60 beta subunit OS=Solanum tuberosum PE=2 SV=1	0.846154	0.866598	0.919792	1.17033	1.06618	1.23854	1.32004	0.00682314
M1D061	Uncharacterized protein OS=Solanum tuberosum GN=102581171 PE=4 SV=1	1.32566	1.22174	1.23799	1.78743	1.63654	1.57282	1.32002	0.0048045
M1CX21	Uncharacterized protein OS=Solanum tuberosum GN=102600008 PE=3 SV=1	0.89831	0.818133	0.77638	1.09203	1.1252	1.0733	1.32	0.00238717
Q03197	Aspartic protease inhibitor 10 OS=Solanum tuberosum GN=CDI PE=2 SV=1	1.02197	1.04319	1.0633	1.37093	1.35936	1.3916	1.31755	2.63149e-05
M1CZT6	Uncharacterized protein OS=Solanum tuberosum PE=3 SV=1	0.810964	0.865521	0.863823	1.10586	1.0814	1.15108	1.31415	0.000608617
M1CNM3	Uncharacterized protein OS=Solanum tuberosum GN=102591838 PE=4 SV=1	0.702739	0.863715	0.816689	0.965264	1.0368	1.11902	1.30965	0.0196034
P31212	Threonine dehydratase biosynthetic (Fragment) OS=Solanum tuberosum GN=TD PE=2 SV=1	0.925408	1.01115	1.07769	1.32867	1.26274	1.34263	1.30515	0.00371625
M1CBI2	Uncharacterized protein OS=Solanum tuberosum GN=102580777 PE=4 SV=1	0.904475	1.04919	0.929171	1.22461	1.32803	1.20317	1.30282	0.00787065
K7WJQ5	Fiber protein Fb15 OS=Solanum tuberosum PE=2 SV=1	0.857832	0.825013	0.871379	1.10647	1.0005	1.21552	1.30078	0.0157614
Q3HVN5	Dehydroascorbate reductase OS=Solanum tuberosum GN=102577622 PE=2 SV=1	1.07397	1.01689	0.862039	1.31974	1.38555	1.13357	1.30004	0.0400114
K9MBF4	Beta-1,3-glucanase 13 OS=Solanum tuberosum GN=B13G_13 PE=2 SV=1	0.716281	0.729545	0.754255	0.951664	0.944295	0.963297	1.29961	6.00787e-05
O82063	Glucan endo-1,3-beta-D-glucosidase OS=Solanum tuberosum GN=gluB PE=2 SV=1	0.785058	0.820391	0.736315	1.01265	1.01004	1.01712	1.29808	0.000681784
M1BTR0	Uncharacterized protein OS=Solanum tuberosum GN=102593679 PE=4 SV=1	1.07238	1	0.88438	1.33832	1.38175	1.11715	1.29778	0.0408008
M1AH25	Uncharacterized protein OS=Solanum tuberosum GN=102580398 PE=4 SV=1	0.717102	0.707004	0.651565	0.965154	0.878621	0.849808	1.29769	0.00687066
M1AG69	Histone H2B OS=Solanum tuberosum GN=102585943 PE=3 SV=1	1.00302	0.943029	0.945006	1.26734	1.23355	1.24932	1.29718	0.000199646
M1CB05	Histone H2A OS=Solanum tuberosum GN=102598032 PE=3 SV=1	0.881499	0.878162	0.805796	1.13688	1.1481	1.03989	1.29602	0.00392312
M1AEJ1	Uncharacterized protein OS=Solanum tuberosum GN=102584519 PE=4 SV=1	1.11289	1.09735	1.1198	1.26133	1.45762	1.59368	1.29507	0.0275969
M1B4K0	Uncharacterized protein OS=Solanum tuberosum GN=102583354 PE=3 SV=1	0.993712	0.959593	1.02259	1.2934	1.25812	1.2996	1.2941	0.000197925
M1BNH4	Uncharacterized protein OS=Solanum tuberosum PE=4 SV=1	0.829904	0.689394	0.734676	1.00823	0.924242	0.978984	1.2917	0.0104204
J7EQ14	Proteinase inhibitor II type A-b OS=Solanum tuberosum PE=4 SV=1	0.155437	0.154589	0.152818	0.216312	0.199879	0.18129	1.29089	0.0114806
M1BY26	Uncharacterized protein OS=Solanum tuberosum GN=102600837 PE=4 SV=1	0.821239	0.903743	0.789731	1.15044	1.00802	1.08557	1.29002	0.0103889
M1CK76	Uncharacterized protein OS=Solanum tuberosum GN=102591222 PE=3 SV=1	1.08065	1.08123	1.08597	1.38755	1.35952	1.44232	1.28989	0.000209697
M1C7U8	Uncharacterized protein OS=Solanum tuberosum GN=102582456 PE=4 SV=1	1.02885	0.999299	0.963132	1.32972	1.27961	1.24342	1.288	0.000795327
M1D1U3	Uncharacterized protein OS=Solanum tuberosum GN=102579793 PE=4 SV=1	0.766905	0.888199	0.837109	0.961018	1.08489	1.16397	1.28796	0.0253428
M1AY17	Peroxidase OS=Solanum tuberosum GN=102585502 PE=3 SV=1	0.790565	0.823181	0.865946	1.00121	1.0823	1.10889	1.28742	0.00369101
M1BE41	Uncharacterized protein OS=Solanum tuberosum PE=4 SV=1	0.821957	0.792607	0.734313	1.00776	1.00862	1.00735	1.28731	0.000947244
Q9SC15	Pathogenesis related protein PR-1 OS=Solanum tuberosum GN=pr1-1 PE=2 SV=1	0.782946	0.791557	0.884135	1.03445	1.06069	1.06506	1.28535	0.00228271
M1CMR9	Uncharacterized protein OS=Solanum tuberosum PE=4 SV=1	0.896716	0.953307	0.960373	1.15996	1.19122	1.24662	1.28017	0.00125797
M1A7Q8	Histone H2A OS=Solanum tuberosum GN=102597610 PE=3 SV=1	0.843811	0.919939	0.930999	1.13174	1.17089	1.14178	1.27819	0.00110854
Q07511	Formate dehydrogenase, mitochondrial OS=Solanum tuberosum GN=FDH1 PE=1 SV=2	0.801451	0.809272	0.829279	1.0547	1.01929	1.04456	1.27809	7.21343e-05
M0ZGS2	Uncharacterized protein OS=Solanum tuberosum GN=102585991 PE=4 SV=1	0.866209	0.893642	0.93937	1.14923	1.14023	1.15857	1.27741	0.000343261
M1CLS4	Uncharacterized protein OS=Solanum tuberosum GN=102605088 PE=4 SV=1	1.05386	0.966262	1.18818	1.36475	1.38462	1.34861	1.27731	0.0105228
K9MBH7	Beta-1,3-glucanase 22 OS=Solanum tuberosum GN=B13G_22 PE=2 SV=1	0.747502	0.743853	0.737018	0.9349	0.948336	0.957317	1.27472	9.2331e-06
M1A2A4	Uncharacterized protein OS=Solanum tuberosum GN=102589441 PE=3 SV=1	0.692716	0.640133	0.642628	0.851765	0.827336	0.837022	1.27368	0.000627327
M1BC20	Peroxidase OS=Solanum tuberosum GN=102590326 PE=3 SV=1	0.682675	0.722472	0.73278	0.908815	0.912668	0.901037	1.27344	0.000239514
A0A097H118	KTI-A protein OS=Solanum tuberosum GN=KTI-A PE=2 SV=1	1.09564	1.09045	1.09773	1.38553	1.39006	1.40522	1.27315	1.20549e-06
M1C3Q2	Uncharacterized protein OS=Solanum tuberosum GN=102606442 PE=4 SV=1	0.932238	0.923873	0.943147	1.20581	1.18174	1.16711	1.26986	3.68681e-05
Q9LL86	Multiprotein bridging factor 1 OS=Solanum tuberosum PE=2 SV=1	0.797503	0.968481	0.82726	1.0638	1.07736	1.1498	1.26905	0.0170359
M1ANR8	Uncharacterized protein OS=Solanum tuberosum GN=102601345 PE=4 SV=1	1.04718	0.959038	1.06384	1.43655	1.17848	1.28026	1.2688	0.0282214
M1AMX8	Uncharacterized protein OS=Solanum tuberosum GN=102592819 PE=4 SV=1	0.887699	0.902914	0.937438	1.11957	1.16791	1.16476	1.26546	0.000355534
M1CNC6	Carboxypeptidase OS=Solanum tuberosum PE=3 SV=1	1.00249	0.886464	0.976053	1.24354	1.19953	1.1811	1.26498	0.00310589
M1AVT1	Uncharacterized protein OS=Solanum tuberosum PE=4 SV=1	0.977863	0.860082	0.874248	1.1313	1.10817	1.18938	1.26423	0.00571711
M0ZKX1	Uncharacterized protein OS=Solanum tuberosum GN=102594819 PE=3 SV=1	0.91462	0.928274	0.907137	1.14729	1.16709	1.1605	1.26358	9.09226e-06
M1CZK0	Uncharacterized protein OS=Solanum tuberosum GN=102577442 PE=4 SV=1	0.797101	0.750433	0.805626	0.962624	1.0104	0.99958	1.26324	0.000774632
K7X8G5	Stem 28 kDa glycoprotein OS=Solanum tuberosum PE=2 SV=1	1.23293	1.20398	1.27248	1.55311	1.51493	1.6169	1.26299	0.000811128
M1AWU2	Reticulon-like protein OS=Solanum tuberosum GN=102606390 PE=4 SV=1	0.886864	0.959706	0.92735	1.11193	1.28801	1.10225	1.26254	0.019162
M1D1C6	Phospho-2-dehydro-3-deoxyheptonate aldolase OS=Solanum tuberosum GN=102577618 PE=3 SV=1	0.783085	0.696062	0.888423	0.99204	1.01276	0.977913	1.25982	0.0222105
M1D7H3	Uncharacterized protein OS=Solanum tuberosum PE=4 SV=1	0.756775	0.81241	0.799312	0.943159	1.02417	1.01461	1.259	0.00260206
M1ARK1	Uncharacterized protein OS=Solanum tuberosum PE=4 SV=1	0.809271	0.802333	0.684575	0.981246	1.01827	0.880642	1.25433	0.0279274
M1BL62	Protein yippee-like OS=Solanum tuberosum GN=102590658 PE=3 SV=1	0.921245	0.857904	0.854812	1.13736	0.98579	1.17945	1.25385	0.0236555
M1CV16	Uncharacterized protein OS=Solanum tuberosum GN=102603005 PE=4 SV=1	0.763218	0.71777	0.745119	0.888506	0.859466	1.04121	1.25294	0.0316189
M1CCJ6	Uncharacterized protein OS=Solanum tuberosum GN=102582451 PE=4 SV=1	1.06904	0.959	0.996999	1.40738	1.17686	1.20555	1.25281	0.032556
M0ZWH1	Cytokinin riboside 5'-monophosphate phosphoribohydrolase OS=Solanum tuberosum GN=102592408 PE=3 SV=1	1.00826	0.989397	1.04178	1.19377	1.2779	1.33577	1.25268	0.0043369
M0ZY84	Uncharacterized protein OS=Solanum tuberosum GN=102582667 PE=3 SV=1	0.934307	0.881755	0.940794	1.2204	1.1348	1.09778	1.2525	0.00473685
Q38JD8	Temperature-induced lipocalin OS=Solanum tuberosum GN=TIL' PE=2 SV=1	0.91257	0.80949	0.812055	1.05447	1.07271	1.04228	1.25072	0.00379323
M1BS90	Peptidylprolyl isomerase OS=Solanum tuberosum GN=102590789 PE=4 SV=1	0.898402	0.879296	0.917357	1.14693	1.08521	1.13789	1.25045	0.000529978
P31427	Leucine aminopeptidase, chloroplastic OS=Solanum tuberosum GN=LAP PE=2 SV=2	0.982944	0.986253	0.963345	1.21789	1.26348	1.18449	1.25006	0.000521978
M1ASV3	Dihydrolipoamide acetyltransferase component of pyruvate dehydrogenase complex OS=Solanum tuberosum PE=3 SV=1	0.90813	0.7137	0.718801	0.998678	0.939705	0.986453	1.24959	0.042795
M1A3J1	Uncharacterized protein OS=Solanum tuberosum GN=102582970 PE=4 SV=1	0.851169	0.933756	0.889897	1.08551	1.1177	1.13536	1.24815	0.00138106
M1CFZ5	Uncharacterized protein OS=Solanum tuberosum GN=102579088 PE=4 SV=1	0.826353	0.826772	0.808917	0.950262	1.07424	1.04246	1.2457	0.00585881
M0ZGZ6	Uncharacterized protein OS=Solanum tuberosum GN=102596366 PE=4 SV=1	0.929709	0.919617	0.832843	1.1948	1.08439	1.06097	1.24532	0.0130297
M1BC24	Phospho-2-dehydro-3-deoxyheptonate aldolase OS=Solanum tuberosum PE=3 SV=1	0.992833	1.15485	1.08476	1.28189	1.43532	1.29807	1.24218	0.0181444
O24370	Linoleate 13S-lipoxygenase 2-1, chloroplastic OS=Solanum tuberosum GN=LOX2.1 PE=1 SV=1	0.725463	0.713447	0.721825	0.896086	0.900738	0.886756	1.24198	5.64429e-06
M1CFT3	Uncharacterized protein OS=Solanum tuberosum PE=4 SV=1	0.829004	0.874246	0.804612	1.13203	0.950904	1.03011	1.24131	0.0230433
M1CGN0	Uncharacterized protein OS=Solanum tuberosum PE=4 SV=1	0.863719	0.900887	0.95118	1.06181	1.17795	1.12978	1.24072	0.00665593
M1BZ05	Histone H2A OS=Solanum tuberosum GN=102586233 PE=3 SV=1	0.927013	0.895838	1.08286	1.15567	1.25954	1.18812	1.24009	0.0237721
M0ZM32	Uncharacterized protein OS=Solanum tuberosum GN=102592268 PE=3 SV=1	0.897746	0.829539	0.89328	1.0809	1.06558	1.10231	1.23973	0.00102367
M1D7B3	Beta-galactosidase OS=Solanum tuberosum PE=3 SV=1	0.625	0.77458	0.765808	0.93125	0.853717	0.887588	1.23422	0.0340084
M1A5N3	Uncharacterized protein OS=Solanum tuberosum PE=4 SV=1	1.64221	1.65435	1.69653	2.00735	2.07651	2.07023	1.23252	0.000148838
M1CUR3	Uncharacterized protein OS=Solanum tuberosum PE=4 SV=1	0.822146	0.862576	0.843903	0.998279	1.07176	1.04473	1.23181	0.00132587
M0ZT33	Uncharacterized protein OS=Solanum tuberosum PE=4 SV=1	0.946039	0.974669	0.898678	1.11775	1.1991	1.15317	1.23077	0.00257165
M1C8L3	Uncharacterized protein OS=Solanum tuberosum GN=102579744 PE=3 SV=1	0.887743	0.90536	0.945099	1.11493	1.15425	1.09205	1.22753	0.0011216
M1A0W3	Uncharacterized protein OS=Solanum tuberosum GN=102583884 PE=4 SV=1	0.952433	0.986077	0.937004	1.22421	1.18887	1.11499	1.22694	0.00351655
M1A7J1	Uncharacterized protein OS=Solanum tuberosum GN=102596191 PE=3 SV=1	0.824057	0.830265	0.831238	1.06173	1.0198	0.966985	1.22649	0.00241272
M0ZWN2	Thioredoxin OS=Solanum tuberosum GN=102606377 PE=3 SV=1	1.14415	1.10976	1.09658	1.39552	1.4176	1.296	1.22642	0.00320292
M1D1X9	Uncharacterized protein OS=Solanum tuberosum GN=102587549 PE=3 SV=1	0.888987	0.926709	0.99666	1.10068	1.20944	1.13713	1.22575	0.00922017
A2ICR9	Dehydroascorbate reductase OS=Solanum tuberosum GN=DHAR2 PE=2 SV=1	0.918191	0.900429	0.876043	1.11357	1.11304	1.07501	1.22524	0.000331955
M1ADW0	Uncharacterized protein OS=Solanum tuberosum PE=3 SV=1	0.928232	1.02976	0.928956	1.28179	1.16081	1.08934	1.22342	0.0304491
M1CJU2	Uncharacterized protein OS=Solanum tuberosum PE=4 SV=1	0.647673	0.659145	0.554459	0.752501	0.806049	0.718364	1.22331	0.0296039
A9LMM9	Dehydroascorbate reductase OS=Solanum tuberosum GN=DHAR PE=2 SV=1	0.940788	0.886803	0.959908	1.13407	1.10458	1.17059	1.22305	0.00204026
M1B4L2	Acyl carrier protein OS=Solanum tuberosum GN=102585547 PE=3 SV=1	0.997799	0.968984	0.928251	1.22273	1.17955	1.1366	1.22239	0.00257821
M1CWA6	Uncharacterized protein OS=Solanum tuberosum GN=102578706 PE=3 SV=1	0.80809	0.790397	0.891075	0.935263	1.04313	1.06463	1.22231	0.0219119
M1B8F8	Uncharacterized protein OS=Solanum tuberosum PE=4 SV=1	0.742647	0.751448	0.75365	0.901961	0.867903	0.975669	1.22146	0.00656824
Q8H0L9	DS2 protein OS=Solanum tuberosum GN=ds2 PE=4 SV=1	0.337241	0.326708	0.346793	0.403066	0.423602	0.407363	1.22092	0.000950073
M1B164	Uncharacterized protein OS=Solanum tuberosum GN=102602739 PE=4 SV=1	0.917377	1.01698	1.02293	1.13433	1.32088	1.14989	1.21906	0.0350024
M1B216	Sucrose synthase OS=Solanum tuberosum GN=102577712 PE=3 SV=1	0.789406	0.836658	0.815986	0.975932	1.00933	0.987921	1.21749	0.000459215
M1A0I4	Uncharacterized protein OS=Solanum tuberosum GN=102595448 PE=4 SV=1	0.757901	0.89866	0.823801	0.918172	1.05708	1.04244	1.21663	0.0404506
M1CX22	Uncharacterized protein OS=Solanum tuberosum GN=102599350 PE=3 SV=1	0.945416	0.915363	0.978793	1.12003	1.12011	1.21425	1.21652	0.00486946
M1BEC3	Histone H3 OS=Solanum tuberosum GN=102584902 PE=3 SV=1	0.851234	0.84324	0.875284	1.00317	1.00245	1.11975	1.21621	0.00993644
M1A358	Uncharacterized protein OS=Solanum tuberosum GN=102589112 PE=4 SV=1	0.924109	0.957212	0.997196	1.0914	1.28221	1.1217	1.21428	0.0307658
M1AWZ7	Glutathione peroxidase OS=Solanum tuberosum PE=3 SV=1	0.918555	0.844896	0.872572	1.15046	1.01134	1.03596	1.2131	0.017461
M1BQ73	Uncharacterized protein OS=Solanum tuberosum PE=4 SV=1	0.928876	1.01806	1.15228	1.17923	1.26046	1.31751	1.2123	0.0453001
M1BHT4	Uncharacterized protein OS=Solanum tuberosum GN=102583887 PE=4 SV=1	0.864183	0.82967	0.934034	1.11418	1.03626	1.03155	1.21086	0.010553
A7UE73	LRR receptor-like kinase OS=Solanum tuberosum PE=2 SV=1	0.806557	0.890378	0.906008	0.996721	1.15104	1.00291	1.21042	0.0366741
M1AAS9	Proteasome subunit alpha type OS=Solanum tuberosum GN=102600015 PE=3 SV=1	1.09789	0.969019	1.04294	1.3263	1.14802	1.28415	1.20857	0.0298821
M1BA21	Uncharacterized protein OS=Solanum tuberosum GN=102583179 PE=4 SV=1	1.02094	1.03841	1.00635	1.3244	1.20098	1.17893	1.20831	0.00997679
M1D1P2	Uncharacterized protein OS=Solanum tuberosum GN=102586320 PE=4 SV=1	0.85138	0.715494	0.851616	0.980223	0.916339	1.02498	1.208	0.0385228
M1B554	Uncharacterized protein OS=Solanum tuberosum GN=102589462 PE=4 SV=1	0.904928	0.813077	0.9554	1.07633	1.01107	1.13408	1.20501	0.0289279
M1C5I7	Uncharacterized protein OS=Solanum tuberosum PE=3 SV=1	0.963773	0.891791	0.844689	1.12367	1.0661	1.06212	1.20429	0.0099928
M1C8X8	Uncharacterized protein OS=Solanum tuberosum GN=102588744 PE=4 SV=1	0.952874	0.983365	1.00052	1.12947	1.23417	1.17301	1.20427	0.00391829
M1CQH5	Uncharacterized protein OS=Solanum tuberosum GN=102593182 PE=3 SV=1	1.02338	0.99646	1.02468	1.2312	1.22989	1.2044	1.20396	8.23818e-05
M1CI44	Uncharacterized protein OS=Solanum tuberosum GN=102582347 PE=4 SV=1	0.857733	0.968286	0.942774	1.08415	1.13829	1.10923	1.20329	0.00705697
M0ZYF6	Uncharacterized protein OS=Solanum tuberosum GN=102577576 PE=4 SV=1	1.00998	0.9746	0.994728	1.1886	1.20752	1.18645	1.20249	8.03115e-05
M1CWU3	Uncharacterized protein OS=Solanum tuberosum PE=4 SV=1	0.910359	0.835416	0.863341	1.08765	1.03145	1.01735	1.20211	0.0045764
M1BD68	Uncharacterized protein OS=Solanum tuberosum PE=4 SV=1	0.974883	0.959385	0.969627	1.1404	1.16833	1.18123	1.20182	0.000110141
M1C5H3	Uncharacterized protein OS=Solanum tuberosum GN=102577626 PE=4 SV=1	0.742115	0.81	0.814685	0.929499	0.981111	0.933566	1.2017	0.00518257
M1D402	Uncharacterized protein OS=Solanum tuberosum GN=102603054 PE=4 SV=1	1.12923	1.04649	1.06591	1.27508	1.39469	1.22222	1.20062	0.0188351
O04829	Ubiquitin extension protein OS=Solanum tuberosum GN=102593024 PE=2 SV=1	1.12413	1.1184	1.28033	0.939817	0.948141	1.04731	0.833204	0.0364141
M1D2M8	Uncharacterized protein OS=Solanum tuberosum PE=4 SV=1	1.03625	1.06075	1.01527	0.914536	0.88347	0.794821	0.833099	0.0105545
M1C4X9	Uncharacterized protein OS=Solanum tuberosum PE=4 SV=1	1.25499	1.15004	1.18981	1.00074	1.04217	0.946267	0.831519	0.00812295
M1CTS7	Uncharacterized protein OS=Solanum tuberosum GN=102588016 PE=4 SV=1	0.772282	0.799465	0.875146	0.646757	0.657219	0.730455	0.831434	0.0274117
M1BKS0	Uncharacterized protein OS=Solanum tuberosum GN=102579009 PE=4 SV=1	1.25414	1.0619	1.16524	0.990641	0.914791	0.985408	0.830397	0.0315934
M1BH74	Uncharacterized protein OS=Solanum tuberosum GN=102600274 PE=4 SV=1	1.13873	1.10011	1.11745	0.95646	0.917552	0.91252	0.830243	0.000438898
M1CYZ7	Protein CLP1 homolog OS=Solanum tuberosum GN=102579213 PE=3 SV=1	1.0644	1.09949	1.08394	0.966011	0.881647	0.846715	0.829592	0.0074463
M1AEI7	Uncharacterized protein OS=Solanum tuberosum GN=102585161 PE=4 SV=1	1.00548	1.01896	0.868668	0.772976	0.778723	0.84803	0.829466	0.037618
M1AB08	Uncharacterized protein OS=Solanum tuberosum GN=102605667 PE=3 SV=1	0.903434	0.984671	0.99389	0.757225	0.8422	0.790631	0.829306	0.0123884
M1A8N2	Uncharacterized protein OS=Solanum tuberosum GN=102583939 PE=4 SV=1	1.14163	1.1529	1.12621	0.976654	0.976834	0.882586	0.829082	0.00381447
Q9S8M3	PSEUDOTHIONIN-ST1 (Fragment) OS=Solanum tuberosum PE=1 SV=1	1.28233	1.27527	1.27879	1.0694	1.00759	1.10333	0.828989	0.00147001
M1ALJ6	Phosphotransferase OS=Solanum tuberosum GN=102577859 PE=3 SV=1	0.989615	0.93662	1.09502	0.78928	0.827465	0.886878	0.828669	0.0340467
M1BWE6	Uncharacterized protein OS=Solanum tuberosum GN=102586297 PE=4 SV=1	1.12221	1.0665	1.09443	0.91035	0.888834	0.914767	0.826634	0.000454767
Q9AR56	Putative membrane protein OS=Solanum tuberosum GN=poni2 PE=2 SV=1	1.16283	1.27913	1.12781	0.967742	1.07453	0.900691	0.824412	0.0375596
M0ZMN8	Uncharacterized protein OS=Solanum tuberosum GN=102592394 PE=4 SV=1	1.09686	1.12505	1.07037	0.904984	0.913009	0.895387	0.824165	0.000312203
K9MBH9	Putative PD beta-1,3-glucanase 1 OS=Solanum tuberosum GN=PdB13G_1 PE=2 SV=1	1.02535	1.10786	1.13395	0.777972	0.945155	0.969496	0.824147	0.0490594
M1AVL1	Uncharacterized protein OS=Solanum tuberosum PE=4 SV=1	1.36245	1.36907	1.39945	1.11245	1.20827	1.07661	0.822405	0.00393869
M1BQC2	Pectinesterase OS=Solanum tuberosum GN=102598997 PE=4 SV=1	0.932894	1.00505	1.00097	0.830397	0.82059	0.765504	0.822241	0.00488506
M1BBV8	Uncharacterized protein OS=Solanum tuberosum GN=102578665 PE=4 SV=1	1.06731	1.07235	1.10041	0.87158	0.879098	0.910547	0.821347	0.000255682
M1C6I6	Uncharacterized protein OS=Solanum tuberosum GN=102599930 PE=4 SV=1	1.14084	1.12614	1.24001	0.976211	0.944481	0.95882	0.821077	0.00478602
M1D596	Uncharacterized protein OS=Solanum tuberosum PE=3 SV=1	1.26004	1.1672	1.30079	1.03789	0.987198	1.03496	0.820821	0.00651014
M1AAW6	Uncharacterized protein OS=Solanum tuberosum PE=3 SV=1	0.914454	0.950235	0.839763	0.750246	0.74554	0.723442	0.820583	0.00854046
Q2VEF0	Cytochrome b6 OS=Solanum tuberosum GN=petB PE=3 SV=1	1.10774	1.11202	1.05826	0.895236	0.905441	0.88761	0.820095	0.000399931
M1AJ60	Uncharacterized protein OS=Solanum tuberosum PE=4 SV=1	1.08485	1.07562	1.11615	0.886966	0.8991	0.900144	0.819811	0.000110143
M0ZI03	Uncharacterized protein OS=Solanum tuberosum GN=102587281 PE=4 SV=1	1.18403	1.25279	1.09263	0.97075	1.02791	0.894784	0.8198	0.0245711
M1CIX9	Casein kinase II subunit beta OS=Solanum tuberosum GN=102600211 PE=3 SV=1	0.878661	1.05636	0.946497	0.786611	0.819646	0.75414	0.81915	0.0344641
M1AJ12	Uncharacterized protein OS=Solanum tuberosum GN=102591464 PE=4 SV=1	1.06742	1.103	0.935446	0.898876	0.815298	0.829421	0.818966	0.0304957
M1CUZ9	Uncharacterized protein OS=Solanum tuberosum GN=102595069 PE=3 SV=1	1.02717	0.971698	1.1354	0.816576	0.890836	0.858801	0.81876	0.0228409
F2Q9V9	Glyceraldehyde-3-phosphate dehydrogenase OS=Solanum tuberosum GN=gapdh PE=2 SV=1	1.87351	1.80929	2.04082	1.56039	1.52817	1.5963	0.818516	0.00849141
M1C0Q0	Obg-like ATPase 1 OS=Solanum tuberosum GN=102582505 PE=3 SV=1	1.16198	1.03663	1.14973	0.889251	0.991075	0.859298	0.818205	0.0228236
M1AD90	Elongation factor Ts, mitochondrial OS=Solanum tuberosum GN=EFTS PE=3 SV=1	1.16702	1.17887	1.11086	1.06424	0.857741	0.905847	0.818059	0.0333626
M1BTX4	Uncharacterized protein OS=Solanum tuberosum GN=102590543 PE=4 SV=1	0.696927	0.734043	0.688514	0.617318	0.526596	0.589228	0.817719	0.0130726
M1B550	Uncharacterized protein OS=Solanum tuberosum GN=102591140 PE=4 SV=1	1.09247	1.09568	1.02294	0.883981	0.919112	0.821434	0.81733	0.00623272
M1BQ94	Uncharacterized protein OS=Solanum tuberosum PE=4 SV=1	1.02525	1.16818	1.22088	0.929717	0.953306	0.906086	0.816887	0.0255216
M1BQ05	Uncharacterized protein OS=Solanum tuberosum PE=4 SV=1	0.555691	0.61147	0.606812	0.4738	0.488141	0.486649	0.816579	0.00417415
M1AMT6	Uncharacterized protein OS=Solanum tuberosum GN=102584544 PE=4 SV=1	1.13019	0.982533	1.08	0.943213	0.854148	0.808889	0.816309	0.0289683
M1A6Q8	Uncharacterized protein OS=Solanum tuberosum GN=102593529 PE=4 SV=1	1.27679	1.29796	1.2244	0.921925	1.04074	1.13602	0.815625	0.0236851
A0A0N6WGV4	DNA-directed RNA polymerase subunit beta'' OS=Solanum tuberosum GN=rpoC2 PE=3 SV=1	1.05544	0.95749	1.04115	0.802509	0.808367	0.876553	0.814461	0.00815941
M1AMV7	Uncharacterized protein OS=Solanum tuberosum PE=4 SV=1	1.21175	1.19922	1.33473	0.99855	1.0621	0.989292	0.81425	0.00902824
M0ZWA5	Uncharacterized protein OS=Solanum tuberosum GN=102595392 PE=4 SV=1	0.996333	1.01884	1.09187	0.845333	0.8976	0.786876	0.814218	0.0110884
M0ZWQ6	Uncharacterized protein OS=Solanum tuberosum GN=102589617 PE=4 SV=1	1.03616	1.12542	1.13538	0.862731	0.946488	0.870195	0.812693	0.00761768
M0ZMR9	Uncharacterized protein OS=Solanum tuberosum PE=4 SV=1	1.06158	1.15266	1.09592	0.87493	0.90749	0.906418	0.812296	0.00193553
Q30CB8	Cytochrome c oxidase subunit 2 OS=Solanum tuberosum GN=COX2 PE=3 SV=1	1.11893	0.921118	1.03729	0.871321	0.762292	0.863879	0.811573	0.0454005
M1AY18	Chlorophyll a-b binding protein, chloroplastic OS=Solanum tuberosum GN=102586172 PE=3 SV=1	1.08709	1.06605	1.07089	0.855714	0.870494	0.889445	0.811297	6.39922e-05
M1C988	Uncharacterized protein OS=Solanum tuberosum GN=102594136 PE=3 SV=1	1.16199	1.20987	1.23206	0.954342	0.964992	1.00437	0.811258	0.000906841
M0ZLS5	Uncharacterized protein OS=Solanum tuberosum PE=4 SV=1	1.09827	1.06105	1.05398	0.909918	0.871883	0.819129	0.809427	0.00234573
Q27S65	ATP synthase subunit alpha, chloroplastic OS=Solanum tuberosum GN=atpA PE=3 SV=1	1.03978	1.04477	1.05238	0.827255	0.857162	0.850533	0.8081	3.33311e-05
M1AX96	Uncharacterized protein OS=Solanum tuberosum PE=4 SV=1	0.722431	0.680372	0.774036	0.556391	0.596587	0.606114	0.808094	0.010983
M1AWA7	Uncharacterized protein OS=Solanum tuberosum GN=102597174 PE=3 SV=1	1.07281	1.17109	1.00219	0.855409	0.914198	0.853392	0.808048	0.0171359
M1B4J2	Uncharacterized protein OS=Solanum tuberosum GN=102580238 PE=4 SV=1	0.985748	1.02304	1.02739	0.771622	0.82688	0.85367	0.80765	0.00211191
M1CL39	Uncharacterized protein OS=Solanum tuberosum GN=102588712 PE=4 SV=1	0.955861	0.939934	0.9018	0.836469	0.647525	0.774141	0.80717	0.0359346
M1AAS7	Uncharacterized protein OS=Solanum tuberosum GN=102600334 PE=3 SV=1	1.00163	1.05297	1.09979	0.846179	0.869433	0.829522	0.806855	0.00268127
M1A322	Cytochrome b559 subunit alpha OS=Solanum tuberosum GN=psbE PE=3 SV=1	1.01992	0.984137	1.11541	0.845678	0.825255	0.84037	0.80504	0.006924
M1BHK0	Threonine dehydratase OS=Solanum tuberosum PE=3 SV=1	0.75421	0.728806	0.621387	0.573834	0.583138	0.536334	0.804649	0.033665
M1CA43	Uncharacterized protein OS=Solanum tuberosum GN=102604705 PE=3 SV=1	1.16047	1.01329	1.08271	0.877019	0.835275	0.906734	0.804253	0.0108812
Q2VEI0	Photosystem II CP43 reaction center protein OS=Solanum tuberosum GN=psbC PE=3 SV=1	1.04849	1.02044	1.02065	0.838398	0.817614	0.828509	0.804161	5.36282e-05
M1CF76	Uncharacterized protein OS=Solanum tuberosum GN=102602480 PE=3 SV=1	1.32424	1.41891	1.23354	1.05399	1.06805	1.07245	0.803306	0.00836374
M1CJ92	Uncharacterized protein OS=Solanum tuberosum GN=102601327 PE=4 SV=1	1.15527	1.10964	1.23243	0.917674	0.94044	0.949391	0.802755	0.00343121
M0ZYA4	Glyceraldehyde-3-phosphate dehydrogenase OS=Solanum tuberosum GN=102583988 PE=3 SV=1	1.2029	1	0.997525	0.904762	0.82227	0.841584	0.802586	0.0438422
M1A232	Uncharacterized protein OS=Solanum tuberosum GN=102588652 PE=3 SV=1	0.966085	0.837785	0.961754	0.712209	0.75085	0.755597	0.802226	0.0146096
M0ZRG2	Nuclear pore complex protein NUP35 OS=Solanum tuberosum GN=102582355 PE=3 SV=1	0.958525	0.953363	1.01557	0.845622	0.819833	0.681661	0.801759	0.024041
M1BVP9	Uncharacterized protein OS=Solanum tuberosum GN=102595825 PE=3 SV=1	1.10637	1.23282	1.10706	0.913954	0.927768	0.91958	0.801249	0.00566546
M1BC39	Uncharacterized protein OS=Solanum tuberosum GN=102597110 PE=4 SV=1	1.19739	1.24628	1.01371	0.956362	0.941813	0.867032	0.799799	0.0385783
M1CQZ0	Uncharacterized protein OS=Solanum tuberosum GN=102580075 PE=4 SV=1	0.965812	0.907021	1.05166	0.700855	0.829222	0.808118	0.799521	0.0277843
M1C8A8	Uncharacterized protein OS=Solanum tuberosum PE=3 SV=1	1.05054	1.09062	1.07599	0.833797	0.878388	0.858602	0.799089	0.000245724
M0ZRS0	Uncharacterized protein OS=Solanum tuberosum PE=3 SV=1	1.22404	1.08604	1.10775	0.909615	1.00532	0.815493	0.798879	0.0300997
M1AET0	Cytokinin riboside 5'-monophosphate phosphoribohydrolase OS=Solanum tuberosum GN=102597227 PE=3 SV=1	1.04944	1.04478	1.12953	0.934831	0.822761	0.816062	0.798342	0.0101995
M1BCM1	40S ribosomal protein S27 OS=Solanum tuberosum GN=102599917 PE=3 SV=1	1.26427	1.37552	1.31001	1.04362	1.11345	0.994901	0.79801	0.00487517
M1CWF4	Uncharacterized protein OS=Solanum tuberosum GN=102588743 PE=4 SV=1	1.19604	1.19773	1.17391	0.882967	0.978373	0.985379	0.797918	0.00209308
M1CGX3	Uncharacterized protein OS=Solanum tuberosum GN=102583642 PE=3 SV=1	1.1688	1.11747	1.22575	0.9068	0.925428	0.968555	0.797487	0.00281854
M1AHJ1	Uncharacterized protein OS=Solanum tuberosum GN=102596831 PE=4 SV=1	0.951634	0.902222	0.902929	0.797386	0.732444	0.668619	0.797469	0.0101616
M1AGG9	Uncharacterized protein OS=Solanum tuberosum GN=102594989 PE=4 SV=1	0.921423	0.931915	1.01389	0.71464	0.708085	0.860751	0.796405	0.028094
K7WU45	Fructokinase 3 OS=Solanum tuberosum GN=102593836 PE=2 SV=1	1.07201	1.09316	1.03461	0.851043	0.860047	0.835744	0.795941	0.000300489
M1C3X8	Tyrosine--tRNA ligase OS=Solanum tuberosum GN=102604688 PE=3 SV=1	1.12005	1.06233	1.18546	0.915842	0.839523	0.925184	0.795925	0.00687921
G9IHI3	Apoplastic invertase OS=Solanum tuberosum GN=InvCD111 PE=2 SV=1	1.21717	1.2538	1.20022	1.03554	0.96831	0.916174	0.79539	0.00274648
M1C835	Peroxidase OS=Solanum tuberosum GN=102600390 PE=3 SV=1	1.00744	0.872997	0.946717	0.829437	0.70089	0.716461	0.794717	0.0261484
M0ZIW6	Signal recognition particle 54 kDa protein OS=Solanum tuberosum GN=102604490 PE=3 SV=1	1.12888	1.1972	1.1253	0.882624	0.985047	0.873508	0.794227	0.00518917
M1AMG5	Uncharacterized protein OS=Solanum tuberosum GN=102603212 PE=4 SV=1	1.08882	0.941762	1.01497	0.778443	0.786215	0.853293	0.793928	0.0126444
M1D5H3	Uncharacterized protein OS=Solanum tuberosum PE=3 SV=1	0.902486	0.904059	0.962925	0.763862	0.667897	0.76622	0.793646	0.00742715
M0ZIZ1	Uncharacterized protein OS=Solanum tuberosum GN=102602803 PE=3 SV=1	1.00427	1.00122	0.890717	0.758326	0.777643	0.761457	0.793255	0.00618614
M1CZC7	Uncharacterized protein OS=Solanum tuberosum GN=102577932 PE=4 SV=1	1.0973	0.967181	1.16882	0.827081	0.82722	0.907503	0.792317	0.0259736
K7WNX1	Light inducible tissue-specific ST-LS1 OS=Solanum tuberosum PE=2 SV=1	1.22697	1.21407	1.3234	0.973764	0.977342	1.0308	0.792126	0.00262794
M1CZM0	Tubulin beta chain OS=Solanum tuberosum GN=102581203 PE=3 SV=1	0.912062	1.06411	1.00613	0.740078	0.776933	0.845136	0.792056	0.0185834
M1AI65	Uncharacterized protein OS=Solanum tuberosum GN=102600488 PE=4 SV=1	1.08341	1.10122	1.28629	0.928436	0.958464	0.860225	0.791467	0.0274169
Q8H1X5	Allene oxide cyclase OS=Solanum tuberosum PE=2 SV=1	1.2468	1.31407	1.29202	1.0075	1.00498	1.03689	0.79145	0.000275026
M1CKG3	Uncharacterized protein OS=Solanum tuberosum PE=4 SV=1	1.33539	1.25976	1.22867	0.969205	1.01402	1.0406	0.790789	0.00215547
M1CI22	Uncharacterized protein OS=Solanum tuberosum GN=102591159 PE=4 SV=1	1.08692	1.05518	1.13591	0.819209	0.900674	0.869814	0.790022	0.00235097
M0ZGR0	Uncharacterized protein OS=Solanum tuberosum PE=4 SV=1	1.05295	0.933673	1.01878	0.877565	0.718537	0.777281	0.789706	0.0226342
M1ATR5	Tubulin alpha chain OS=Solanum tuberosum PE=3 SV=1	1.1342	1.12483	1.15229	0.907288	0.878181	0.907193	0.789332	4.51013e-05
M1C1W8	60S ribosome subunit biogenesis protein NIP7 homolog OS=Solanum tuberosum GN=102579856 PE=3 SV=1	1.04645	1.23026	1.05607	0.802581	0.942105	0.88518	0.789089	0.0314754
M1AFX9	Uncharacterized protein OS=Solanum tuberosum GN=102593291 PE=3 SV=1	1.06764	1.03979	0.995704	0.820841	0.862662	0.763118	0.788434	0.00357258
M1AVU0	Uncharacterized protein OS=Solanum tuberosum PE=4 SV=1	1.35946	1.44058	1.3826	1.02247	1.1044	1.1694	0.788084	0.00377903
M1C4Z5	Uncharacterized protein OS=Solanum tuberosum GN=102579084 PE=4 SV=1	1.1547	1.16637	1.04098	0.867403	0.938938	0.843002	0.788015	0.00851622
M1CD27	Methylthioribose-1-phosphate isomerase OS=Solanum tuberosum GN=102596204 PE=3 SV=1	1.0423	1.20134	1.08522	0.870982	0.902294	0.849756	0.787967	0.00920372
M1CVZ7	Delta-aminolevulinic acid dehydratase OS=Solanum tuberosum GN=102604643 PE=3 SV=1	0.927359	0.909221	0.933636	0.749564	0.730528	0.701929	0.787672	0.000234099
M1AAF5	Uncharacterized protein OS=Solanum tuberosum GN=102577788 PE=3 SV=1	1.36646	1.18391	1.28981	1.05797	0.902299	1.06369	0.787454	0.0220239
M1AJW5	Uncharacterized protein OS=Solanum tuberosum GN=102589996 PE=4 SV=1	1.05494	1.03489	1.0828	0.85387	0.794983	0.845672	0.786265	0.000607892
M1A272	Uncharacterized protein OS=Solanum tuberosum PE=4 SV=1	1.06622	1.17619	1.00626	0.854227	0.879215	0.817868	0.785342	0.0117059
M0ZU50	Uncharacterized protein OS=Solanum tuberosum GN=102579747 PE=3 SV=1	1.09636	1.25364	1.1308	0.866705	1.01749	0.848297	0.785016	0.0254543
M1BMK7	Uncharacterized protein OS=Solanum tuberosum GN=102590809 PE=4 SV=1	1.11323	1.11174	1.06916	0.922846	0.905359	0.75737	0.784903	0.0122676
M1BA01	Uncharacterized protein OS=Solanum tuberosum GN=102589424 PE=3 SV=1	0.872903	0.91269	0.901814	0.703101	0.723858	0.68143	0.784544	0.000347803
M1AB10	Uncharacterized protein OS=Solanum tuberosum GN=102605667 PE=3 SV=1	1.08465	1.12029	0.972354	0.709932	0.824268	0.950237	0.781934	0.0488065
M1C744	Uncharacterized protein OS=Solanum tuberosum GN=102582751 PE=4 SV=1	1.22089	1.10183	1.08062	0.974315	0.800759	0.885699	0.781811	0.02039
M1CLU3	Glycosyltransferase OS=Solanum tuberosum PE=3 SV=1	1.2639	1.20588	1.37207	0.969417	0.964765	1.06669	0.781101	0.00893784
M0ZTQ6	Uncharacterized protein OS=Solanum tuberosum PE=4 SV=1	1.15897	0.993814	1.25389	0.938462	0.818557	0.896373	0.77888	0.0399562
M0ZRD6	Uncharacterized protein OS=Solanum tuberosum GN=102601783 PE=3 SV=1	1.02873	1.04752	1.04985	0.811185	0.836345	0.785281	0.778223	0.000139811
K7X8C3	Fiber protein Fb11 OS=Solanum tuberosum GN=102587205 PE=2 SV=1	1.13158	1.25487	1.33688	0.864372	0.987952	1.04394	0.77787	0.0259792
M1CSH3	Uncharacterized protein OS=Solanum tuberosum GN=102579625 PE=4 SV=1	1.05399	1.07987	1.01846	0.726576	0.94925	0.775186	0.777527	0.0287206
M0ZW33	Uncharacterized protein OS=Solanum tuberosum GN=102586541 PE=4 SV=1	1.11364	1.03604	1.05951	0.763636	0.81982	0.907112	0.776076	0.00734735
M1AD75	Uncharacterized protein OS=Solanum tuberosum GN=102600922 PE=4 SV=1	1.22005	1.0712	1.20796	0.907834	0.880621	0.925859	0.775695	0.00615033
M1BUL7	Uncharacterized protein OS=Solanum tuberosum GN=102585688 PE=4 SV=1	1.0479	0.962624	0.896313	0.794393	0.776506	0.683564	0.775573	0.0175031
M1CYK9	Uncharacterized protein OS=Solanum tuberosum GN=102595736 PE=3 SV=1	1.06368	0.941303	0.991158	0.732311	0.806139	0.780547	0.773995	0.00559624
M1D6L0	Uncharacterized protein OS=Solanum tuberosum PE=4 SV=1	0.99639	0.936697	0.952159	0.73556	0.721101	0.774796	0.773402	0.000818849
M1D450	Uncharacterized protein OS=Solanum tuberosum GN=102592257 PE=4 SV=1	1.15804	1.25879	1.25446	0.940054	0.961661	0.9375	0.773357	0.00119737
M1ANU6	Uncharacterized protein OS=Solanum tuberosum GN=102581365 PE=3 SV=1	1.59622	1.33304	1.31932	1.06423	1.11827	1.0992	0.772421	0.024382
M0ZHP1	Uncharacterized protein OS=Solanum tuberosum GN=102602288 PE=4 SV=1	1.4446	1.22119	1.14219	0.959257	1.00573	0.974664	0.771969	0.0341667
M1BEJ8	Uncharacterized protein OS=Solanum tuberosum GN=102593664 PE=4 SV=1	1.10967	1.11458	1.02619	0.872616	0.834722	0.790921	0.76859	0.00251143
M1B8B6	Uncharacterized protein OS=Solanum tuberosum GN=102597101 PE=4 SV=1	1.22816	1.18763	1.18929	0.907767	0.925373	0.936902	0.768372	5.97312e-05
M1BZ82	Uncharacterized protein OS=Solanum tuberosum GN=107058740 PE=4 SV=1	1.32994	1.23612	1.16194	0.909884	0.940348	1.01008	0.76725	0.00708308
M1CIC6	Uncharacterized protein OS=Solanum tuberosum GN=102593526 PE=3 SV=1	1.58475	1.60273	1.54683	1.22505	1.26872	1.13746	0.767003	0.000935097
M1BNE8	Uncharacterized protein OS=Solanum tuberosum PE=4 SV=1	0.963317	0.966736	1.04645	0.713716	0.804574	0.764251	0.766854	0.00360904
M1D4R4	Uncharacterized protein OS=Solanum tuberosum PE=4 SV=1	1.1492	1.16287	1.40075	0.873757	0.903189	1.0671	0.766009	0.046152
M1D213	Uncharacterized protein OS=Solanum tuberosum PE=4 SV=1	1.23049	1.13333	1.29887	1.0061	0.833333	0.961153	0.764624	0.0152195
M1AAA1	Acetolactate synthase OS=Solanum tuberosum GN=102595762 PE=3 SV=1	1.15176	1.3408	1.11571	0.901472	0.920085	0.93217	0.763171	0.0155046
M1BM79	Ammonium transporter OS=Solanum tuberosum GN=102582511 PE=3 SV=1	0.956101	0.984317	0.934943	0.742414	0.76475	0.684371	0.762178	0.00122188
M0ZKI5	Uncharacterized protein OS=Solanum tuberosum GN=102606188 PE=4 SV=1	1.51298	1.41811	1.21388	1.05551	1.07731	1.01046	0.758336	0.0209648
M1AT11	Uncharacterized protein OS=Solanum tuberosum GN=102599209 PE=4 SV=1	1.25641	1.24375	1.16588	0.86727	0.9225	0.984706	0.756804	0.00254342
Q93XJ9	Ferredoxin OS=Solanum tuberosum GN=fed1 PE=1 SV=1	1.10523	1.22028	1.17832	0.88049	0.882088	0.889025	0.756774	0.00108667
M0ZII5	Uncharacterized protein OS=Solanum tuberosum GN=102601715 PE=4 SV=1	1.12437	1.27315	1.23356	0.919958	0.897508	0.928685	0.756289	0.00290585
M1A111	Uncharacterized protein OS=Solanum tuberosum PE=4 SV=1	1.01097	1.10301	1.16089	0.738238	0.824435	0.907497	0.75428	0.0149295
M1ARQ6	Tubulin beta chain OS=Solanum tuberosum GN=102585315 PE=3 SV=1	1.09876	1.06471	1.05358	0.791234	0.802516	0.830975	0.75371	0.000125874
M1B5V2	Uncharacterized protein OS=Solanum tuberosum GN=102578738 PE=4 SV=1	1.07328	1.01351	1.18182	0.935345	0.72973	0.786096	0.749913	0.0257368
M1CT46	Uncharacterized protein OS=Solanum tuberosum GN=102584157 PE=4 SV=1	0.97955	1.22478	1.18962	0.825153	0.847788	0.868263	0.748745	0.0214918
M1A8Y5	Uncharacterized protein OS=Solanum tuberosum GN=102602697 PE=4 SV=1	0.999125	1.21285	1.02907	0.780175	0.933656	0.708307	0.74733	0.0442683
M1AJS4	Uncharacterized protein OS=Solanum tuberosum GN=102588145 PE=3 SV=1	1.46866	1.30038	1.33333	0.929851	1.08192	1.05263	0.746984	0.00758065
M1DSN3	Uncharacterized protein OS=Solanum tuberosum PE=4 SV=1	0.963466	0.931947	1.0721	0.779099	0.779773	0.656217	0.746446	0.0131998
M1C5J3	Uncharacterized protein OS=Solanum tuberosum GN=102605505 PE=4 SV=1	1.01072	0.972145	0.951009	0.798928	0.643454	0.740634	0.744072	0.00674467
M1BKB4	Uncharacterized protein OS=Solanum tuberosum PE=4 SV=1	1.07277	0.992405	1.09417	0.856808	0.762025	0.730942	0.743754	0.00526884
M0ZJ33	Uncharacterized protein OS=Solanum tuberosum GN=102603772 PE=4 SV=1	1.19071	1.25863	1.32853	0.932763	0.884402	0.990855	0.743281	0.00301325
G1CC73	Photosystem II protein D1 OS=Solanum tuberosum GN=psbA PE=3 SV=1	0.935338	0.897668	0.926341	0.690735	0.695712	0.663447	0.742891	9.84092e-05
M0ZT67	Uncharacterized protein OS=Solanum tuberosum GN=102600333 PE=4 SV=1	1.17096	1.23249	1.09124	0.859236	0.876751	0.852241	0.740617	0.00189677
I2FJZ6	Ascorbate peroxydase (Fragment) OS=Solanum tuberosum PE=2 SV=1	1.33133	1.27419	1.34746	0.911145	1.13479	0.881194	0.740487	0.0146373
M1B7W8	Uncharacterized protein OS=Solanum tuberosum PE=4 SV=1	1.21476	1.35833	1.32071	0.95175	0.96717	0.960115	0.739389	0.00143785
M1B5P2	Uncharacterized protein OS=Solanum tuberosum GN=102592467 PE=4 SV=1	0.799721	0.768097	0.846882	0.616888	0.491352	0.674822	0.738419	0.0231377
M1BTK3	Potassium transporter OS=Solanum tuberosum PE=3 SV=1	1.03093	0.888183	0.906637	0.670103	0.735705	0.67604	0.736743	0.00742855
M1AVZ7	Uncharacterized protein OS=Solanum tuberosum GN=102603924 PE=3 SV=1	1.11397	1.26046	1.01136	0.841557	0.856278	0.793561	0.735838	0.016264
M1AY92	Uncharacterized protein OS=Solanum tuberosum PE=4 SV=1	0.8618	0.87726	1.09492	0.70365	0.662178	0.709322	0.73224	0.0300114
Q38JH8	S-adenosylmethionine synthase 2 OS=Solanum tuberosum GN=METK2 PE=2 SV=1	1.30913	1.28249	1.23462	0.916569	0.954819	0.929309	0.731973	0.000153708
M1BHG8	Uncharacterized protein OS=Solanum tuberosum GN=102585227 PE=4 SV=1	1.09449	0.972064	1.01459	0.75484	0.750116	0.748474	0.731362	0.00154751
V9IQF9	LEA-like protein OS=Solanum tuberosum PE=2 SV=1	1.83798	1.89284	1.84358	1.39173	1.3351	1.34687	0.730788	3.41149e-05
Q2VEI1	Photosystem II D2 protein OS=Solanum tuberosum GN=psbD PE=3 SV=1	1.08207	1.09381	1.09182	0.809919	0.784737	0.790682	0.729977	4.01001e-06
P26575	Ribulose bisphosphate carboxylase small chain 2A, chloroplastic OS=Solanum tuberosum GN=RBCS-2A PE=3 SV=1	1.26818	1.28545	1.31831	0.985633	0.907621	0.919661	0.726489	0.000239443
M1BX59	Uncharacterized protein OS=Solanum tuberosum GN=102595763 PE=4 SV=1	1.10928	1.19272	1.17197	0.847467	0.887633	0.779901	0.723956	0.00135652
M1BGM9	Uncharacterized protein OS=Solanum tuberosum GN=102596805 PE=4 SV=1	1.48493	1.39604	1.4123	1.06157	0.99888	1.04686	0.723765	0.000286293
M1BII0	Uncharacterized protein OS=Solanum tuberosum PE=4 SV=1	1.01316	0.873684	0.875912	0.776316	0.589474	0.631387	0.722893	0.0250091
M1CQC8	Tubulin beta chain OS=Solanum tuberosum GN=102586422 PE=3 SV=1	1.29442	1.06308	1.11391	0.872934	0.782407	0.843298	0.719777	0.0124597
P33191	Induced stolen tip protein TUB8 (Fragment) OS=Solanum tuberosum GN=TUB8 PE=2 SV=1	1.18677	1.23341	1.22404	0.894509	0.886027	0.836836	0.718225	0.000117461
M1BHW0	Uncharacterized protein OS=Solanum tuberosum GN=102590570 PE=4 SV=1	1.51418	1.13318	1.26043	0.977316	0.870264	0.955396	0.717279	0.0342799
M0ZTM7	Uncharacterized protein OS=Solanum tuberosum PE=4 SV=1	1.68707	1.62506	1.36874	1.14512	1.12716	1.07882	0.715916	0.0111765
M1BBH5	Non-specific lipid-transfer protein OS=Solanum tuberosum GN=102598725 PE=3 SV=1	0.882773	0.734132	0.808824	0.619776	0.550898	0.563725	0.715002	0.00854043
Q41480	Aspartic protease inhibitor 1 OS=Solanum tuberosum PE=1 SV=2	0.627383	0.703643	0.574642	0.447574	0.493928	0.411025	0.709739	0.0143043
M1D7N7	Uncharacterized protein OS=Solanum tuberosum GN=102587499 PE=4 SV=1	1.06742	1.07488	1.12856	0.748168	0.736414	0.82228	0.705277	0.000627757
Q3HRX8	Tubulin beta chain OS=Solanum tuberosum PE=2 SV=1	1.01428	1.00776	1.06781	0.732796	0.686964	0.735903	0.69766	0.000229389
M1CK99	Uncharacterized protein OS=Solanum tuberosum GN=102595869 PE=3 SV=1	1.2634	1.26348	1.31785	0.894529	0.877491	0.905573	0.696432	4.03061e-05
B5M4B1	Tubulin beta chain OS=Solanum tuberosum GN=102577624 PE=2 SV=1	1.10263	1.15527	1.09123	0.794994	0.78122	0.750286	0.694657	0.000136794
M1A5V5	Uncharacterized protein OS=Solanum tuberosum GN=102593733 PE=4 SV=1	0.864626	0.923852	0.832373	0.457823	0.675252	0.678194	0.6911	0.0255457
M1DQ38	Uncharacterized protein OS=Solanum tuberosum PE=4 SV=1	0.65565	0.66317	0.686235	0.484009	0.465035	0.426113	0.685845	0.000410645
M1AS60	Uncharacterized protein OS=Solanum tuberosum GN=102589298 PE=4 SV=1	1.08325	1.20358	1.11052	0.766299	0.738255	0.81968	0.684132	0.00119816
M1D768	Uncharacterized protein OS=Solanum tuberosum GN=102578568 PE=4 SV=1	1.19743	1.38509	1.40642	0.910112	0.933747	0.882353	0.683443	0.00346913
Q2VEF1	Photosystem II reaction center protein H OS=Solanum tuberosum GN=psbH PE=3 SV=1	1.28092	1.08585	1.15913	0.912776	0.798065	0.695857	0.682576	0.0116152
M0ZGN8	Uncharacterized protein OS=Solanum tuberosum PE=4 SV=1	0.872776	0.843734	0.826087	0.555795	0.553378	0.618478	0.679483	0.000425487
M1BTL9	Uncharacterized protein OS=Solanum tuberosum PE=4 SV=1	1.64016	1.65572	1.59453	1.07697	1.10645	1.10229	0.671867	1.29202e-05
M1A0W9	Uncharacterized protein OS=Solanum tuberosum GN=102582546 PE=4 SV=1	1.05153	0.920301	1.0143	0.734463	0.638274	0.619487	0.667159	0.00330348
M1AUU6	Uncharacterized protein OS=Solanum tuberosum PE=4 SV=1	1.38681	1.37829	1.18388	0.853852	0.9375	0.838755	0.666022	0.00383806
A9YTZ8	Ribulose bisphosphate carboxylase small chain OS=Solanum tuberosum PE=2 SV=1	1.51364	1.35942	1.35467	0.930327	0.955637	0.921697	0.664106	0.000881694
M1C485	Superoxide dismutase [Cu-Zn] OS=Solanum tuberosum GN=102604743 PE=3 SV=1	1.31293	1.11167	1.52389	0.846939	0.837758	0.876706	0.648705	0.01805
M1AHP5	Uncharacterized protein OS=Solanum tuberosum GN=102585429 PE=4 SV=1	1.07216	1.37063	1.06087	0.725086	0.839161	0.695652	0.64501	0.0198915
M1BTH5	Uncharacterized protein OS=Solanum tuberosum PE=4 SV=1	0.834829	0.718771	0.835294	0.575703	0.465529	0.498599	0.644579	0.00504098
M1E043	Uncharacterized protein OS=Solanum tuberosum GN=102605285 PE=4 SV=1	1.15182	1.59715	1.5502	0.867153	0.920436	0.976532	0.642942	0.0241253
M1A0I8	Kinesin-like protein OS=Solanum tuberosum GN=102605086 PE=3 SV=1	0.936744	0.93674	1.01849	0.48186	0.70073	0.675296	0.642428	0.00973352
M1ASB6	50S ribosomal protein L35 OS=Solanum tuberosum PE=3 SV=1	1.69927	1.29966	1.10249	0.823101	0.864149	0.925208	0.636964	0.0494259
M1CG01	Uncharacterized protein OS=Solanum tuberosum PE=4 SV=1	1.4652	1.77658	1.17401	0.914882	0.952489	0.937701	0.635236	0.0369345
M1CJE1	Uncharacterized protein OS=Solanum tuberosum PE=3 SV=1	1.47621	1.4449	1.35087	0.916624	0.912925	0.879585	0.634164	0.000190249
M1CT28	Uncharacterized protein OS=Solanum tuberosum PE=4 SV=1	1.11041	1.08864	1.11912	0.662461	0.684211	0.752351	0.632583	0.000141537
K9MBJ9	Beta-1,3-glucanase 21 OS=Solanum tuberosum GN=B13G_21 PE=2 SV=1	1.14575	1.11478	1.41603	0.877555	0.881618	0.561755	0.631276	0.0340074
M1B7L1	Uncharacterized protein OS=Solanum tuberosum GN=102581593 PE=3 SV=1	1.30565	1.45362	1.39905	0.876586	0.88183	0.865714	0.631055	0.000298499
M1BVP2	Uncharacterized protein OS=Solanum tuberosum PE=3 SV=1	1.39003	1.15865	1.28044	0.865979	0.714795	0.806273	0.623393	0.0038606
M1CWT7	Uncharacterized protein OS=Solanum tuberosum GN=102581405 PE=4 SV=1	0.844828	1.15587	0.993566	0.520115	0.676832	0.660648	0.620385	0.0210195
M1CZ94	Uncharacterized protein OS=Solanum tuberosum GN=102582203 PE=4 SV=1	0.670698	0.726049	0.677165	0.421395	0.448139	0.409449	0.616701	0.000222209
M1A0Y3	L-lactate dehydrogenase OS=Solanum tuberosum GN=102604318 PE=3 SV=1	1.10169	1.57165	1.20142	0.800377	0.793529	0.786318	0.614289	0.0252747
M1BUS2	Uncharacterized protein OS=Solanum tuberosum GN=102599792 PE=4 SV=1	1.7682	1.37771	1.52242	0.886973	0.975232	0.991031	0.61119	0.00695168
M1BNH9	Uncharacterized protein OS=Solanum tuberosum GN=102596768 PE=4 SV=1	1.24125	1.32469	1.23419	0.76895	0.803074	0.721311	0.603488	0.000179809
M1AFT2	Uncharacterized protein OS=Solanum tuberosum GN=102582960 PE=4 SV=1	1.70678	1.66573	1.44496	0.814661	1.04896	1.03731	0.602171	0.00458701
M1AJS8	Uncharacterized protein OS=Solanum tuberosum GN=102589121 PE=4 SV=1	1.20261	1.46584	1.47619	0.803922	0.776398	0.911565	0.60123	0.00502553
M1CF02	Serine/threonine-protein kinase TOR OS=Solanum tuberosum GN=102604383 PE=3 SV=1	1.63351	1.40316	1.49163	0.908377	0.872953	0.91318	0.595038	0.000861079
M1D784	Uncharacterized protein OS=Solanum tuberosum PE=4 SV=1	1.19196	1.25672	1.26536	0.786116	0.706959	0.714576	0.594405	0.000125743
Q2XPX1	L-allo-threonine aldolase-related protein OS=Solanum tuberosum GN=102577840 PE=2 SV=1	1.8318	1.88894	1.6989	1.06788	1.06151	1.08776	0.59361	0.000207314
M1D2T3	Uncharacterized protein OS=Solanum tuberosum GN=102605236 PE=4 SV=1	1.5897	1.72536	1.48986	0.99766	0.949919	0.902676	0.593194	0.000896577
M0ZL48	Uncharacterized protein OS=Solanum tuberosum PE=4 SV=1	1.27343	1.8763	2.04767	1.15361	0.877288	0.966279	0.576669	0.0419198
P80262	NADH-ubiquinone oxidoreductase 29 kDa subunit (Fragment) OS=Solanum tuberosum PE=1 SV=1	1.25095	1.35565	1.25271	0.858984	0.720238	0.635659	0.573905	0.00174755
M0ZV80	Uncharacterized protein OS=Solanum tuberosum GN=102593001 PE=4 SV=1	1.85329	1.61298	1.7321	1.07512	0.94136	0.95756	0.572111	0.000797109
M1CW46	Uncharacterized protein OS=Solanum tuberosum PE=4 SV=1	2.62077	1.94425	2.52184	1.29547	1.42978	1.29955	0.567925	0.00906469
M0ZZH7	Uncharacterized protein OS=Solanum tuberosum GN=102590069 PE=4 SV=1	1.5119	1.28841	1.26768	0.698413	0.765499	0.80303	0.557263	0.00202385
M1BTY7	Uncharacterized protein OS=Solanum tuberosum GN=102583982 PE=4 SV=1	1.49762	1.53836	1.30932	0.796995	0.785149	0.767783	0.540799	0.000725311
M1BU30	Glycine cleavage system H protein OS=Solanum tuberosum GN=102598788 PE=3 SV=1	1.22541	1.34634	1.20069	0.760651	0.697561	0.553633	0.533301	0.00151516
M1D478	Uncharacterized protein OS=Solanum tuberosum PE=4 SV=1	1.60745	1.77689	1.94486	0.91022	0.979084	0.943925	0.531642	0.0011147
M0ZQZ3	Uncharacterized protein OS=Solanum tuberosum GN=102584942 PE=4 SV=1	1.59993	1.58344	1.52118	0.780651	0.837267	0.873418	0.529559	3.38935e-05
M1B1G7	Chlorophyll a-b binding protein, chloroplastic OS=Solanum tuberosum PE=3 SV=1	1.83559	1.47088	2.16589	0.889189	0.885603	0.934848	0.49515	0.0102302
M1D2H4	Uncharacterized protein OS=Solanum tuberosum PE=4 SV=1	1.47093	1.37589	1.12167	0.854651	0.507092	0.60076	0.494522	0.0104605
M1BQD6	Uncharacterized protein OS=Solanum tuberosum GN=102592303 PE=3 SV=1	1.3907	1.53476	1.59312	0.780151	0.756684	0.661922	0.486603	0.000385519
M1AJA5	Uncharacterized protein OS=Solanum tuberosum PE=4 SV=1	1.9738	2.03624	2.29285	0.842795	0.942282	0.90183	0.426298	0.000291353
M1CQI7	Uncharacterized protein OS=Solanum tuberosum GN=102589930 PE=4 SV=1	1.77207	1.69685	1.70939	0.727374	0.660224	0.674033	0.398129	4.72373e-06
M1B8N6	Uncharacterized protein OS=Solanum tuberosum GN=102588946 PE=4 SV=1	2.14335	3.19209	4.89136	0.979123	0.904232	0.879835	0.270191	0.0360413
M1AJY3	Uncharacterized protein OS=Solanum tuberosum PE=4 SV=1	4.65657	2.68269	3.25331	0.934343	0.786058	0.935728	0.250754	0.0108656

## Sheet: E14-Phy VS E14
Differentally expressed proteins in E14-Phy and E14 comparison
Accession		E14-1	E14-2	E14-3	E14_P-1	E14_P-2	E14_P-3	E14_P/E14	P Value
K4L9N8	Peroxidase a1 (Fragment) OS=Solanum tuberosum PE=2 SV=1	0.338275	0.424194	0.551673	2.09299	2.04677	1.55242	4.33148	0.00136173
M1BTL9	Uncharacterized protein OS=Solanum tuberosum PE=4 SV=1	0.507526	0.500608	0.521049	2.08634	1.98358	1.98412	3.959	1.67247e-06
M1AIV3	Uncharacterized protein OS=Solanum tuberosum GN=102591190 PE=3 SV=1	0.809195	0.14269	0.104247	1.12414	1.50175	1.5251	3.93037	0.0172461
M0ZI18	Uncharacterized protein OS=Solanum tuberosum GN=102594883 PE=3 SV=1	0.401105	0.543492	0.336018	1.52597	1.60698	1.62946	3.71884	7.26128e-05
M0ZIB2	Uncharacterized protein OS=Solanum tuberosum GN=102584442 PE=4 SV=1	0.402186	0.46345	0.593208	1.87104	1.59722	1.89017	3.67307	0.00029471
P52403	Endochitinase 1 (Fragment) OS=Solanum tuberosum GN=CHTB1 PE=2 SV=1	0.830724	0.99227	0.905097	3.22701	3.70625	2.77329	3.558	0.00104631
M0ZXN1	Uncharacterized protein OS=Solanum tuberosum GN=102594787 PE=4 SV=1	0.49332	0.52048	0.491581	1.68991	1.70686	1.61127	3.32676	2.92888e-06
M1AEP4	Uncharacterized protein OS=Solanum tuberosum GN=102602952 PE=3 SV=1	0.458228	0.499008	0.458536	1.43351	1.42274	1.20378	2.86771	0.000316828
M1B864	Uncharacterized protein OS=Solanum tuberosum GN=102580870 PE=4 SV=1	0.657399	0.607159	0.502312	1.61607	1.72458	1.69772	2.85158	4.14092e-05
M1CTL4	Uncharacterized protein OS=Solanum tuberosum PE=4 SV=1	0.621106	0.593168	0.535294	1.75678	1.41615	1.81176	2.8491	0.00103222
P52401	Glucan endo-1,3-beta-glucosidase, basic isoform 2 OS=Solanum tuberosum GN=GLUB2 PE=2 SV=1	0.507342	0.55525	0.687167	1.33733	1.94377	1.59205	2.78504	0.00479374
Q6B782	Endonuclease OS=Solanum tuberosum PE=2 SV=1	0.463303	0.352113	0.401338	1.30734	1.02817	1.03679	2.77155	0.00178142
M1AVB2	Peroxidase OS=Solanum tuberosum PE=3 SV=1	0.676678	0.625924	0.573349	1.81089	1.67638	1.58837	2.70564	0.000115988
M1AVE4	Uncharacterized protein OS=Solanum tuberosum GN=102591853 PE=3 SV=1	0.583333	0.793303	0.733142	2.35	1.74365	1.57245	2.68564	0.00828975
M0ZSZ7	Uncharacterized protein OS=Solanum tuberosum GN=102596856 PE=4 SV=1	0.753605	0.813967	0.859208	2.16011	2.22418	1.91326	2.59502	0.000204814
M1C1N0	Uncharacterized protein OS=Solanum tuberosum PE=4 SV=1	0.740629	0.697414	0.772074	1.87476	1.8911	1.93672	2.58022	2.14591e-06
K7VKA6	17.6 kDa class 1 small heat shock protein OS=Solanum tuberosum GN=Sl20.1shsp PE=2 SV=1	0.451514	0.53989	0.433735	1.16275	1.20633	1.25186	2.54076	6.19011e-05
K7VK61	Pathogenesis-related protein P2 OS=Solanum tuberosum PE=2 SV=1	0.521335	0.532331	0.538107	1.45803	1.2779	1.29338	2.53134	0.000149069
M1AJ64	Uncharacterized protein OS=Solanum tuberosum GN=102603518 PE=3 SV=1	0.635875	0.52659	0.584071	1.43824	1.48279	1.48894	2.52498	1.4964e-05
P52405	Endochitinase 3 (Fragment) OS=Solanum tuberosum GN=CHTB3 PE=2 SV=1	0.808473	0.944145	0.850755	2.27148	2.12517	2.17216	2.52319	2.33087e-05
M1AKD9	Uncharacterized protein OS=Solanum tuberosum GN=102603244 PE=3 SV=1	0.603793	0.569235	0.580952	1.39445	1.38956	1.43115	2.4032	1.00065e-06
M1CTL1	Uncharacterized protein OS=Solanum tuberosum PE=4 SV=1	0.624137	0.593914	0.654537	1.49441	1.60546	1.38799	2.3966	0.000180668
M1AMX7	Uncharacterized protein OS=Solanum tuberosum GN=102592480 PE=4 SV=1	0.599424	0.629259	0.641026	1.45178	1.44974	1.51167	2.36037	3.69776e-06
M1AY17	Peroxidase OS=Solanum tuberosum GN=102585502 PE=3 SV=1	0.593379	0.60584	0.596069	1.37412	1.41707	1.40894	2.33953	5.11785e-07
M1A049	Uncharacterized protein OS=Solanum tuberosum GN=102584286 PE=4 SV=1	0.720442	0.647521	0.649267	1.56547	1.54538	1.53785	2.3045	4.19269e-06
M1AH26	Uncharacterized protein OS=Solanum tuberosum GN=102580741 PE=4 SV=1	0.37797	0.410341	0.43453	0.944924	0.940594	0.924345	2.29782	7.19996e-06
M1B8F9	Uncharacterized protein OS=Solanum tuberosum PE=4 SV=1	0.511105	0.473859	0.387447	0.995915	1.04769	1.05928	2.2609	0.000155114
Q43191	Probable linoleate 9S-lipoxygenase 5 OS=Solanum tuberosum GN=LOX1.5 PE=2 SV=1	0.654751	0.625948	0.626277	1.42311	1.42142	1.44536	2.24958	3.41373e-07
M0ZI19	Uncharacterized protein OS=Solanum tuberosum GN=102594883 PE=3 SV=1	0.581488	0.609219	0.641914	1.40627	1.35398	1.35849	2.24745	6.04426e-06
M1A5A4	Uncharacterized protein OS=Solanum tuberosum PE=3 SV=1	0.541615	0.447955	0.578544	1.5118	1.05576	0.923372	2.2262	0.0245898
M1B8C8	Uncharacterized protein OS=Solanum tuberosum GN=102599070 PE=4 SV=1	0.626206	0.609608	0.644347	1.38749	1.37327	1.41273	2.21975	9.57975e-07
M1D7B3	Beta-galactosidase OS=Solanum tuberosum PE=3 SV=1	0.59375	0.70024	0.779859	1.60625	1.47962	1.4918	2.20733	0.000243464
M1B359	Uncharacterized protein OS=Solanum tuberosum PE=4 SV=1	0.657441	0.626062	0.638234	1.42971	1.42813	1.35726	2.19338	7.46351e-06
M1C6C1	Uncharacterized protein OS=Solanum tuberosum GN=102594103 PE=3 SV=1	0.47862	0.55996	0.504647	1.12491	1.08502	1.14393	2.17327	3.41923e-05
M1AEA4	Uncharacterized protein OS=Solanum tuberosum GN=102579256 PE=4 SV=1	0.631919	0.714552	0.617978	1.41337	1.33209	1.5008	2.16155	0.00018594
K9MBH7	Beta-1,3-glucanase 22 OS=Solanum tuberosum GN=B13G_22 PE=2 SV=1	0.583605	0.587514	0.59817	1.24455	1.21929	1.25058	2.09938	4.1601e-07
M1AVB3	Non-specific lipid-transfer protein OS=Solanum tuberosum GN=102598620 PE=3 SV=1	0.459184	0.534473	0.551327	1.12785	1.01267	1.0764	2.08217	0.000218364
M1AAZ5	Uncharacterized protein OS=Solanum tuberosum GN=102602752 PE=4 SV=1	0.652393	0.579399	0.535191	1.3073	1.17811	1.15249	2.05883	0.000448693
M1AU53	Uncharacterized protein OS=Solanum tuberosum GN=102589078 PE=3 SV=1	0.54015	0.548099	0.531403	1.14718	1.0556	1.09489	2.03604	3.18983e-05
Q941G6	Pathogenesis-related protein 1b OS=Solanum tuberosum GN=pr1b PE=2 SV=1	0.550142	0.538111	0.490036	1.04356	1.06939	1.0782	2.0219	1.40893e-05
M1CAJ2	Uncharacterized protein OS=Solanum tuberosum GN=102577597 PE=3 SV=1	0.652761	0.793896	0.627425	1.35835	1.41126	1.40947	2.01491	0.000211598
Q9SC15	Pathogenesis related protein PR-1 OS=Solanum tuberosum GN=pr1-1 PE=2 SV=1	0.600345	0.58927	0.576649	1.15245	1.16095	1.21301	1.99654	8.24787e-06
M1CNK7	Uncharacterized protein OS=Solanum tuberosum GN=102588449 PE=3 SV=1	0.699119	0.653751	0.781035	1.4271	1.46573	1.35309	1.98974	0.00014525
M1CBG1	Uncharacterized protein OS=Solanum tuberosum GN=102590131 PE=4 SV=1	0.518304	0.584572	0.541923	1.05684	1.13232	1.05362	1.97153	7.82777e-05
M1CZL5	Uncharacterized protein OS=Solanum tuberosum GN=102605425 PE=3 SV=1	0.518091	0.586583	0.599164	1.05716	1.16173	1.1333	1.96743	0.000164551
M1A251	Peroxidase OS=Solanum tuberosum GN=102583921 PE=3 SV=1	0.787249	0.6968	0.791205	1.37408	1.5132	1.51627	1.93541	0.000225485
M1BGA6	Uncharacterized protein OS=Solanum tuberosum GN=102587164 PE=3 SV=1	0.724849	0.66875	0.714247	1.30644	1.32946	1.41096	1.91991	5.70325e-05
M1CX21	Uncharacterized protein OS=Solanum tuberosum GN=102600008 PE=3 SV=1	0.699155	0.614409	0.568549	1.3443	1.08055	1.1484	1.89852	0.00303039
M0ZPT1	Uncharacterized protein OS=Solanum tuberosum PE=4 SV=1	0.364853	0.327974	0.388566	0.652988	0.702036	0.694767	1.89551	0.000158179
M1D1C6	Phospho-2-dehydro-3-deoxyheptonate aldolase OS=Solanum tuberosum GN=102577618 PE=3 SV=1	0.776617	0.694953	0.747144	1.40597	1.55962	1.23762	1.89444	0.00232543
M1CZ81	Uncharacterized protein OS=Solanum tuberosum GN=102578442 PE=3 SV=1	1.0363	0.721501	0.572289	1.06931	1.68254	1.6506	1.88939	0.0460282
Q84U63	Osmotin-like protein (Fragment) OS=Solanum tuberosum GN=osm PE=4 SV=1	0.73399	0.566474	0.579655	0.916256	1.49711	1.10365	1.87063	0.0383542
M0ZTN1	Uncharacterized protein OS=Solanum tuberosum GN=102584780 PE=4 SV=1	0.633742	0.62779	0.592327	1.14218	1.16734	1.14246	1.86205	4.15098e-06
M1BW86	Uncharacterized protein OS=Solanum tuberosum GN=102594583 PE=3 SV=1	0.410063	0.385514	0.531856	0.922013	0.723131	0.797784	1.84034	0.0072084
M1BJD2	Uncharacterized protein OS=Solanum tuberosum GN=102600114 PE=4 SV=1	0.67688	0.692308	0.686364	1.18106	1.27635	1.3197	1.83752	0.000153984
M1AWG6	Uncharacterized protein OS=Solanum tuberosum GN=102589744 PE=3 SV=1	0.54347	0.610221	0.698032	1.09315	1.13838	1.16099	1.83209	0.000468233
M1B500	Uncharacterized protein OS=Solanum tuberosum GN=102593155 PE=4 SV=1	0.72048	0.740936	0.780576	1.31255	1.35848	1.42093	1.82514	6.83052e-05
M0ZTQ3	Uncharacterized protein OS=Solanum tuberosum GN=102585421 PE=4 SV=1	0.808824	0.720207	0.715528	1.07059	1.41062	1.61118	1.82325	0.0185607
M1B4C9	Uncharacterized protein OS=Solanum tuberosum GN=102588418 PE=3 SV=1	0.664657	0.626648	0.690871	1.18641	1.26741	1.11664	1.80128	0.000365302
M1A2A4	Uncharacterized protein OS=Solanum tuberosum GN=102589441 PE=3 SV=1	0.609978	0.555236	0.591753	1.08111	1.04909	1.02106	1.79358	3.96216e-05
M1D3N5	Uncharacterized protein OS=Solanum tuberosum GN=102588815 PE=4 SV=1	1.18367	1.07273	1.06989	2.36549	1.43445	2.15323	1.78973	0.036893
M1BUX3	Uncharacterized protein OS=Solanum tuberosum GN=102601494 PE=3 SV=1	0.74635	0.702095	0.760152	1.31934	1.31834	1.2837	1.77551	1.10285e-05
Q43834	Class II chitinase OS=Solanum tuberosum GN=ChtA2 PE=2 SV=1	0.685696	0.645362	0.508123	1.05773	1.06968	1.13333	1.77293	0.00127455
K9MBF4	Beta-1,3-glucanase 13 OS=Solanum tuberosum GN=B13G_13 PE=2 SV=1	0.51828	0.504147	0.555372	0.938518	0.911903	0.944374	1.77133	2.42606e-05
M1CRL9	Uncharacterized protein OS=Solanum tuberosum GN=102588070 PE=4 SV=1	0.76971	0.747927	0.639281	1.32365	1.34494	1.12837	1.76037	0.00238249
M0ZHI6	Beta-galactosidase OS=Solanum tuberosum PE=3 SV=1	0.731581	0.819442	0.801827	1.39626	1.36874	1.34769	1.74796	4.19467e-05
M1A8S4	Uncharacterized protein OS=Solanum tuberosum PE=3 SV=1	0.762238	0.686315	0.751941	1.21119	1.37417	1.23469	1.73599	0.000654193
M1AMZ3	Uncharacterized protein OS=Solanum tuberosum GN=102597758 PE=4 SV=1	0.732262	0.797213	0.754875	1.36835	1.30955	1.28412	1.73442	5.82293e-05
M1A703	Uncharacterized protein OS=Solanum tuberosum PE=4 SV=1	0.544375	0.554241	0.578256	0.943754	0.963018	0.962325	1.71098	4.75581e-06
M1CPC9	Uncharacterized protein OS=Solanum tuberosum GN=102596147 PE=4 SV=1	0.690919	0.693023	0.653807	1.21827	1.20568	1.06009	1.70975	0.000771505
M1D472	Uncharacterized protein OS=Solanum tuberosum PE=4 SV=1	0.82747	0.834681	0.862451	1.34035	1.50067	1.47036	1.70775	0.000291579
P52406	Endochitinase 4 (Fragment) OS=Solanum tuberosum GN=CHTB4 PE=2 SV=1	0.557018	0.358974	0.5447	0.817669	0.770346	0.90166	1.70445	0.010088
A7UE73	LRR receptor-like kinase OS=Solanum tuberosum PE=2 SV=1	0.736612	0.667479	0.760659	1.21093	1.17661	1.30039	1.70363	0.000391965
M1CFZ5	Uncharacterized protein OS=Solanum tuberosum GN=102579088 PE=4 SV=1	0.613438	0.575928	0.676221	1.00873	1.02137	1.14756	1.7033	0.00118538
M1CN24	Uncharacterized protein OS=Solanum tuberosum PE=3 SV=1	0.795938	0.770554	0.782609	1.38978	1.31779	1.29274	1.70291	5.18953e-05
M1CVX7	Uncharacterized protein OS=Solanum tuberosum GN=102579886 PE=3 SV=1	0.771705	0.784906	0.805656	1.32185	1.39372	1.29954	1.69968	5.22879e-05
M1BJR5	Uncharacterized protein OS=Solanum tuberosum GN=102587466 PE=4 SV=1	1.02892	0.95302	0.907407	1.62169	1.67114	1.56636	1.68176	0.000147259
M1B065	Uncharacterized protein OS=Solanum tuberosum PE=3 SV=1	0.747901	0.829886	0.796532	1.35168	1.33496	1.29653	1.6776	4.9393e-05
M1AH59	Uncharacterized protein OS=Solanum tuberosum GN=102598108 PE=4 SV=1	0.749536	0.829743	0.7876	1.29522	1.38121	1.29283	1.677	0.000136279
M1ALT0	Catalase OS=Solanum tuberosum GN=102598238 PE=3 SV=1	0.878997	0.876793	0.877534	1.50576	1.5328	1.37444	1.67583	0.000265135
M1CW45	Uncharacterized protein OS=Solanum tuberosum GN=102577727 PE=4 SV=1	0.896521	0.942493	0.928071	1.53272	1.58804	1.51291	1.67456	1.88157e-05
M1A7J1	Uncharacterized protein OS=Solanum tuberosum GN=102596191 PE=3 SV=1	0.83143	0.824592	0.86241	1.44644	1.36112	1.39182	1.66746	3.4403e-05
B2M1T0	Vacoular processing enzyme 1 OS=Solanum tuberosum GN=VPE1 PE=2 SV=1	0.643513	0.995977	0.627371	1.23885	1.41703	1.10722	1.66005	0.0292901
M1AD15	Citrate synthase OS=Solanum tuberosum GN=102595659 PE=3 SV=1	0.673189	0.742483	0.697703	1.18318	1.18357	1.13658	1.6577	5.47219e-05
P05315	Endochitinase OS=Solanum tuberosum PE=2 SV=1	0.555524	0.38754	0.495965	0.809226	0.779531	0.794082	1.65586	0.00323887
M1D7J8	Uncharacterized protein OS=Solanum tuberosum GN=102580273 PE=3 SV=1	0.873932	0.888332	0.95122	1.46368	1.57266	1.41951	1.64211	0.00034762
M0ZTQ4	Uncharacterized protein OS=Solanum tuberosum GN=102586424 PE=4 SV=1	0.809584	0.756471	0.668091	1.22699	1.19647	1.23504	1.63754	0.000379262
M1ATS2	Uncharacterized protein OS=Solanum tuberosum PE=4 SV=1	0.769107	0.794069	0.787199	1.26468	1.29984	1.28429	1.63753	2.42256e-06
M1BX47	Uncharacterized protein OS=Solanum tuberosum GN=102600579 PE=3 SV=1	0.660545	0.656708	0.652907	1.05746	1.07264	1.07965	1.62919	4.68161e-07
M0ZYP9	Uncharacterized protein OS=Solanum tuberosum GN=102595298 PE=4 SV=1	0.920123	0.944931	0.916129	1.55146	1.72966	1.24731	1.62824	0.0145225
Q07511	Formate dehydrogenase, mitochondrial OS=Solanum tuberosum GN=FDH1 PE=1 SV=2	0.728378	0.758448	0.840564	1.25095	1.23808	1.28752	1.62265	0.000191442
M1AME5	Patatin OS=Solanum tuberosum GN=102589148 PE=3 SV=1	0.589302	0.814789	0.675433	1.17498	1.05141	1.12791	1.61301	0.00476587
M1AQQ4	Aspartate aminotransferase OS=Solanum tuberosum GN=102589321 PE=4 SV=1	0.714869	0.75264	0.73669	1.17356	1.17024	1.16818	1.59331	2.47417e-06
M0ZMG2	Uncharacterized protein OS=Solanum tuberosum PE=4 SV=1	0.699624	0.652239	0.717609	1.08297	1.12274	1.08935	1.59222	5.97224e-05
M1DGN4	Uncharacterized protein OS=Solanum tuberosum GN=102602027 PE=4 SV=1	0.817033	0.861935	0.833646	1.28213	1.29103	1.42416	1.5909	0.000489838
M1BY87	Uncharacterized protein OS=Solanum tuberosum PE=4 SV=1	0.778748	0.691889	0.760882	1.1778	1.21152	1.15813	1.5897	0.000139935
M0ZNB0	Uncharacterized protein OS=Solanum tuberosum GN=102578720 PE=3 SV=1	0.857277	0.763812	0.81754	1.23991	1.33805	1.28663	1.58474	0.000265447
M1AA90	Uncharacterized protein OS=Solanum tuberosum GN=102580397 PE=4 SV=1	0.819607	0.817917	0.852057	1.32824	1.32781	1.27102	1.5774	2.63512e-05
K9MBM3	Beta-1,3-glucanase 28 OS=Solanum tuberosum GN=B13G_28 PE=2 SV=1	1.46462	1.53885	1.32774	2.50554	2.37247	1.95328	1.57723	0.00934631
M1A1M6	Branched-chain-amino-acid aminotransferase OS=Solanum tuberosum GN=102602757 PE=3 SV=1	0.729208	0.712302	0.768837	1.18097	1.17791	1.11485	1.57158	0.000102984
M0ZIB7	Uncharacterized protein OS=Solanum tuberosum GN=102583777 PE=4 SV=1	0.765132	0.648305	0.742009	1.17253	1.00782	1.17808	1.55811	0.00376921
M1AWU2	Reticulon-like protein OS=Solanum tuberosum GN=102606390 PE=4 SV=1	0.670805	0.804684	0.774137	1.09912	1.22926	1.17569	1.55762	0.00164842
M1APW6	Uncharacterized protein OS=Solanum tuberosum GN=102596303 PE=4 SV=1	0.640084	0.691007	0.726964	0.967443	1.11198	1.1213	1.55522	0.00241168
M0ZQ25	Uncharacterized protein OS=Solanum tuberosum GN=102602051 PE=3 SV=1	0.766807	0.700441	0.621262	1.23109	0.95815	1.05648	1.55408	0.0128934
M1BWK3	Uncharacterized protein OS=Solanum tuberosum PE=3 SV=1	0.551519	0.504039	0.517806	0.7886	0.84518	0.811298	1.55405	0.000178598
M1AAY6	Uncharacterized protein OS=Solanum tuberosum GN=102601967 PE=4 SV=1	0.72721	0.690098	0.684557	1.13662	1.06626	1.05793	1.55139	0.000167308
M1CL45	Uncharacterized protein OS=Solanum tuberosum GN=102592037 PE=4 SV=1	0.673275	0.642695	0.668874	1.00954	1.04012	1.02709	1.55013	9.74822e-06
M0ZY90	Uncharacterized protein OS=Solanum tuberosum GN=102588058 PE=3 SV=1	0.944047	0.965356	0.945848	1.28172	1.33245	1.80325	1.54712	0.0350654
Q2HPL7	Putative ribonuclease T2 (Fragment) OS=Solanum tuberosum GN=rnase PE=2 SV=1	0.6621	0.620072	0.59116	1.1347	0.874552	0.887661	1.5464	0.0172789
M1CU92	Uncharacterized protein OS=Solanum tuberosum GN=102591020 PE=4 SV=1	0.674336	0.742594	0.617114	1.05465	1.03139	1.05511	1.54429	0.000573989
M0ZTH5	Uncharacterized protein OS=Solanum tuberosum GN=102580337 PE=4 SV=1	0.900075	0.979961	0.884354	1.55372	1.33449	1.37925	1.54373	0.00237624
M1A0I4	Uncharacterized protein OS=Solanum tuberosum GN=102595448 PE=4 SV=1	0.613995	0.790332	0.670664	0.955982	1.16308	1.07196	1.53784	0.00938047
M0ZUG1	Uncharacterized protein OS=Solanum tuberosum GN=102584503 PE=3 SV=1	0.647125	0.543193	0.57592	0.929086	0.892428	0.892415	1.53656	0.000667334
M1CT08	Uncharacterized protein OS=Solanum tuberosum GN=102588295 PE=3 SV=1	0.720762	0.774342	0.76571	1.15507	1.12339	1.194	1.53593	0.000105216
M0ZNS5	Uncharacterized protein OS=Solanum tuberosum GN=102578252 PE=3 SV=1	0.704918	0.762487	0.635756	1.09727	1.07951	1.04929	1.53391	0.000673268
M1CIW1	Uncharacterized protein OS=Solanum tuberosum GN=102602502 PE=4 SV=1	0.892049	0.800607	0.855622	1.21764	1.39121	1.28144	1.52663	0.00144606
M1B3I8	Uncharacterized protein OS=Solanum tuberosum PE=4 SV=1	0.788431	0.737809	0.779049	1.19334	1.19223	1.12764	1.52398	0.000112845
M0ZKT2	Histone H3 OS=Solanum tuberosum GN=102584625 PE=3 SV=1	0.722932	0.732973	0.704045	1.09639	1.0932	1.08874	1.51779	1.82703e-06
M1AH87	Uncharacterized protein OS=Solanum tuberosum GN=102582244 PE=4 SV=1	0.897603	0.864466	0.892857	1.34096	1.46658	1.2187	1.51652	0.00320266
M1C9P9	Uncharacterized protein OS=Solanum tuberosum PE=4 SV=1	0.757313	0.808648	0.964286	1.25135	1.30911	1.26786	1.51302	0.00257774
M1ALT7	RING-type E3 ubiquitin transferase OS=Solanum tuberosum GN=102601894 PE=4 SV=1	0.809278	0.82586	0.823585	1.20017	1.29406	1.22264	1.51171	0.000128904
M1CHA8	Uncharacterized protein OS=Solanum tuberosum GN=102596483 PE=4 SV=1	0.782706	0.814066	0.746949	1.16227	1.2032	1.1565	1.50272	8.61722e-05
M1DN37	Uncharacterized protein OS=Solanum tuberosum GN=102587255 PE=4 SV=1	0.79398	0.818134	0.872832	1.19824	1.31166	1.22405	1.50262	0.000555041
M1CYR0	Uncharacterized protein OS=Solanum tuberosum GN=102601206 PE=4 SV=1	0.798179	0.740988	0.737875	1.09105	1.1522	1.15473	1.49228	0.000198052
M1CJU3	Uncharacterized protein OS=Solanum tuberosum PE=4 SV=1	0.558736	0.569672	0.487839	0.852453	0.817987	0.741261	1.49216	0.00313195
M1ASF1	Uncharacterized protein OS=Solanum tuberosum GN=102585393 PE=4 SV=1	0.781563	0.837927	0.774942	1.21443	1.10805	1.24594	1.4903	0.00106959
M1BHT4	Uncharacterized protein OS=Solanum tuberosum GN=102583887 PE=4 SV=1	0.991587	0.937363	0.874761	1.42188	1.34505	1.4044	1.48779	0.000371729
M1B8N6	Uncharacterized protein OS=Solanum tuberosum GN=102588946 PE=4 SV=1	1.10299	0.996102	1.0642	1.611	1.54844	1.54486	1.48715	0.000171707
M1A017	Uncharacterized protein OS=Solanum tuberosum GN=102592689 PE=4 SV=1	0.713673	0.758013	0.803704	1.10938	1.1047	1.15988	1.48281	0.000310009
M1CWA6	Uncharacterized protein OS=Solanum tuberosum GN=102578706 PE=3 SV=1	0.740863	0.7559	0.761933	0.989524	1.19116	1.16408	1.48084	0.00467666
M1CQA6	Uncharacterized protein OS=Solanum tuberosum GN=102589703 PE=3 SV=1	0.636596	0.777215	0.616817	1.00511	1.03323	0.968468	1.48073	0.00378623
M1CTK8	Uncharacterized protein OS=Solanum tuberosum GN=102579484 PE=4 SV=1	0.685853	0.733397	0.870284	1.05132	1.14231	1.18757	1.47681	0.00596613
M1BD41	Uncharacterized protein OS=Solanum tuberosum PE=4 SV=1	0.751043	0.685354	0.724362	1.04961	1.05088	1.078	1.471	8.9213e-05
M1C3Q2	Uncharacterized protein OS=Solanum tuberosum GN=102606442 PE=4 SV=1	0.668864	0.661592	0.660925	0.973184	0.974425	0.979731	1.47001	6.96985e-08
M1C047	Uncharacterized protein OS=Solanum tuberosum GN=102590856 PE=4 SV=1	0.705968	0.895089	0.807087	1.11499	1.11607	1.30315	1.46761	0.0106593
Q38JH9	Glycine rich protein-like OS=Solanum tuberosum PE=2 SV=1	0.682446	0.733627	0.744514	1.05128	1.11965	0.999345	1.46732	0.00106585
M1D5G4	Peroxidase OS=Solanum tuberosum GN=102588377 PE=3 SV=1	0.899443	0.799274	0.725621	1.26583	1.19031	1.09522	1.46488	0.00597812
M0ZLD1	Uncharacterized protein OS=Solanum tuberosum GN=102599851 PE=4 SV=1	0.784946	0.782167	0.712121	1.11559	1.19526	1.02706	1.46449	0.00285376
P93785	14-3-3 protein OS=Solanum tuberosum GN=30G PE=2 SV=2	0.798565	0.786082	0.721437	1.16124	1.11804	1.09541	1.46339	0.000316456
A0A097H100	Clone PI9650 defensin-like protein mRNA OS=Solanum tuberosum PE=2 SV=1	0.673614	0.692413	0.687472	0.998967	0.996489	1.00726	1.46225	1.06676e-06
M1CHI8	Uncharacterized protein OS=Solanum tuberosum GN=102601416 PE=3 SV=1	0.527235	0.595873	0.604845	0.861254	0.804815	0.856307	1.45975	0.000961085
Q4PLU4	Subtilisin-like serine protease (Fragment) OS=Solanum tuberosum PE=4 SV=1	0.800479	0.904704	0.848731	1.21184	1.24166	1.27107	1.45837	0.000353386
M1A273	Uncharacterized protein OS=Solanum tuberosum PE=3 SV=1	0.844758	0.866995	0.787309	1.20363	1.24261	1.18684	1.45378	0.000197839
M1C1I3	Uncharacterized protein OS=Solanum tuberosum GN=102595528 PE=4 SV=1	0.662791	0.668387	0.710221	0.991543	0.91871	1.05479	1.45246	0.0018545
M1BPP4	Uncharacterized protein OS=Solanum tuberosum GN=102582068 PE=4 SV=1	0.70658	0.657752	0.692082	1.00044	0.979521	1.00223	1.45019	4.48435e-05
M0ZI84	Uncharacterized protein OS=Solanum tuberosum GN=102594150 PE=4 SV=1	0.686047	0.716327	0.721686	0.990864	1.14082	0.945566	1.44876	0.0061186
M1D1P2	Uncharacterized protein OS=Solanum tuberosum GN=102586320 PE=4 SV=1	0.838457	0.755965	0.786859	1.19189	1.08124	1.16427	1.44351	0.00101474
M1AN26	Uncharacterized protein OS=Solanum tuberosum GN=102593157 PE=4 SV=1	0.753629	0.780451	0.833911	1.16988	1.11205	1.13576	1.44329	0.000269044
M1CF15	Uncharacterized protein OS=Solanum tuberosum GN=102606295 PE=4 SV=1	0.644167	0.742644	0.551555	1.01174	0.936478	0.847791	1.44246	0.0170882
M0ZYA4	Glyceraldehyde-3-phosphate dehydrogenase OS=Solanum tuberosum GN=102583988 PE=3 SV=1	0.873706	1.04283	0.930693	1.34369	1.4197	1.32673	1.43653	0.00194322
M1CXE9	Uncharacterized protein OS=Solanum tuberosum PE=4 SV=1	0.753086	0.81875	0.802672	1.13917	1.1575	1.11408	1.4364	0.000123178
M0ZGL7	Uncharacterized protein OS=Solanum tuberosum GN=102594935 PE=3 SV=1	0.810266	0.718673	0.735577	0.874594	1.18673	1.1899	1.43573	0.0385146
Q9FS87	Isovaleryl-CoA dehydrogenase, mitochondrial OS=Solanum tuberosum GN=IVD PE=1 SV=2	0.751084	0.809766	0.825849	1.14881	1.13926	1.13752	1.43529	0.0001132
M1AN80	Uncharacterized protein OS=Solanum tuberosum PE=3 SV=1	0.938013	0.883178	0.926128	1.33455	1.29673	1.31026	1.43469	3.75558e-05
M1A997	Uncharacterized protein OS=Solanum tuberosum GN=102582371 PE=4 SV=1	0.775424	0.728972	0.77534	0.963983	1.14174	1.16353	1.43405	0.0071332
M0ZUF8	Uncharacterized protein OS=Solanum tuberosum GN=102577891 PE=3 SV=1	0.675195	0.872549	0.786787	1.10567	1.13725	1.10285	1.43317	0.00441408
Q5XUG9	Putative thaumatin-like protein OS=Solanum tuberosum GN=PR-5/319 PE=4 SV=1	0.551884	0.642377	0.741551	0.876522	0.924327	0.968894	1.43079	0.0103155
M1AFA9	Glutamate dehydrogenase OS=Solanum tuberosum GN=102585678 PE=3 SV=1	0.780446	0.776563	0.772311	1.09259	1.13758	1.09441	1.42727	2.40304e-05
M1B3U7	Uncharacterized protein OS=Solanum tuberosum PE=3 SV=1	0.735302	0.776608	0.667864	1.01476	1.03227	1.05903	1.42495	0.000834394
M1D4Y4	Uncharacterized protein OS=Solanum tuberosum GN=102603851 PE=4 SV=1	0.835355	0.736	0.973068	1.14731	1.22827	1.24473	1.42284	0.00877992
Q94F66	1-aminocyclopropane-1-carboxylate oxidase OS=Solanum tuberosum GN=ACO1 PE=2 SV=1	0.853714	0.853407	1.02008	1.2701	1.27298	1.33386	1.42158	0.00294701
O82063	Glucan endo-1,3-beta-D-glucosidase OS=Solanum tuberosum GN=gluB PE=2 SV=1	0.714162	0.667987	0.6974	0.944704	1.02298	0.988051	1.42133	0.000377216
P30173	Actin-101 OS=Solanum tuberosum GN=AC101 PE=3 SV=1	0.740741	0.816337	0.737135	1.06869	1.07208	1.11127	1.41749	0.00039806
M1C203	Vacuolar protein sorting-associated protein 35 OS=Solanum tuberosum GN=102583363 PE=3 SV=1	0.927606	0.88785	1.00212	1.30792	1.27606	1.40935	1.41729	0.00169805
M1CZK0	Uncharacterized protein OS=Solanum tuberosum GN=102577442 PE=4 SV=1	0.711289	0.769497	0.737615	0.948131	1.20017	0.995802	1.41728	0.0175372
M1BF34	Uncharacterized protein OS=Solanum tuberosum PE=4 SV=1	0.710218	0.738165	0.847182	1.03987	1.04985	1.15805	1.4148	0.00489452
M1BMK7	Uncharacterized protein OS=Solanum tuberosum GN=102590809 PE=4 SV=1	0.770541	0.710376	0.692744	1.08116	1.06842	0.921769	1.41298	0.00602679
M1B4K0	Uncharacterized protein OS=Solanum tuberosum GN=102583354 PE=3 SV=1	0.852888	0.807823	0.860438	1.21364	1.15177	1.19593	1.41258	0.000148504
M0ZZ60	Uncharacterized protein OS=Solanum tuberosum GN=102592574 PE=3 SV=1	1.09002	1.1078	1.10184	1.64271	1.49858	1.51969	1.41256	0.000555564
M1B7J5	Peroxidase OS=Solanum tuberosum GN=102589695 PE=3 SV=1	0.831003	0.856422	0.781801	1.14639	1.20196	1.13885	1.41226	0.000330118
M1D6C9	Uncharacterized protein OS=Solanum tuberosum GN=102597661 PE=4 SV=1	0.786262	0.77584	0.824764	1.08236	1.11668	1.16946	1.41127	0.000369802
M1C1B5	Eukaryotic translation initiation factor 3 subunit J OS=Solanum tuberosum GN=102592326 PE=3 SV=1	0.865404	0.851826	0.766284	1.34098	1.18118	0.980843	1.4105	0.0353138
M1BC20	Peroxidase OS=Solanum tuberosum GN=102590326 PE=3 SV=1	0.789666	0.771488	0.809129	1.1003	1.13911	1.10124	1.40939	4.26587e-05
Q2V9C2	DNA-binding protein-like OS=Solanum tuberosum PE=2 SV=1	0.779145	0.776281	0.708885	1.12947	0.979149	1.08129	1.40877	0.00347909
M0ZLG1	Aldose 1-epimerase OS=Solanum tuberosum GN=102590459 PE=3 SV=1	1.02915	0.861284	0.960384	1.53207	1.2098	1.26951	1.40709	0.0247514
Q307Z3	Fructokinase-like OS=Solanum tuberosum GN=102577816 PE=2 SV=1	0.754397	0.789157	0.702281	1.04765	1.04699	1.05894	1.40419	0.000290664
M1CKQ7	Uncharacterized protein OS=Solanum tuberosum GN=102597848 PE=4 SV=1	0.767713	1.0353	1.00668	1.12915	1.34873	1.46632	1.40378	0.043945
M1DJ69	Uncharacterized protein OS=Solanum tuberosum GN=102578188 PE=3 SV=1	0.595648	0.797697	0.693578	0.931097	0.988487	1.0055	1.40163	0.0110897
M1D0E9	Uncharacterized protein OS=Solanum tuberosum GN=102579244 PE=4 SV=1	0.722934	0.72855	0.817942	1.01106	1.0291	1.1372	1.40007	0.00375529
M1CCJ6	Uncharacterized protein OS=Solanum tuberosum GN=102582451 PE=4 SV=1	0.831852	0.870694	0.962116	1.27751	1.15405	1.29745	1.39943	0.00389411
M1A0Y3	L-lactate dehydrogenase OS=Solanum tuberosum GN=102604318 PE=3 SV=1	0.817326	0.651772	0.718724	1.0769	0.935285	1.03761	1.39399	0.0108986
A0A1L1Z6W0	RSI12 OS=Solanum tuberosum PE=2 SV=1	1.47718	1.43824	1.41463	2.10845	1.98628	1.93571	1.3927	0.000479998
M1B3Q2	Peroxidase OS=Solanum tuberosum GN=102602226 PE=3 SV=1	0.81673	0.801465	0.799331	1.16806	1.07033	1.12375	1.39073	0.000396421
M1B7W9	Uncharacterized protein OS=Solanum tuberosum GN=102598958 PE=4 SV=1	0.80914	0.844841	0.750517	1.13383	1.10711	1.10128	1.38999	0.000435283
M1D6A3	Uncharacterized protein OS=Solanum tuberosum GN=102604516 PE=3 SV=1	0.722462	0.638436	0.677371	0.987385	0.899747	0.945599	1.38977	0.00164793
M1CFT0	Glycosyltransferase OS=Solanum tuberosum PE=3 SV=1	0.704442	0.759106	0.762087	1.02047	1.06856	0.999003	1.38749	0.000495075
M1AU65	Peroxidase OS=Solanum tuberosum GN=102582282 PE=3 SV=1	0.805602	0.869843	0.731683	1.12628	1.12111	1.09228	1.38741	0.00166741
M1BF28	Uncharacterized protein OS=Solanum tuberosum GN=102602329 PE=4 SV=1	0.765161	0.777367	0.764241	1.05272	1.05973	1.08774	1.3873	1.32238e-05
M1DBN7	Glycosyltransferase OS=Solanum tuberosum PE=3 SV=1	0.976497	1.09553	1.11851	1.27066	1.50496	1.64847	1.38663	0.0256395
M1CLY6	Uncharacterized protein OS=Solanum tuberosum GN=102590818 PE=4 SV=1	0.934569	0.855026	0.898263	1.2759	1.23386	1.21588	1.3861	0.000285495
M1AAN4	Histone H2B OS=Solanum tuberosum GN=107057692 PE=3 SV=1	0.777871	0.645045	0.668239	1.01467	0.901802	0.976161	1.38327	0.00712308
M1B9C1	Histone H4 OS=Solanum tuberosum GN=102604694 PE=3 SV=1	0.749286	0.75516	0.713305	1.01024	1.05694	0.999673	1.38287	0.000207691
M1D7H3	Uncharacterized protein OS=Solanum tuberosum PE=4 SV=1	0.729676	0.867244	0.840138	1.12888	1.08333	1.15599	1.38208	0.00274874
M1CM33	Histone H2B OS=Solanum tuberosum GN=107063246 PE=3 SV=1	0.793885	1.0155	0.91813	1.18134	1.37413	1.21131	1.38103	0.0168501
M1CRL2	Uncharacterized protein OS=Solanum tuberosum GN=102587092 PE=4 SV=1	0.97147	0.935897	1	1.47002	1.09359	1.44517	1.37883	0.0404979
M1D0M1	Uncharacterized protein OS=Solanum tuberosum GN=102604551 PE=3 SV=1	0.802327	0.893512	0.758161	1.14471	1.17226	1.06662	1.37881	0.00367637
Q8LRU6	Pathogenesis related protein 10 (Fragment) OS=Solanum tuberosum PE=2 SV=1	0.561892	0.481258	0.560294	0.837303	0.657405	0.712132	1.37631	0.0278118
M1AVJ9	Uncharacterized protein OS=Solanum tuberosum GN=102591739 PE=4 SV=1	0.722605	0.711553	0.651094	0.963985	0.924209	0.979302	1.37513	0.000703184
M1BK35	Uncharacterized protein OS=Solanum tuberosum PE=3 SV=1	0.876273	0.877403	0.829217	1.16538	1.18805	1.19802	1.37499	6.44337e-05
M0ZYF6	Uncharacterized protein OS=Solanum tuberosum GN=102577576 PE=4 SV=1	0.855193	0.849672	0.913348	1.22283	1.1744	1.19483	1.37195	0.000194692
M1A3V1	Uncharacterized protein OS=Solanum tuberosum GN=102601939 PE=4 SV=1	0.837638	0.744914	0.891779	1.14022	1.1205	1.13215	1.37123	0.00210354
M0ZLR4	Uncharacterized protein OS=Solanum tuberosum GN=102603654 PE=4 SV=1	0.684285	0.533499	0.537037	0.835095	0.831266	0.738325	1.37033	0.0212463
M0ZSI1	Importin subunit alpha OS=Solanum tuberosum GN=102577776 PE=3 SV=1	0.771784	0.781923	0.891626	1.13693	1.08465	1.12808	1.36982	0.00193076
M0ZSN2	Uncharacterized protein OS=Solanum tuberosum GN=102593443 PE=4 SV=1	0.851852	0.84655	0.774273	1.09712	1.12358	1.16512	1.3693	0.00067396
M1B216	Sucrose synthase OS=Solanum tuberosum GN=102577712 PE=3 SV=1	0.778041	0.791952	0.756026	1.04695	1.07726	1.05093	1.36505	3.67009e-05
M1BFU3	Uncharacterized protein OS=Solanum tuberosum PE=3 SV=1	0.537643	0.551867	0.524638	0.758592	0.755779	0.687681	1.36422	0.00132055
M1CCE5	Uncharacterized protein OS=Solanum tuberosum GN=102598917 PE=4 SV=1	0.927802	0.974279	1.04214	1.35064	1.35913	1.30585	1.3639	0.000650069
M1AF99	Uncharacterized protein OS=Solanum tuberosum GN=102583489 PE=4 SV=1	0.788835	0.743068	0.748243	1.03762	1.0342	1.03706	1.36346	4.48347e-05
M1ACG4	Ubiquinol oxidase OS=Solanum tuberosum GN=102588786 PE=3 SV=1	0.980769	0.763636	0.872119	1.32692	1.14545	1.09368	1.3629	0.0285838
M1AMX8	Uncharacterized protein OS=Solanum tuberosum GN=102592819 PE=4 SV=1	0.625366	0.62433	0.647059	0.882855	0.861754	0.837363	1.36126	0.000111016
M1A065	Uncharacterized protein OS=Solanum tuberosum GN=102579434 PE=3 SV=1	0.75633	0.766506	0.792598	1.05796	1.04236	1.04985	1.36051	1.85592e-05
M1CIG1	Uncharacterized protein OS=Solanum tuberosum GN=102592223 PE=4 SV=1	0.824324	0.678571	0.688716	1.01802	0.989796	0.972763	1.35999	0.00573494
M1BXT8	Calcium-transporting ATPase OS=Solanum tuberosum GN=102598784 PE=3 SV=1	0.8432	0.916894	0.809009	1.1744	1.10899	1.20541	1.35798	0.00198823
M1C5Z9	Uncharacterized protein OS=Solanum tuberosum GN=102582503 PE=4 SV=1	0.898353	0.945496	0.784983	1.13799	1.16867	1.2628	1.35781	0.00665439
M0ZJH6	Patatin OS=Solanum tuberosum GN=102593947 PE=3 SV=1	0.647279	0.749312	0.642637	0.866093	1.01498	0.886905	1.35737	0.0139281
M1CB05	Histone H2A OS=Solanum tuberosum GN=102598032 PE=3 SV=1	0.772308	0.762107	0.811959	1.02201	1.07558	1.08419	1.35604	0.000352046
M1BE41	Uncharacterized protein OS=Solanum tuberosum PE=4 SV=1	0.860773	0.827688	0.799335	1.13754	1.09844	1.13223	1.3539	0.000168837
M1CZI3	Uncharacterized protein OS=Solanum tuberosum GN=102592347 PE=3 SV=1	0.944318	0.905412	0.886974	1.23008	1.23435	1.24057	1.35382	4.71952e-05
M1C8L3	Uncharacterized protein OS=Solanum tuberosum GN=102579744 PE=3 SV=1	0.844788	0.850699	0.827686	1.12638	1.17637	1.11216	1.35342	0.000135536
M0ZQ16	Uncharacterized protein OS=Solanum tuberosum GN=102600033 PE=3 SV=1	0.819476	0.772205	0.83612	1.09567	1.05381	1.13512	1.35291	0.000705411
M1CAG8	Uncharacterized protein OS=Solanum tuberosum GN=102584052 PE=4 SV=1	0.731959	0.807517	0.87713	0.955326	1.16743	1.14619	1.3527	0.0232098
M1BBC5	Uncharacterized protein OS=Solanum tuberosum PE=4 SV=1	1.21379	0.855491	1.20661	1.45517	1.41618	1.55785	1.35206	0.0376076
M1D6N3	Uncharacterized protein OS=Solanum tuberosum PE=4 SV=1	0.90826	0.898305	0.880727	1.23906	1.35782	1.03532	1.35162	0.0290349
M1CZR5	Uncharacterized protein OS=Solanum tuberosum GN=102600261 PE=4 SV=1	0.875912	0.807369	1.02643	1.26277	1.16096	1.23348	1.34967	0.0114941
M1A782	Uncharacterized protein OS=Solanum tuberosum GN=102602430 PE=3 SV=1	1.05332	1.086	1.05403	1.33308	1.46867	1.50081	1.34734	0.00214531
M1C075	Uncharacterized protein OS=Solanum tuberosum PE=3 SV=1	0.797988	0.744338	0.738822	1.05237	1.0079	1.00902	1.3455	0.000388104
M1A7Q8	Histone H2A OS=Solanum tuberosum GN=102597610 PE=3 SV=1	0.684905	0.797694	0.746648	0.947225	1.06119	0.988934	1.34455	0.00534779
M1B3Z4	Uncharacterized protein OS=Solanum tuberosum GN=102578711 PE=3 SV=1	1.20106	1.19294	1.19171	1.60585	1.50215	1.71157	1.34411	0.00244963
M1D768	Uncharacterized protein OS=Solanum tuberosum GN=102578568 PE=4 SV=1	0.874799	0.89441	0.912656	1.24559	1.18427	1.17469	1.34404	0.000241241
M1ANF3	Uncharacterized protein OS=Solanum tuberosum GN=102579374 PE=3 SV=1	0.76078	0.826761	0.794857	1.09138	0.976056	1.13442	1.34396	0.00585026
M1CZT6	Uncharacterized protein OS=Solanum tuberosum PE=3 SV=1	0.954631	0.906471	0.896197	1.28355	1.15521	1.2667	1.34387	0.00200897
M1D3H2	Uncharacterized protein OS=Solanum tuberosum GN=102597571 PE=3 SV=1	1.00796	0.88153	0.847662	1.25879	1.20383	1.21397	1.34321	0.00372868
M0ZHU8	Histone H4 OS=Solanum tuberosum GN=102597419 PE=3 SV=1	0.689796	0.659775	0.712135	0.939354	0.905918	0.920595	1.34154	0.000199294
M1D2T7	Uncharacterized protein OS=Solanum tuberosum GN=102601087 PE=4 SV=1	0.865942	0.923961	0.714477	1.08857	1.18214	1.08579	1.34025	0.0153889
M1CJU2	Uncharacterized protein OS=Solanum tuberosum PE=4 SV=1	0.556329	0.594335	0.52062	0.757286	0.781565	0.697215	1.33793	0.00460867
M1A679	Uncharacterized protein OS=Solanum tuberosum GN=107057838 PE=4 SV=1	0.84029	0.843724	0.888112	1.03085	1.1862	1.21503	1.33434	0.00840412
M1ASV3	Dihydrolipoamide acetyltransferase component of pyruvate dehydrogenase complex OS=Solanum tuberosum PE=3 SV=1	0.839061	0.73872	0.840107	1.07931	1.08573	1.06076	1.33414	0.00144482
M1A0W0	Uncharacterized protein OS=Solanum tuberosum GN=102586309 PE=4 SV=1	0.86527	0.846094	0.842817	1.12668	1.13546	1.14099	1.33238	4.10155e-06
Q6XP48	UDP-Glc-4-epimerase OS=Solanum tuberosum GN=StUGE51 PE=2 SV=1	0.786895	0.775408	0.80035	1.05188	1.02523	1.07064	1.33229	6.36624e-05
M1AIV9	Pectinesterase OS=Solanum tuberosum PE=4 SV=1	0.77979	0.803645	0.758343	1.03891	1.04541	1.03408	1.33164	4.34405e-05
M1AT18	Uncharacterized protein OS=Solanum tuberosum PE=4 SV=1	0.931184	0.885883	0.958029	1.22164	1.14707	1.32528	1.33112	0.00536513
M1BE20	Uncharacterized protein OS=Solanum tuberosum GN=102582635 PE=4 SV=1	0.717318	0.731602	0.759214	0.913966	1.02453	1	1.33076	0.00241902
M1C3P9	Uncharacterized protein OS=Solanum tuberosum GN=102582538 PE=4 SV=1	0.802581	0.875817	0.727869	1.04387	1.1122	1.04372	1.32977	0.00545846
M1DIP5	Uncharacterized protein OS=Solanum tuberosum GN=102596773 PE=4 SV=1	0.650641	0.640553	0.721951	0.953526	0.900922	0.819512	1.32825	0.00915737
O81144	Class I chitinase OS=Solanum tuberosum GN=ChtC1 PE=2 SV=1	1.41477	1.51211	1.2245	1.83492	1.87993	1.79478	1.32718	0.00675896
M1BS90	Peptidylprolyl isomerase OS=Solanum tuberosum GN=102590789 PE=4 SV=1	0.82315	0.740348	0.79712	1.08681	1.02963	1.01631	1.32709	0.00139829
M1A0W1	Lipid transfer-like protein VAS-like isoform 2 OS=Solanum tuberosum GN=102585969 PE=2 SV=1	1.10146	0.95371	0.891435	1.44196	1.26821	1.19602	1.32566	0.0290056
M1AXK7	Uncharacterized protein OS=Solanum tuberosum GN=102584115 PE=4 SV=1	0.761932	0.845811	0.703554	1.01136	1.08467	0.96769	1.32554	0.00943157
M1BP63	Histone H2A OS=Solanum tuberosum GN=102604745 PE=3 SV=1	0.685219	0.722968	0.65914	0.932443	0.90749	0.898261	1.32451	0.000453137
M1D478	Uncharacterized protein OS=Solanum tuberosum PE=4 SV=1	0.718243	0.693227	0.796262	1.00478	0.956175	0.962617	1.32424	0.00231024
M1CWC8	Uncharacterized protein OS=Solanum tuberosum GN=102584018 PE=3 SV=1	0.716397	0.748667	0.873051	1.01339	1.08933	0.991091	1.32321	0.0110099
M1BZ05	Histone H2A OS=Solanum tuberosum GN=102586233 PE=3 SV=1	0.659305	0.618321	0.707692	0.860759	0.812361	0.950607	1.32157	0.0114218
Q3HRX5	DnaJ-like protein OS=Solanum tuberosum PE=2 SV=1	0.697495	0.815271	0.912644	1.05588	1.09852	1.05057	1.32142	0.0153664
M1CE55	Peroxidase OS=Solanum tuberosum GN=102581076 PE=3 SV=1	0.830375	0.82962	0.856257	1.11886	1.08748	1.11321	1.31924	3.31593e-05
M1CMA7	Uncharacterized protein OS=Solanum tuberosum GN=102595709 PE=4 SV=1	0.695701	0.687605	0.728856	0.937783	0.861606	0.985075	1.3183	0.00418176
A0A097H158	KTI-C protein OS=Solanum tuberosum GN=KTI-C PE=2 SV=1	1.58287	1.59788	1.63714	2.10933	2.14754	2.08921	1.31719	2.70103e-05
M1AUH9	Uncharacterized protein OS=Solanum tuberosum GN=102601976 PE=4 SV=1	0.803124	0.761334	0.760317	1.04588	0.992705	1.02344	1.31713	0.000298825
M1C475	Uncharacterized protein OS=Solanum tuberosum GN=102604715 PE=4 SV=1	0.711957	0.773333	0.914591	0.967391	1.06167	1.12574	1.31457	0.0291328
Q2XTE5	Hsp90-2-like OS=Solanum tuberosum PE=2 SV=1	0.809595	0.780943	0.657283	1.09295	0.964637	0.894737	1.31342	0.034468
M1AUM6	Uncharacterized protein OS=Solanum tuberosum GN=102599962 PE=3 SV=1	0.793547	0.780222	0.847833	1.09288	1.0487	1.03782	1.31293	0.000692692
M0ZNL5	Uncharacterized protein OS=Solanum tuberosum GN=102592934 PE=3 SV=1	0.845938	0.832372	0.790666	1.06668	1.1003	1.07236	1.31202	0.000196356
M1BHB8	Uncharacterized protein OS=Solanum tuberosum GN=102605988 PE=4 SV=1	0.882192	0.845488	0.870748	1.10137	1.15204	1.15476	1.31163	0.000191061
M0ZMA9	Uncharacterized protein OS=Solanum tuberosum GN=102582578 PE=3 SV=1	0.86993	0.862832	0.853903	1.1305	1.1393	1.12247	1.31145	2.33922e-06
M1B854	Uncharacterized protein OS=Solanum tuberosum PE=3 SV=1	0.916934	0.860296	0.809431	1.21421	1.07871	1.09899	1.31131	0.0068685
M1AN84	Uncharacterized protein OS=Solanum tuberosum GN=102599991 PE=4 SV=1	0.830573	0.887701	0.75	1.15032	1.07821	1.00795	1.31123	0.0110906
M1AZD2	14-3-3 protein OS=Solanum tuberosum GN=102586856 PE=2 SV=1	1.05289	0.887916	0.899233	1.20892	1.24781	1.26598	1.31079	0.00620274
M1ACH3	Uncharacterized protein OS=Solanum tuberosum PE=4 SV=1	1.03945	0.96288	1.01609	1.30277	1.29471	1.35249	1.30862	0.000429764
M1AWF5	Purple acid phosphatase OS=Solanum tuberosum GN=102585903 PE=3 SV=1	0.92919	1.03066	0.918627	1.14682	1.31132	1.30786	1.30833	0.0103867
M0ZHR3	Uncharacterized protein OS=Solanum tuberosum GN=102594132 PE=3 SV=1	0.815157	0.842844	0.767323	1.20795	1.01684	0.948213	1.30828	0.036742
M1B0L7	Uncharacterized protein OS=Solanum tuberosum PE=4 SV=1	0.654631	0.653039	0.708751	0.892377	0.878425	0.865942	1.30764	0.000478708
M1CCK0	Peroxidase OS=Solanum tuberosum GN=102586327 PE=3 SV=1	0.741454	0.725899	0.724109	0.980618	0.950248	0.933483	1.30705	0.000112089
M1A468	Uncharacterized protein OS=Solanum tuberosum GN=102579818 PE=3 SV=1	0.782753	0.772347	0.781956	1.01131	1.00347	1.03789	1.3062	2.61536e-05
M1ADQ4	Annexin OS=Solanum tuberosum GN=102594355 PE=3 SV=1	0.824126	0.845773	0.90066	1.09121	1.21013	1.05398	1.30529	0.00748684
M1BT79	Uncharacterized protein OS=Solanum tuberosum GN=102579061 PE=4 SV=1	0.871301	1.04073	0.844073	1.16487	1.2617	1.16985	1.30489	0.0154331
M1CG08	Uncharacterized protein OS=Solanum tuberosum PE=4 SV=1	0.932745	0.880386	0.851874	1.19625	1.17942	1.09855	1.30365	0.00215174
M1D4M5	Uncharacterized protein OS=Solanum tuberosum GN=102592172 PE=4 SV=1	0.770538	0.829119	0.828269	1.2068	0.98491	0.972259	1.30316	0.0354599
M1CBI2	Uncharacterized protein OS=Solanum tuberosum GN=102580777 PE=4 SV=1	0.712565	0.813609	0.826654	0.967298	1.07249	1.02563	1.30286	0.00730769
M1CQ41	Uncharacterized protein OS=Solanum tuberosum GN=102583454 PE=4 SV=1	0.969108	0.984519	0.980363	1.33295	1.10886	1.37865	1.30214	0.0240294
M1B6C0	Uncharacterized protein OS=Solanum tuberosum PE=4 SV=1	0.720395	0.78377	0.754478	0.944079	0.967016	1.02845	1.30147	0.00188351
M1D3V1	Uncharacterized protein OS=Solanum tuberosum PE=4 SV=1	0.849624	0.815603	0.797468	1.16541	1.02128	1.01266	1.29912	0.00906486
M1C076	Uncharacterized protein OS=Solanum tuberosum GN=102604500 PE=4 SV=1	0.862069	0.827119	0.877647	1.14324	1.04068	1.14588	1.29724	0.00252211
M1CDD7	Transcription elongation factor SPT4 homolog OS=Solanum tuberosum GN=102600981 PE=3 SV=1	0.763838	0.886525	0.811912	1.02214	1.08865	1.0815	1.29648	0.00420553
M0ZW66	Uncharacterized protein OS=Solanum tuberosum GN=102601883 PE=4 SV=1	0.88001	0.789063	0.83427	1.15114	1.05942	1.03433	1.29622	0.004998
M1BP26	Uncharacterized protein OS=Solanum tuberosum PE=4 SV=1	0.711161	0.721747	0.711516	0.89456	0.945869	0.936797	1.29509	0.000200113
M0ZIY3	Uncharacterized protein OS=Solanum tuberosum PE=4 SV=1	0.675902	0.657919	0.718095	0.887088	0.814932	0.954286	1.29455	0.0102026
M1BHY0	Uncharacterized protein OS=Solanum tuberosum GN=102595719 PE=4 SV=1	0.620934	0.580495	0.628086	0.752475	0.843653	0.771605	1.29419	0.00467687
M1ASA5	Uncharacterized protein OS=Solanum tuberosum GN=102601902 PE=4 SV=1	0.8649	0.875189	0.876228	1.08145	1.14465	1.15728	1.29318	0.000420878
M1CX89	Uncharacterized protein OS=Solanum tuberosum GN=102606439 PE=4 SV=1	0.883938	0.859968	0.876759	1.13782	1.1117	1.13902	1.29301	2.32691e-05
M1A3Z8	ADP,ATP carrier protein OS=Solanum tuberosum GN=102584892 PE=3 SV=1	0.910197	0.902738	0.901993	1.219	1.11851	1.17027	1.29203	0.000818505
B2ZPK5	BURP domain-containing protein OS=Solanum tuberosum PE=2 SV=1	0.947757	1.0303	1.03726	1.2642	1.30551	1.32586	1.29192	0.000990259
A1X8W3	Expansin-like protein OS=Solanum tuberosum GN=EXLA1 PE=2 SV=1	0.859569	0.85177	0.847115	1.13369	1.10203	1.06747	1.29109	0.000217801
M1BTR0	Uncharacterized protein OS=Solanum tuberosum GN=102593679 PE=4 SV=1	1.0181	1.02923	0.81317	1.34068	1.24446	1.1072	1.2908	0.0468001
M1DWA0	Uncharacterized protein OS=Solanum tuberosum GN=107059767 PE=4 SV=1	0.753321	0.742589	0.753698	0.938091	0.986854	0.974704	1.28896	0.000137084
Q3HRY0	Uncharacterized protein OS=Solanum tuberosum PE=2 SV=1	0.956897	0.883422	0.990515	1.28276	1.15187	1.21409	1.28892	0.00521724
P32111	Probable glutathione S-transferase OS=Solanum tuberosum GN=PRP1 PE=2 SV=1	0.796311	0.778205	0.773507	1.0365	1.01256	0.9772	1.28885	0.000261421
M1BC18	Uncharacterized protein OS=Solanum tuberosum PE=3 SV=1	0.836773	0.920042	0.857824	1.10679	1.14376	1.11838	1.28849	0.000769746
M1CW20	Uncharacterized protein OS=Solanum tuberosum PE=4 SV=1	0.762244	0.887379	0.766234	1.01247	1.09029	1.00974	1.28836	0.00892871
M1CMG4	Uncharacterized protein OS=Solanum tuberosum GN=102604928 PE=3 SV=1	1.12918	1.10609	1.10417	1.47705	1.39942	1.42279	1.28742	0.000194017
M1BFS5	Cyanate hydratase OS=Solanum tuberosum GN=CYN PE=3 SV=1	0.823457	0.87308	0.865412	1.06934	1.15266	1.07525	1.28701	0.00137725
Q6ST24	Cathepsin B-like cysteine proteinase OS=Solanum tuberosum PE=2 SV=1	0.814365	0.815669	0.797861	1.09512	0.996399	1.03053	1.28591	0.00142891
M1B451	Uncharacterized protein OS=Solanum tuberosum PE=4 SV=1	0.797176	0.806586	0.846533	1.05131	1.01187	1.08676	1.28553	0.000905896
M1CMM2	Cation-transporting ATPase OS=Solanum tuberosum GN=102595993 PE=3 SV=1	0.849795	0.861841	1.01994	1.16397	1.10976	1.23314	1.28383	0.0168145
M1A8U8	Uncharacterized protein OS=Solanum tuberosum GN=102602584 PE=3 SV=1	0.858407	0.900976	0.937968	1.05015	1.24268	1.17005	1.28381	0.0136215
M0ZL49	Uncharacterized protein OS=Solanum tuberosum PE=3 SV=1	0.765517	0.902208	0.818605	0.994089	1.20568	0.991121	1.28337	0.0448011
M0ZKN5	Uncharacterized protein OS=Solanum tuberosum GN=102586125 PE=4 SV=1	0.851341	0.810458	0.883962	1.14866	1.10831	1.0066	1.28196	0.00719379
Q2XTD8	Histone H2B OS=Solanum tuberosum GN=102593129 PE=2 SV=1	0.764817	0.765501	0.808194	1.00262	0.991742	1.00038	1.28062	0.000119558
M1B4Z0	Uncharacterized protein OS=Solanum tuberosum PE=4 SV=1	0.806371	0.752727	0.842995	1.04748	1.00467	1.02181	1.2797	0.00151632
M1CGM8	Uncharacterized protein OS=Solanum tuberosum PE=4 SV=1	0.81549	0.780392	0.878988	1.08884	1.06078	1.0154	1.27886	0.00305293
M1BWL6	Uncharacterized protein OS=Solanum tuberosum GN=102603413 PE=4 SV=1	0.829864	0.781656	0.850731	1.07602	1.05601	1.01461	1.27795	0.00112126
M0ZKL9	Uncharacterized protein OS=Solanum tuberosum GN=102585705 PE=4 SV=1	0.797136	0.855256	0.803922	1.05927	1.01887	1.05983	1.27751	0.000570998
M1B583	Uncharacterized protein OS=Solanum tuberosum GN=102604977 PE=3 SV=1	0.889818	0.808786	0.817549	1.08836	1.07133	1.0539	1.27719	0.00107799
M1DYI6	Uncharacterized protein OS=Solanum tuberosum GN=102586895 PE=4 SV=1	1.09664	0.938859	0.980965	1.24338	1.30027	1.30727	1.27664	0.00561852
M1CFS3	Glycosyltransferase OS=Solanum tuberosum PE=3 SV=1	0.73074	0.642753	0.694581	0.856598	0.933382	0.849082	1.2761	0.00684695
M1CD37	Uncharacterized protein OS=Solanum tuberosum GN=102585829 PE=4 SV=1	0.982069	0.79529	0.93266	1.16828	1.03986	1.24747	1.27512	0.0392424
M1ANR8	Uncharacterized protein OS=Solanum tuberosum GN=102601345 PE=4 SV=1	0.847614	0.81502	0.793694	1.19143	0.955462	0.983262	1.27432	0.0418903
M1BYV1	Uncharacterized protein OS=Solanum tuberosum PE=4 SV=1	0.812128	0.762931	0.896362	1.00951	1.06897	1.07056	1.27418	0.00673019
M1AQG0	Uncharacterized protein OS=Solanum tuberosum PE=4 SV=1	0.892771	0.944022	0.888156	1.13426	1.16171	1.17551	1.27396	0.000325436
M1CJ69	Uncharacterized protein OS=Solanum tuberosum GN=102581115 PE=4 SV=1	1.12385	1.13902	1.15366	1.38705	1.4909	1.4725	1.27335	0.000715065
M1DFQ4	Uncharacterized protein OS=Solanum tuberosum GN=102583658 PE=3 SV=1	0.987791	1.0045	0.895291	1.225	1.24705	1.20388	1.27301	0.00190784
M1BCS4	Uncharacterized protein OS=Solanum tuberosum GN=102600811 PE=4 SV=1	0.888199	0.937443	0.894708	1.19945	1.10426	1.15821	1.2726	0.00144039
M1AG69	Histone H2B OS=Solanum tuberosum GN=102585943 PE=3 SV=1	0.844556	0.796178	0.871517	1.07772	1.05768	1.06165	1.27258	0.000566632
M1D530	Isocitrate dehydrogenase [NADP] OS=Solanum tuberosum GN=102591365 PE=3 SV=1	0.850188	0.85165	0.819078	1.07482	1.07262	1.05979	1.27224	3.9128e-05
M1AWJ2	Uncharacterized protein OS=Solanum tuberosum GN=102598457 PE=3 SV=1	0.994569	0.975221	0.971643	1.26152	1.26452	1.21404	1.27152	0.000117272
M0ZGB8	Reticulon-like protein OS=Solanum tuberosum GN=102588292 PE=4 SV=1	0.92356	0.824116	0.810773	1.17684	1.08316	0.993094	1.27151	0.0222568
M1A0W3	Uncharacterized protein OS=Solanum tuberosum GN=102583884 PE=4 SV=1	0.895591	0.933988	0.815209	1.12694	1.16307	1.07108	1.27084	0.00561688
M1AYA4	Uncharacterized protein OS=Solanum tuberosum GN=102586319 PE=4 SV=1	0.857252	0.862785	0.835054	1.05344	1.10415	1.08916	1.2707	0.000181866
M1B1I5	Uncharacterized protein OS=Solanum tuberosum GN=102594361 PE=3 SV=1	0.89339	0.78619	0.928702	1.10661	1.09235	1.11517	1.27062	0.0055952
M1B647	Uncharacterized protein OS=Solanum tuberosum GN=102583107 PE=3 SV=1	0.863443	0.90749	0.858697	1.11434	1.09228	1.13458	1.2706	0.000276231
M1CR75	Purple acid phosphatase OS=Solanum tuberosum GN=102595766 PE=3 SV=1	0.834722	0.863481	0.829272	1.01929	1.14463	1.04656	1.27023	0.00450027
M0ZHU5	Uncharacterized protein OS=Solanum tuberosum GN=102596553 PE=4 SV=1	0.652585	0.703792	0.682759	0.842076	0.89456	0.852672	1.26981	0.00110331
M1DJV8	Uncharacterized protein OS=Solanum tuberosum PE=4 SV=1	0.858701	0.914618	0.942756	1.11106	1.18405	1.15236	1.26928	0.00169138
M1C0I4	Uncharacterized protein OS=Solanum tuberosum PE=3 SV=1	1.0828	1.03249	1.11938	1.30551	1.31867	1.47929	1.26859	0.00913004
M1ATI3	Uncharacterized protein OS=Solanum tuberosum GN=102581259 PE=4 SV=1	0.916327	0.977376	0.909548	1.12653	1.14253	1.28643	1.26835	0.0104959
K9MBD4	Beta-1,3-glucanase 24 OS=Solanum tuberosum GN=B13G_24 PE=2 SV=1	0.794457	0.873288	0.866178	1.11894	1.06336	1.03025	1.26781	0.00331037
M1B548	Purple acid phosphatase OS=Solanum tuberosum PE=3 SV=1	1.17161	1.15909	1.17438	1.39871	1.52727	1.51779	1.26781	0.00167741
M1BCB2	Uncharacterized protein OS=Solanum tuberosum GN=102592584 PE=4 SV=1	0.728822	0.767698	0.731727	0.924771	0.970114	0.929079	1.26735	0.000484183
M1BJA2	Aldose 1-epimerase OS=Solanum tuberosum GN=102585025 PE=3 SV=1	0.754085	0.742068	0.770604	0.981005	0.929785	0.959648	1.26632	0.000291729
M1AH75	Uncharacterized protein OS=Solanum tuberosum PE=4 SV=1	0.911436	0.890646	0.855143	1.11585	1.11454	1.13314	1.2658	0.000176336
M1A7U3	Uncharacterized protein OS=Solanum tuberosum PE=4 SV=1	0.712533	0.740653	0.67097	0.868668	0.911573	0.908521	1.2658	0.00154654
M1ASR2	Uncharacterized protein OS=Solanum tuberosum GN=102600937 PE=4 SV=1	0.906836	0.929261	0.905674	1.14675	1.19185	1.13075	1.26537	0.000257122
M1B6Z5	Uncharacterized protein OS=Solanum tuberosum PE=4 SV=1	1.03583	1.00423	0.894595	1.28727	1.3153	1.11081	1.26536	0.0280071
M1A0A9	Uncharacterized protein OS=Solanum tuberosum GN=102591675 PE=4 SV=1	0.885013	0.888889	0.872386	1.07235	1.12444	1.15032	1.26484	0.000571646
M0ZRS7	Beta-galactosidase OS=Solanum tuberosum GN=102589962 PE=3 SV=1	0.787805	0.836915	0.828187	1.03803	1.02681	1.03737	1.2647	0.000154812
M1A8Y4	Uncharacterized protein OS=Solanum tuberosum GN=102603030 PE=4 SV=1	0.946174	0.866183	0.909032	1.19181	1.13173	1.11733	1.26438	0.00179165
M1BLI3	Uncharacterized protein OS=Solanum tuberosum GN=102592171 PE=3 SV=1	0.704206	0.742305	0.715237	0.886703	0.949893	0.89497	1.26359	0.00114069
M1AHN5	Uncharacterized protein OS=Solanum tuberosum GN=102580808 PE=3 SV=1	0.843477	0.872599	0.864844	1.06174	1.10787	1.09146	1.26353	0.000146293
M1BF33	Uncharacterized protein OS=Solanum tuberosum PE=4 SV=1	0.826016	0.791975	0.854663	1.0766	1.04129	1.00448	1.26276	0.00142486
M1AP63	Uncharacterized protein OS=Solanum tuberosum GN=102584989 PE=3 SV=1	0.814459	0.855139	0.834035	1.05157	1.05713	1.05265	1.2627	5.05423e-05
M1AJ54	Uncharacterized protein OS=Solanum tuberosum GN=102586393 PE=4 SV=1	1.11959	1.04732	1.08518	1.37157	1.41056	1.32308	1.26233	0.00097345
M1BBH3	Uncharacterized protein OS=Solanum tuberosum PE=4 SV=1	0.760818	0.797145	0.72418	0.981656	0.959827	0.938335	1.26189	0.00124336
M1BMA0	Uncharacterized protein OS=Solanum tuberosum PE=4 SV=1	0.633154	0.688553	0.726471	0.846124	0.846717	0.891176	1.26162	0.00446568
I1VR15	Clone PI1261 invertase inhibitor mRNA OS=Solanum tuberosum GN=inh1 PE=2 SV=1	0.803571	0.752443	0.789727	0.917411	1.03192	1.00963	1.26142	0.0058994
M1C3C4	Uncharacterized protein OS=Solanum tuberosum GN=102582329 PE=4 SV=1	0.907135	0.866099	0.949017	1.1585	1.10408	1.17116	1.26136	0.00167962
M1BLC8	Profilin OS=Solanum tuberosum GN=102582238 PE=3 SV=1	0.803543	0.841897	0.877698	1.06119	1.02635	1.09404	1.26096	0.00163152
M1CFP1	Uncharacterized protein OS=Solanum tuberosum GN=102593782 PE=4 SV=1	0.698611	0.658346	0.606218	0.921528	0.777691	0.775475	1.26056	0.036668
M1BEW2	Histone H2B OS=Solanum tuberosum GN=102601239 PE=3 SV=1	0.910217	0.830282	0.831604	1.11352	1.03028	1.09809	1.26041	0.00371638
M1BQV8	Uncharacterized protein OS=Solanum tuberosum GN=102592906 PE=4 SV=1	0.822	0.836683	0.935982	1.107	1.06281	1.09713	1.2591	0.00422465
M1C8Q0	Uncharacterized protein OS=Solanum tuberosum GN=102600142 PE=4 SV=1	0.814874	0.872668	0.879245	1.11778	1.14632	0.967547	1.25902	0.0199485
M1B4S0	Uncharacterized protein OS=Solanum tuberosum GN=102598965 PE=4 SV=1	0.791858	0.935802	0.907322	1.04859	1.15679	1.11029	1.25833	0.0136994
M1CI69	Beta-galactosidase OS=Solanum tuberosum GN=102579815 PE=3 SV=1	0.842656	0.878566	0.849491	1.0806	1.08602	1.06788	1.25821	5.5271e-05
M0ZRR7	Uncharacterized protein OS=Solanum tuberosum GN=102584355 PE=3 SV=1	0.910112	0.808538	0.842424	1.03437	1.03881	1.14909	1.25817	0.0100599
M1B4C0	Uncharacterized protein OS=Solanum tuberosum GN=102583477 PE=3 SV=1	0.877582	0.86795	0.85949	1.13401	1.09987	1.04296	1.25789	0.00116427
M1BN80	Amine oxidase OS=Solanum tuberosum GN=102591556 PE=3 SV=1	0.844005	0.864169	0.846354	1.04632	1.121	1.04427	1.25722	0.0010924
M1CAV5	Uncharacterized protein OS=Solanum tuberosum GN=102590171 PE=4 SV=1	0.852185	0.894046	0.826242	1.06721	1.0287	1.1378	1.25704	0.00421006
M1AWZ7	Glutathione peroxidase OS=Solanum tuberosum PE=3 SV=1	0.79149	0.749811	0.77769	1.02954	0.932325	0.95315	1.25702	0.00342145
M1ABX6	Uncharacterized protein OS=Solanum tuberosum PE=3 SV=1	0.744038	0.660929	0.677796	0.81399	0.920826	0.883139	1.25696	0.0114252
M0ZRA6	Uncharacterized protein OS=Solanum tuberosum GN=102590962 PE=4 SV=1	1.07753	0.932314	0.925403	1.18554	1.14799	1.35484	1.25658	0.0358014
M1AKC4	Uncharacterized protein OS=Solanum tuberosum PE=4 SV=1	0.929863	0.932406	1.04111	1.09183	1.32207	1.23399	1.25643	0.031476
Q84XG7	Erwinia induced protein 1 OS=Solanum tuberosum GN=ei1 PE=2 SV=1	0.712368	0.752622	0.742796	0.894056	0.972239	0.907527	1.25638	0.00220698
M1B8D6	Alpha-galactosidase OS=Solanum tuberosum GN=102601840 PE=3 SV=1	0.943325	0.936346	0.972026	1.18548	1.14824	1.24739	1.25578	0.00141121
Q38JH2	Fructose-bisphosphate aldolase OS=Solanum tuberosum PE=2 SV=1	1.19376	1.10836	1.05788	1.4098	1.33551	1.47053	1.25471	0.00685584
M0ZY03	Uncharacterized protein OS=Solanum tuberosum GN=102605105 PE=4 SV=1	0.867066	0.821429	0.817094	1.02036	1.15306	0.969231	1.25426	0.0204523
M1AGV0	Uncharacterized protein OS=Solanum tuberosum GN=102581967 PE=3 SV=1	0.796687	0.837273	0.809881	1.03673	0.926061	1.10187	1.25403	0.0171395
M1BSI9	Uncharacterized protein OS=Solanum tuberosum GN=102594129 PE=4 SV=1	0.897163	0.916463	0.790071	1.00066	1.1083	1.15433	1.25333	0.0216776
A4UV19	Putative CAAX amino terminal protease OS=Solanum tuberosum PE=4 SV=1	0.875982	0.845727	0.788427	1.04465	1.04065	1.06058	1.25327	0.00130437
M1BBH5	Non-specific lipid-transfer protein OS=Solanum tuberosum GN=102598725 PE=3 SV=1	1.13252	1.04431	1.0951	1.33333	1.25988	1.50588	1.25281	0.0234021
M1CYA5	Uncharacterized protein OS=Solanum tuberosum GN=102583475 PE=3 SV=1	0.868805	0.923014	0.86193	1.16327	0.999181	1.16086	1.25231	0.0179539
M1A1A6	Uncharacterized protein OS=Solanum tuberosum GN=102585304 PE=3 SV=1	0.867973	0.781424	0.856752	1.11499	1.02002	1.00328	1.25224	0.0088154
M1CKK4	Uncharacterized protein OS=Solanum tuberosum GN=102604725 PE=4 SV=1	1.05131	0.906825	0.820695	1.12802	1.11098	1.24057	1.25217	0.0410848
M1D796	Uncharacterized protein OS=Solanum tuberosum GN=102594982 PE=3 SV=1	0.826241	0.80938	0.858156	0.985816	0.981846	1.15248	1.25117	0.0227863
M1AQG2	Uncharacterized protein OS=Solanum tuberosum GN=102599228 PE=4 SV=1	0.719934	0.697892	0.710438	0.901153	0.873536	0.8844	1.24942	6.63347e-05
Q2XPW1	Histone H2B OS=Solanum tuberosum GN=102589130 PE=2 SV=1	0.73959	0.784968	0.709086	0.906407	0.983185	0.90089	1.2493	0.00577843
M1CSS4	Uncharacterized protein OS=Solanum tuberosum GN=102601837 PE=4 SV=1	0.895161	0.990893	0.882541	1.21885	1.19794	1.04115	1.24899	0.024936
M1B340	Uncharacterized protein OS=Solanum tuberosum GN=102603495 PE=4 SV=1	0.69524	0.706417	0.701095	0.913463	0.875695	0.836861	1.24885	0.00145415
M1A6H0	Uncharacterized protein OS=Solanum tuberosum GN=102592304 PE=4 SV=1	0.832768	0.929568	0.893343	1.06932	1.07486	1.1718	1.24863	0.00726521
M0ZXM4	Uncharacterized protein OS=Solanum tuberosum GN=102597966 PE=4 SV=1	0.892028	0.859586	0.845781	1.10595	1.0333	1.10184	1.24783	0.00140787
M1D7L6	Uncharacterized protein OS=Solanum tuberosum GN=102580604 PE=3 SV=1	0.773013	0.704215	0.767566	0.980649	0.848044	0.972275	1.24776	0.0183932
M1C1T3	Uncharacterized protein OS=Solanum tuberosum GN=102600805 PE=4 SV=1	0.784742	0.802275	0.784922	0.965986	0.949079	1.04435	1.24768	0.00281598
M1BY26	Uncharacterized protein OS=Solanum tuberosum GN=102600837 PE=4 SV=1	0.842478	0.933155	0.864711	1.08496	1.09024	1.11899	1.24764	0.00173603
Q38HU9	Major intrinsic protein 1-like protein OS=Solanum tuberosum PE=2 SV=1	0.885472	0.829515	0.92723	1.02757	1.09838	1.16823	1.24675	0.0117779
M1AMT6	Uncharacterized protein OS=Solanum tuberosum GN=102584544 PE=4 SV=1	0.936288	0.951965	0.817778	1.14266	1.0131	1.21778	1.24667	0.038516
M1CNG9	Uncharacterized protein OS=Solanum tuberosum GN=107062346 PE=4 SV=1	0.759599	0.854545	1.00893	1.10851	1.12182	1.03957	1.24659	0.0488027
M1CJ81	Uncharacterized protein OS=Solanum tuberosum GN=102602220 PE=4 SV=1	0.759563	0.75566	0.774916	0.933646	0.907104	1.00896	1.24434	0.00387322
M1A616	Uncharacterized protein OS=Solanum tuberosum PE=4 SV=1	0.788553	0.806278	0.814521	0.974219	1.02815	0.995122	1.24411	0.000359025
M1C7Y9	Uncharacterized protein OS=Solanum tuberosum GN=102580875 PE=4 SV=1	0.844898	0.700452	0.801161	1.05306	0.942081	0.923077	1.24364	0.0318471
M0ZMY5	Uncharacterized protein OS=Solanum tuberosum PE=4 SV=1	0.912651	0.872737	0.900194	1.10743	1.10243	1.12839	1.24303	0.000106503
M1AAW6	Uncharacterized protein OS=Solanum tuberosum PE=3 SV=1	0.813176	0.769014	0.791098	0.992134	1	0.957864	1.243	0.000450838
M0ZIM5	Uncharacterized protein OS=Solanum tuberosum GN=102605744 PE=3 SV=1	0.776328	0.826911	0.84142	0.920783	1.04143	1.07613	1.24285	0.0178881
M1CB98	Carboxypeptidase OS=Solanum tuberosum PE=3 SV=1	0.836381	0.746882	0.71686	0.944444	0.955796	0.95815	1.24271	0.00675312
I6XKY2	Serine/threonine-protein phosphatase OS=Solanum tuberosum GN=BSL1 PE=2 SV=1	0.94145	0.820954	0.814481	1.09758	1.05263	1.05072	1.24217	0.00914512
M1AUY9	Uncharacterized protein OS=Solanum tuberosum PE=3 SV=1	0.808354	0.771613	0.836371	0.963266	1.03988	0.996998	1.24161	0.00257889
M1D061	Uncharacterized protein OS=Solanum tuberosum GN=102581171 PE=4 SV=1	0.668827	0.692277	0.694723	0.871355	0.822452	0.85752	1.24102	0.000590846
M1CV47	Uncharacterized protein OS=Solanum tuberosum GN=102585780 PE=4 SV=1	0.740239	0.744938	0.75463	0.937561	0.880892	0.960424	1.24068	0.00170649
M1CAI4	Uncharacterized protein OS=Solanum tuberosum GN=102577433 PE=3 SV=1	0.893462	0.909014	0.910011	1.11837	1.11265	1.13367	1.24044	1.23437e-05
Q2XTC4	Glucose-6-phosphate 1-dehydrogenase OS=Solanum tuberosum PE=2 SV=1	0.819106	0.82121	0.778776	1.02711	1.01989	0.953254	1.24024	0.00207248
Q9ST61	Cysteine protease OS=Solanum tuberosum GN=cyp PE=2 SV=1	0.835346	0.805219	0.841259	1.04445	0.998569	1.03211	1.23906	0.000363244
M1CIN3	Uncharacterized protein OS=Solanum tuberosum PE=3 SV=1	0.815804	0.829637	0.829299	0.986233	1.04688	1.03312	1.23901	0.000478305
M1AT11	Uncharacterized protein OS=Solanum tuberosum GN=102599209 PE=4 SV=1	1.00151	0.88125	0.871765	1.17647	1.15	1.08588	1.23882	0.0115566
M1AGS7	Uncharacterized protein OS=Solanum tuberosum GN=107058354 PE=3 SV=1	0.788564	0.828722	0.868198	1.00931	0.997365	1.07013	1.23791	0.00360277
M1AB35	Uncharacterized protein OS=Solanum tuberosum GN=102580973 PE=4 SV=1	0.858211	0.821514	0.845803	1.11731	0.965144	1.04368	1.23781	0.0114602
M1B0W6	Uncharacterized protein OS=Solanum tuberosum GN=102594580 PE=4 SV=1	0.854117	0.842081	0.746071	1.04236	1.0181	0.959471	1.23653	0.0102488
M1DJ16	Uncharacterized protein OS=Solanum tuberosum PE=4 SV=1	1.34502	1.57454	1.55952	1.74095	1.80998	1.98593	1.23616	0.0275139
H6TR50	12-oxophytodienoate reductase 3 OS=Solanum tuberosum PE=2 SV=1	0.862958	0.918432	0.941992	1.13341	1.14421	1.08701	1.23546	0.00186949
M1AY29	Uncharacterized protein OS=Solanum tuberosum PE=4 SV=1	0.840496	0.863515	0.784294	0.976961	1.01249	1.08449	1.23536	0.00775129
M1D297	Uncharacterized protein OS=Solanum tuberosum GN=102600482 PE=4 SV=1	0.835745	0.839492	0.806778	1.0485	1.03547	0.979734	1.23436	0.00117419
M1BYJ7	External alternative NAD(P)H-ubiquinone oxidoreductase B1, mitochondrial OS=Solanum tuberosum GN=NDB1 PE=3 SV=1	0.818993	0.851402	0.866955	1.05901	1.03943	1.03278	1.23405	0.000255832
M1CU28	Uncharacterized protein OS=Solanum tuberosum PE=4 SV=1	0.843441	0.747736	0.828959	1.04127	1.04393	0.900085	1.23352	0.0283178
M1BW87	Uncharacterized protein OS=Solanum tuberosum GN=102593264 PE=3 SV=1	0.850962	0.976331	0.928954	1.08494	1.11243	1.20107	1.23299	0.0133944
M1CCJ9	Peroxidase OS=Solanum tuberosum GN=102585990 PE=3 SV=1	0.871558	0.865361	0.845631	1.06788	1.06115	1.05337	1.23227	2.29314e-05
M1D4C1	Uncharacterized protein OS=Solanum tuberosum GN=102597735 PE=4 SV=1	0.82052	0.793623	0.868693	1.0348	0.996315	1.0263	1.23142	0.00152941
M1BVI5	Uncharacterized protein OS=Solanum tuberosum GN=102599444 PE=4 SV=1	0.831134	0.87181	0.878746	1.06572	1.0583	1.05463	1.23123	0.000196759
M1APB0	Uncharacterized protein OS=Solanum tuberosum GN=102580450 PE=3 SV=1	0.91365	0.838904	0.850837	1.12372	1.01063	1.06996	1.23082	0.00748412
M1BS06	Uncharacterized protein OS=Solanum tuberosum GN=102589354 PE=3 SV=1	0.722048	0.761693	0.672636	0.897578	0.915834	0.839854	1.23043	0.00861328
Q6R2P7	14-3-3 protein OS=Solanum tuberosum GN=St14i PE=2 SV=1	0.911384	0.934338	0.84449	1.13224	1.09957	1.07708	1.22997	0.00276447
M1B4G3	Uncharacterized protein OS=Solanum tuberosum GN=102598011 PE=3 SV=1	1.00868	0.914995	0.931034	1.23593	1.1369	1.13718	1.22955	0.00759528
M1BQ63	Uncharacterized protein OS=Solanum tuberosum PE=4 SV=1	0.876159	0.748384	0.827806	1.03546	0.934267	1.04528	1.22944	0.0218502
M1D666	Uncharacterized protein OS=Solanum tuberosum GN=102592835 PE=3 SV=1	0.918033	0.808544	0.811355	1.00911	1.11551	0.995421	1.22936	0.0207005
M0ZMR8	Uncharacterized protein OS=Solanum tuberosum PE=4 SV=1	0.885856	0.950175	0.887479	1.12797	1.14091	1.07846	1.22905	0.00186815
M1CIC6	Uncharacterized protein OS=Solanum tuberosum GN=102593526 PE=3 SV=1	0.816697	0.790992	0.838369	0.98657	1.0253	0.993958	1.22885	0.000502039
M1CV33	Uncharacterized protein OS=Solanum tuberosum GN=102581161 PE=4 SV=1	0.791557	0.838664	0.975057	1.08238	1.00668	1.11202	1.22869	0.0349894
M1A9W5	Uncharacterized protein OS=Solanum tuberosum GN=102593878 PE=4 SV=1	0.845603	0.864914	0.896256	1.06954	1.01747	1.11517	1.22841	0.00337865
M1A754	Uncharacterized protein OS=Solanum tuberosum PE=3 SV=1	0.971973	0.931178	0.864476	1.213	1.12304	1.05955	1.2269	0.0183779
M1A554	Uncharacterized protein OS=Solanum tuberosum GN=102589135 PE=3 SV=1	0.897992	0.918853	0.887849	1.09232	1.12321	1.10216	1.22664	9.27299e-05
M0ZJI1	Uncharacterized protein OS=Solanum tuberosum GN=102604584 PE=4 SV=1	0.88613	0.907471	0.852428	1.10115	1.06897	1.07347	1.22583	0.00046034
M0ZVV5	Uncharacterized protein OS=Solanum tuberosum PE=4 SV=1	1.12051	1.131	1.03652	1.22821	1.31619	1.48339	1.22498	0.0376701
M0ZKQ9	Uncharacterized protein OS=Solanum tuberosum PE=4 SV=1	0.770293	0.790702	0.77008	0.932795	0.980076	0.942589	1.22495	0.000393755
M1AX69	Uncharacterized protein OS=Solanum tuberosum GN=102593800 PE=4 SV=1	1.03052	1.01633	0.936861	1.17896	1.22105	1.25467	1.22488	0.00357778
D5L6G0	Proton pump interactor 1 OS=Solanum tuberosum GN=PPI1 PE=4 SV=1	0.866287	0.857387	0.703581	0.982574	1.03548	0.954596	1.2247	0.034843
Q38JB4	Chloroplast lipocalin OS=Solanum tuberosum GN=CHL PE=2 SV=1	0.714904	0.774967	0.726241	0.863949	0.974813	0.875198	1.22465	0.0139847
M1BHZ7	4-hydroxyphenylpyruvate dioxygenase OS=Solanum tuberosum GN=102595018 PE=3 SV=1	0.850936	0.802209	0.860493	1.04711	0.940763	1.08916	1.22414	0.0170069
M1BC44	Beta-hexosaminidase OS=Solanum tuberosum GN=102599076 PE=3 SV=1	0.916618	0.93942	0.953324	1.13735	1.12815	1.17077	1.22315	0.000239946
M1CW30	Uncharacterized protein OS=Solanum tuberosum PE=3 SV=1	1.00878	0.941204	1.07746	1.20195	1.22143	1.2788	1.22287	0.00785911
M1CYZ7	Protein CLP1 homolog OS=Solanum tuberosum GN=102579213 PE=3 SV=1	0.806798	0.759863	0.775547	0.973166	0.919383	0.970803	1.2225	0.0014699
M1B7C9	Importin subunit alpha OS=Solanum tuberosum GN=102578456 PE=3 SV=1	0.975003	1.04253	0.917697	1.28325	1.11193	1.1909	1.22174	0.0239786
M1AQH1	Uncharacterized protein OS=Solanum tuberosum GN=102599458 PE=3 SV=1	0.901224	0.90032	1.00944	1.18041	1.17534	1.07843	1.2217	0.0133828
M1BV78	Peptidylprolyl isomerase OS=Solanum tuberosum GN=102589847 PE=4 SV=1	0.810828	0.899827	0.833333	1.05541	1.03512	1.01631	1.22125	0.00294251
M1D758	Uncharacterized protein OS=Solanum tuberosum GN=102593259 PE=4 SV=1	0.807169	0.877075	0.786912	1.07169	0.981028	0.964008	1.22078	0.013549
M1BYR1	Thioredoxin OS=Solanum tuberosum GN=102602362 PE=3 SV=1	0.821739	0.778905	0.737892	0.91087	1.03448	0.908832	1.2205	0.0232812
M1A3D8	Uncharacterized protein OS=Solanum tuberosum GN=102583397 PE=3 SV=1	0.733576	0.744238	0.744237	0.899465	0.893985	0.917109	1.21985	3.15825e-05
M1BE45	Sucrose synthase OS=Solanum tuberosum PE=3 SV=1	0.851697	0.80883	0.814952	0.989772	1.01926	1.0095	1.21937	0.00034365
M1D6K2	Uncharacterized protein OS=Solanum tuberosum PE=4 SV=1	0.90218	0.92552	0.961686	1.14206	1.10624	1.1529	1.21934	0.000796908
M0ZL28	Uncharacterized protein OS=Solanum tuberosum GN=102592794 PE=4 SV=1	0.759478	0.792531	0.724786	0.956425	0.900659	0.91885	1.21923	0.00286488
M1BUL5	Uncharacterized protein OS=Solanum tuberosum GN=102585354 PE=4 SV=1	0.824391	0.987405	0.877853	1.01594	1.18333	1.07849	1.21866	0.0457576
M1ADW0	Uncharacterized protein OS=Solanum tuberosum PE=3 SV=1	0.724538	0.761058	0.908504	0.977836	0.97933	0.960172	1.21855	0.0368149
M0ZVV7	Uncharacterized protein OS=Solanum tuberosum PE=4 SV=1	0.826933	0.758929	0.813397	0.970075	0.930804	1.02273	1.21855	0.00663273
M1D828	Uncharacterized protein OS=Solanum tuberosum GN=102591696 PE=4 SV=1	0.788628	0.793279	0.828685	0.946848	0.954175	1.03586	1.21832	0.00492247
M1B9J7	Histone H2A OS=Solanum tuberosum GN=102590388 PE=3 SV=1	0.758671	0.675834	0.717333	0.872471	0.857812	0.891333	1.21831	0.00372523
M0ZM03	Uncharacterized protein OS=Solanum tuberosum GN=102580995 PE=4 SV=1	0.886905	0.827225	0.817942	1.11905	1	0.965699	1.21827	0.0228596
M0ZS08	Uncharacterized protein OS=Solanum tuberosum GN=102602342 PE=4 SV=1	0.840031	0.860112	0.81066	0.970133	1.07527	1.01118	1.21737	0.0057564
M1BHE9	Aldehyde dehydrogenase OS=Solanum tuberosum GN=102591095 PE=3 SV=1	0.728442	0.817891	0.813002	0.898027	1.00148	0.972495	1.21729	0.0156504
M1CZA3	Uncharacterized protein OS=Solanum tuberosum GN=102587173 PE=4 SV=1	0.908342	1.05227	0.957311	1.12843	1.20076	1.22252	1.2172	0.0142826
M1AZI7	Uncharacterized protein OS=Solanum tuberosum GN=102587731 PE=4 SV=1	0.773839	0.823272	0.901334	0.959279	1.02049	1.06133	1.2172	0.018978
M1AZW1	Calcium-transporting ATPase OS=Solanum tuberosum GN=102589419 PE=3 SV=1	0.830897	0.828027	0.921308	1.04889	1.05961	1.03178	1.21705	0.00414804
M1D4K8	Uncharacterized protein OS=Solanum tuberosum PE=3 SV=1	0.902501	0.905263	0.944807	1.09919	1.11349	1.13733	1.21705	0.000349255
M1AM36	Uncharacterized protein OS=Solanum tuberosum GN=102588101 PE=4 SV=1	0.923315	0.859899	0.92896	1.09527	1.08431	1.1211	1.21699	0.00135663
M1CWM5	Uncharacterized protein OS=Solanum tuberosum GN=102587155 PE=4 SV=1	0.85642	0.903867	0.909153	1.02309	1.15028	1.07295	1.2161	0.00907948
M1AEF8	Uncharacterized protein OS=Solanum tuberosum GN=102594013 PE=4 SV=1	0.954762	0.920259	0.95234	1.1381	1.17026	1.12912	1.21579	0.00026233
M1BIS6	Uncharacterized protein OS=Solanum tuberosum GN=102587843 PE=4 SV=1	0.711878	0.812926	0.807595	0.930578	0.945437	0.959494	1.2157	0.00775773
M1ARF6	Uncharacterized protein OS=Solanum tuberosum GN=102579351 PE=3 SV=1	0.979248	0.846726	0.863613	1.11161	1.02145	1.13535	1.21521	0.0235965
M0ZNK9	Uncharacterized protein OS=Solanum tuberosum GN=102590549 PE=3 SV=1	0.855471	0.83761	0.908069	1.07328	1.03649	1.05057	1.21498	0.00141446
M1D7Y1	Uncharacterized protein OS=Solanum tuberosum PE=4 SV=1	0.84	0.839822	0.830939	1.0093	1.00111	1.03867	1.21441	0.000108637
Q2XTB7	Transaldolase-like OS=Solanum tuberosum PE=2 SV=1	0.833309	0.857689	0.82661	1.02679	1.01649	1.01409	1.21439	6.1029e-05
M0ZWI5	Uncharacterized protein OS=Solanum tuberosum GN=102591734 PE=4 SV=1	0.756472	0.730496	0.798316	0.924353	0.922999	0.927827	1.21437	0.00118069
M1A035	Carboxypeptidase OS=Solanum tuberosum GN=102587500 PE=3 SV=1	0.947886	0.948811	0.988565	1.11652	1.17798	1.20924	1.21436	0.00245494
M1CY08	Uncharacterized protein OS=Solanum tuberosum GN=102591178 PE=4 SV=1	0.889578	0.939928	1.01094	1.12548	1.10855	1.21394	1.21388	0.0135181
M1C0X4	Uncharacterized protein OS=Solanum tuberosum PE=4 SV=1	0.865843	0.900621	0.859739	1.03152	1.08489	1.07072	1.21359	0.00078946
M1ABT4	Uncharacterized protein OS=Solanum tuberosum GN=102600546 PE=4 SV=1	0.802671	0.911326	0.735484	0.967359	1.01756	0.987097	1.21332	0.0307966
M1C102	Uncharacterized protein OS=Solanum tuberosum GN=102595856 PE=4 SV=1	0.818988	0.833385	0.810721	0.974889	1.01982	0.993266	1.2131	0.000279942
M1A8X9	Carboxypeptidase OS=Solanum tuberosum PE=3 SV=1	0.84004	0.864495	0.816979	1.02163	1.01518	1.02195	1.21306	0.000208986
M1CAK9	Uncharacterized protein OS=Solanum tuberosum GN=102602354 PE=4 SV=1	0.763928	0.791757	0.925453	0.991501	0.987527	1.02875	1.21226	0.0271501
M1D0N8	ATP-dependent Clp protease proteolytic subunit OS=Solanum tuberosum GN=102600187 PE=3 SV=1	0.838691	0.825434	0.819288	1.01135	1.01526	0.983458	1.21207	0.000108646
M1CHA1	Uncharacterized protein OS=Solanum tuberosum GN=102592278 PE=3 SV=1	0.940828	0.989945	0.937731	1.20011	1.20689	1.06967	1.21201	0.0132046
M1DQR3	Uncharacterized protein OS=Solanum tuberosum PE=4 SV=1	0.818676	0.818589	0.790454	0.969175	0.991041	0.98163	1.21177	0.000111296
M1A1K0	Uncharacterized protein OS=Solanum tuberosum GN=102597985 PE=4 SV=1	0.918331	0.923541	0.915111	1.12338	1.00857	1.20852	1.21164	0.0284582
M1AK55	Uncharacterized protein OS=Solanum tuberosum GN=107057660 PE=4 SV=1	0.868002	0.836497	0.858109	1.0491	1.03227	1.02281	1.21134	0.000116349
M1A8Y0	Uncharacterized protein OS=Solanum tuberosum GN=102600123 PE=4 SV=1	0.932046	0.927215	0.956459	1.09575	1.22679	1.08781	1.21118	0.0125217
M1BUB0	Uncharacterized protein OS=Solanum tuberosum GN=102600424 PE=4 SV=1	0.900112	0.937275	0.89155	1.11221	1.11894	1.07151	1.21023	0.000722471
M1B8V8	Uncharacterized protein OS=Solanum tuberosum GN=102579381 PE=4 SV=1	0.90122	0.994247	0.994164	1.17705	1.18568	1.13317	1.20981	0.00446692
M1B5H8	Uncharacterized protein OS=Solanum tuberosum PE=3 SV=1	0.89038	0.885689	0.820862	1.01566	1.05192	1.07256	1.20917	0.00291618
M1BX50	Uncharacterized protein OS=Solanum tuberosum PE=4 SV=1	0.86237	0.774266	0.798682	0.995107	0.957361	0.99214	1.20913	0.00420771
M1A5G6	Uncharacterized protein OS=Solanum tuberosum GN=102582349 PE=4 SV=1	0.86267	0.857753	0.918405	0.975204	1.05254	1.16161	1.20862	0.0331011
M1CQZ0	Uncharacterized protein OS=Solanum tuberosum GN=102580075 PE=4 SV=1	0.871795	0.791271	0.845018	1.04274	0.903226	1.08487	1.20842	0.0434645
M0ZI36	Uncharacterized protein OS=Solanum tuberosum GN=102579316 PE=4 SV=1	0.89332	0.8785	0.90605	1.11182	1.01044	1.1133	1.20826	0.00601615
M1BK24	Uncharacterized protein OS=Solanum tuberosum GN=102593841 PE=4 SV=1	1.08721	1.04378	0.996622	1.29878	1.21674	1.26314	1.20816	0.00356236
M1A3V0	Uncharacterized protein OS=Solanum tuberosum PE=4 SV=1	0.836101	0.876349	0.756781	1.00939	1.02094	0.952423	1.20797	0.0139931
M1D1W2	Uncharacterized protein OS=Solanum tuberosum PE=4 SV=1	0.838323	0.829787	0.853198	1.03353	1.0099	1.00218	1.20795	0.000115078
M0ZJQ4	Uncharacterized protein OS=Solanum tuberosum PE=4 SV=1	0.794907	0.817754	0.834821	1.00637	0.998064	0.951786	1.20786	0.00117484
M1A2E0	Uncharacterized protein OS=Solanum tuberosum GN=102586770 PE=3 SV=1	0.918079	0.848726	0.93279	1.11582	1.04299	1.10183	1.20783	0.00544063
M1B143	Transmembrane 9 superfamily member OS=Solanum tuberosum GN=102578997 PE=3 SV=1	0.82021	0.912139	0.849832	0.986877	1.08786	1.04362	1.20765	0.0109485
M1BC19	RSI1 OS=Solanum tuberosum GN=102588596 PE=2 SV=1	0.965121	0.855402	0.962663	1.17147	1.03991	1.14935	1.20751	0.0240794
M1LA62	Kunitz-type protease inhibitor D (Fragment) OS=Solanum tuberosum PE=2 SV=1	1.02071	1.03624	1.01341	1.23987	1.24434	1.22258	1.20728	2.33169e-05
M1CTS7	Uncharacterized protein OS=Solanum tuberosum GN=102588016 PE=4 SV=1	0.844144	0.931551	0.975496	1.09519	1.1139	1.10968	1.20631	0.00834516
M1CMJ2	Xylose isomerase OS=Solanum tuberosum GN=102582159 PE=3 SV=1	0.807707	0.835445	0.831445	0.980497	1.00623	0.996548	1.20556	0.00012133
M1CHV6	Ferredoxin OS=Solanum tuberosum GN=102605264 PE=3 SV=1	0.762887	0.924276	0.838611	1.00344	1.02004	1.02132	1.20549	0.0211459
M1B4X6	Uncharacterized protein OS=Solanum tuberosum GN=102604867 PE=3 SV=1	0.935235	0.893763	0.958311	1.13255	1.10439	1.12128	1.20482	0.000760518
M1D3Q6	Pectin acetylesterase OS=Solanum tuberosum GN=102579248 PE=3 SV=1	0.802115	0.800523	0.891371	1.01675	0.995422	0.989488	1.20355	0.00556551
M1DLL0	Protein transport protein Sec61 subunit beta OS=Solanum tuberosum GN=102598588 PE=3 SV=1	0.765976	0.778984	0.74827	0.913609	0.929416	0.916969	1.20354	0.000104279
M1CXE6	Uncharacterized protein OS=Solanum tuberosum GN=102583330 PE=4 SV=1	0.903099	0.846693	0.836785	1.0605	1.00263	1.04931	1.2033	0.00298937
A0A097H1D6	PIN-II protein OS=Solanum tuberosum GN=PIN-II PE=2 SV=1	0.359536	0.355725	0.334613	0.395619	0.458779	0.408829	1.20322	0.0265462
M0ZG93	Mitogen-activated protein kinase OS=Solanum tuberosum GN=102580899 PE=2 SV=1	0.932088	0.854839	0.985465	1.0981	1.12442	1.11163	1.20263	0.0083878
M1BWB5	Uncharacterized protein OS=Solanum tuberosum GN=102603079 PE=4 SV=1	0.816151	0.888158	0.8837	1.0135	1.01991	1.0785	1.20243	0.00497302
M1CIE4	Uncharacterized protein OS=Solanum tuberosum GN=102594211 PE=3 SV=1	1.01602	0.912795	0.908293	1.15534	1.09721	1.15789	1.20209	0.00908398
M1CSB2	Uncharacterized protein OS=Solanum tuberosum PE=4 SV=1	0.856942	0.887528	0.913261	1.04535	1.09705	1.05223	1.20201	0.00146443
M0ZKC7	Uncharacterized protein OS=Solanum tuberosum GN=102599928 PE=3 SV=1	0.871951	0.864821	0.880156	0.997368	1.10355	1.04464	1.202	0.00474617
M1BHQ9	Uncharacterized protein OS=Solanum tuberosum GN=102599305 PE=4 SV=1	0.839405	0.855178	0.808105	1.11384	0.963665	0.930473	1.2019	0.0441242
M0ZL20	Uncharacterized protein OS=Solanum tuberosum GN=102601376 PE=4 SV=1	0.764789	0.780755	0.77147	0.922535	0.896468	0.965066	1.20158	0.00161896
M1CHI0	Uncharacterized protein OS=Solanum tuberosum PE=4 SV=1	0.679569	0.704084	0.814901	0.853109	0.886542	0.901746	1.20143	0.0285196
Q8H1X5	Allene oxide cyclase OS=Solanum tuberosum PE=2 SV=1	0.72643	0.757075	0.764315	0.873364	0.900757	0.926223	1.20132	0.00141192
M1CWN2	Uncharacterized protein OS=Solanum tuberosum GN=102585478 PE=3 SV=1	1.09047	1.085	1.03535	0.915447	0.903645	0.85504	0.832849	0.00216656
M0ZJV9	Uncharacterized protein OS=Solanum tuberosum GN=102578183 PE=4 SV=1	1.14383	1.16317	1.13514	0.94058	0.934807	0.990581	0.832612	0.00060204
Q2MYE7	Patatin protein (Fragment) OS=Solanum tuberosum PE=2 SV=1	1.8104	1.79806	1.54445	1.50503	1.41685	1.36775	0.832468	0.0394507
M1AS60	Uncharacterized protein OS=Solanum tuberosum GN=102589298 PE=4 SV=1	1.01605	1.02237	1.09404	0.830491	0.911633	0.86476	0.832217	0.00696731
Q94F65	1-aminocyclopropane-1-carboxylate oxidase OS=Solanum tuberosum GN=ACO2 PE=2 SV=1	1.0466	1.06334	1.06624	0.844401	0.865937	0.932663	0.83213	0.00285971
Q38HT5	Uncharacterized protein OS=Solanum tuberosum GN=102582696 PE=2 SV=1	1.16274	1.00318	1.04151	0.864797	0.8479	0.951737	0.830706	0.0352401
M1AMV7	Uncharacterized protein OS=Solanum tuberosum PE=4 SV=1	1.14963	1.10996	1.16574	0.962533	0.94793	0.934823	0.830662	0.000464132
M1CTP6	Uncharacterized protein OS=Solanum tuberosum GN=102584926 PE=4 SV=1	1.01759	0.973734	0.951386	0.844534	0.799391	0.797509	0.829654	0.00252387
B5M4B1	Tubulin beta chain OS=Solanum tuberosum GN=102577624 PE=2 SV=1	1.14111	1.14865	1.16833	0.933467	0.940752	0.994003	0.829422	0.000689947
M1BQ05	Uncharacterized protein OS=Solanum tuberosum PE=4 SV=1	1.34658	1.40039	1.25014	1.14258	1.12096	1.05095	0.829224	0.0118575
M1CLX9	Uncharacterized protein OS=Solanum tuberosum GN=102588091 PE=4 SV=1	1.17823	1.10134	1.20442	1.02206	0.909514	0.957248	0.829168	0.0115668
G1CC73	Photosystem II protein D1 OS=Solanum tuberosum GN=psbA PE=3 SV=1	1.0533	1.03923	1.03952	0.860357	0.873895	0.861886	0.828896	9.28877e-06
M1ATG4	Uncharacterized protein OS=Solanum tuberosum GN=102580916 PE=4 SV=1	1.21429	1.26709	1.14419	0.974903	1.09117	0.933023	0.827207	0.0242909
M1CHE2	Uncharacterized protein OS=Solanum tuberosum GN=102591394 PE=4 SV=1	1.24743	1.14758	1.20968	0.977011	1.01189	0.991349	0.826772	0.00250623
M0ZYW1	Chlorophyll a-b binding protein, chloroplastic OS=Solanum tuberosum GN=102606321 PE=3 SV=1	1.21739	1.23172	1.14791	1.10145	0.985582	0.885852	0.826485	0.0367853
M0ZKX2	Uncharacterized protein OS=Solanum tuberosum GN=102577479 PE=3 SV=1	1.1951	1.23961	1.1905	1.00214	1.0054	0.987173	0.826081	0.000225924
Q3HRW1	60S ribosomal protein L13a-like protein OS=Solanum tuberosum GN=102584826 PE=2 SV=1	1.11393	1.13368	1.10075	0.928406	0.965501	0.869925	0.825426	0.00269557
M1BBX2	Uncharacterized protein OS=Solanum tuberosum PE=4 SV=1	1.30522	1.36029	1.40514	1.13445	1.1289	1.09646	0.825375	0.00161862
M0ZWA9	Uncharacterized protein OS=Solanum tuberosum GN=102596717 PE=4 SV=1	1.08912	1.17624	1.11046	0.845921	1.04178	0.898305	0.82528	0.0374698
M1A5Q3	Cysteine proteinase inhibitor OS=Solanum tuberosum PE=3 SV=1	1.51303	1.6953	1.64308	1.26437	1.39849	1.3405	0.825194	0.0132628
M1CA43	Uncharacterized protein OS=Solanum tuberosum GN=102604705 PE=3 SV=1	1.09424	1.05376	1.03921	0.863535	0.877539	0.887065	0.82459	0.000472896
M1C3Z0	Uncharacterized protein OS=Solanum tuberosum GN=102583711 PE=4 SV=1	1.12281	1.06265	1.14505	0.905702	0.862651	0.975824	0.82395	0.00897533
M1CLW5	Pyruvate kinase OS=Solanum tuberosum GN=102582462 PE=3 SV=1	1.14567	1.20399	1.17673	0.937206	0.973454	0.994547	0.823846	0.000953774
M1D5H3	Uncharacterized protein OS=Solanum tuberosum PE=3 SV=1	0.76673	0.789668	0.819773	0.67782	0.618081	0.660144	0.823192	0.00394854
Q9M4G5	Phosphoglucomutase, chloroplastic OS=Solanum tuberosum GN=PGMP PE=2 SV=1	1.09053	1.14618	1.14341	0.895586	0.933465	0.951785	0.822703	0.00123684
A0A075BQK8	Ring finger like protein OS=Solanum tuberosum PE=2 SV=1	1.20307	1.10339	1.17129	0.895785	0.976542	0.988628	0.822648	0.00766935
M0ZWA8	Uncharacterized protein OS=Solanum tuberosum GN=102596717 PE=4 SV=1	1.28887	1.18203	1.35161	1.06421	1.04149	1.03792	0.822394	0.0107441
M1C5I7	Uncharacterized protein OS=Solanum tuberosum PE=3 SV=1	1.18551	1.15832	1.14178	0.919425	1.0032	0.943387	0.822241	0.00179626
Q2VEI0	Photosystem II CP43 reaction center protein OS=Solanum tuberosum GN=psbC PE=3 SV=1	1.15747	1.11847	1.16881	0.942302	0.937539	0.951403	0.821902	0.00020444
M0ZZE2	Uncharacterized protein OS=Solanum tuberosum GN=102601486 PE=3 SV=1	1.06967	1.04772	1.1066	0.871038	0.87546	0.901295	0.821281	0.000607881
M1C1T5	Zeta-carotene desaturase OS=Solanum tuberosum GN=102598493 PE=3 SV=1	1.08945	1.29174	1.06575	0.957186	0.945608	0.924916	0.820356	0.0462174
M1ADA6	Ketol-acid reductoisomerase OS=Solanum tuberosum GN=102601054 PE=3 SV=1	1.23613	1.24952	1.19051	1.02302	1.00257	0.989312	0.820122	0.000414135
M1BQ73	Uncharacterized protein OS=Solanum tuberosum PE=4 SV=1	0.960171	0.976236	1.07398	0.806543	0.831749	0.830456	0.820076	0.00777727
A0A0N6WGV4	DNA-directed RNA polymerase subunit beta'' OS=Solanum tuberosum GN=rpoC2 PE=3 SV=1	1.16957	1.02564	1.08148	0.86038	0.894062	0.930739	0.81948	0.0133199
M1CDK1	Uncharacterized protein OS=Solanum tuberosum GN=102582737 PE=4 SV=1	0.963787	0.989912	0.959378	0.778152	0.811452	0.796158	0.818983	0.000203317
Q307Z7	Acidic ribosomal protein P1a-like OS=Solanum tuberosum PE=2 SV=1	1.21488	1.19022	1.2043	1.09091	0.86413	1	0.818708	0.0301894
M1C114	Uncharacterized protein OS=Solanum tuberosum GN=102600021 PE=3 SV=1	1.09242	1.09641	1.11015	0.904906	0.915345	0.879505	0.818359	7.43489e-05
Q3HRX8	Tubulin beta chain OS=Solanum tuberosum PE=2 SV=1	1.06113	1.05599	1.08244	0.872255	0.848386	0.894718	0.817413	0.000239122
M1AC15	Uncharacterized protein OS=Solanum tuberosum PE=3 SV=1	1.21772	1.19257	1.12435	0.967458	0.958331	0.96246	0.817125	0.0015377
M0ZMB0	Uncharacterized protein OS=Solanum tuberosum PE=4 SV=1	1.18204	1.2608	1.12299	0.918263	1.01075	0.983069	0.816666	0.0108186
M0ZMR9	Uncharacterized protein OS=Solanum tuberosum PE=4 SV=1	1.151	1.13707	1.16596	0.974964	0.917462	0.92832	0.816653	0.000414098
M0ZMS6	Uncharacterized protein OS=Solanum tuberosum GN=102583463 PE=3 SV=1	1.07474	1.06643	1.10623	0.879872	0.880674	0.887803	0.81553	8.64752e-05
M1C705	Uncharacterized protein OS=Solanum tuberosum GN=102600491 PE=4 SV=1	1.84479	1.53111	1.81383	1.37712	1.34044	1.51443	0.815456	0.0475492
M1CQC8	Tubulin beta chain OS=Solanum tuberosum GN=102586422 PE=3 SV=1	1.07438	1.00694	0.969792	0.922521	0.755208	0.807426	0.814507	0.0315207
A0A0E3UR69	Acyl-[acyl-carrier-protein] desaturase OS=Solanum tuberosum GN=SAD PE=2 SV=1	1.10124	1.02596	1.07674	0.903926	0.889851	0.811628	0.813186	0.00532595
M1AJF6	Phosphoribulokinase OS=Solanum tuberosum GN=102591470 PE=3 SV=1	1.1945	1.24314	1.20257	0.98148	1.00224	0.975343	0.812883	0.0001864
M1D504	Uncharacterized protein OS=Solanum tuberosum GN=102592431 PE=4 SV=1	1.20022	1.13421	1.26405	0.979888	0.93661	1.00856	0.812858	0.00638363
O81394	Phosphoglycerate kinase OS=Solanum tuberosum PE=2 SV=1	0.767688	0.800864	0.861896	0.603081	0.654059	0.714904	0.811391	0.0228462
M1ATR5	Tubulin alpha chain OS=Solanum tuberosum PE=3 SV=1	1.13291	1.11455	1.1363	0.913899	0.914179	0.915137	0.810699	6.01986e-06
M1CTR1	Uncharacterized protein OS=Solanum tuberosum GN=102585927 PE=4 SV=1	1.19755	1.32401	1.36305	1.05143	1.0202	1.07335	0.809601	0.009196
M1C0S2	Uncharacterized protein OS=Solanum tuberosum PE=4 SV=1	1.32148	1.15509	1.33361	1.03481	1.01737	1.03209	0.809483	0.0138867
A9YTZ7	Ribulose bisphosphate carboxylase small chain OS=Solanum tuberosum PE=2 SV=1	1.02878	1.05227	1.02273	0.834124	0.839996	0.837679	0.80927	2.75884e-05
G1CC30	Cytochrome b6-f complex subunit 4 OS=Solanum tuberosum GN=petD PE=3 SV=1	1.16107	1.1799	1.08671	0.909328	0.977439	0.881766	0.807701	0.00546164
M1A989	Ribosomal protein OS=Solanum tuberosum GN=102605048 PE=3 SV=1	1.09061	1.06945	1.06333	0.87526	0.873277	0.854722	0.807616	3.98512e-05
M1B196	Uncharacterized protein OS=Solanum tuberosum PE=4 SV=1	1.07718	1.0272	1.04148	0.897913	0.820632	0.819457	0.806775	0.00247868
M1C9W6	Uncharacterized protein OS=Solanum tuberosum GN=102600011 PE=4 SV=1	1.19276	1.16834	1.19331	0.978694	0.93927	0.948591	0.806477	9.26633e-05
M1BR10	Uncharacterized protein OS=Solanum tuberosum PE=3 SV=1	1.05527	1.21566	1.23287	0.948723	0.94864	0.928214	0.806432	0.0165543
B7T1K5	Protection of telomeres 1 protein OS=Solanum tuberosum PE=2 SV=1	1.37979	1.51254	1.23604	1.08014	1.19847	1.04542	0.805168	0.0439177
M1B9V2	Uncharacterized protein OS=Solanum tuberosum GN=102593613 PE=4 SV=1	1.13349	1.3387	1.09116	0.967925	0.951138	0.948595	0.804765	0.0390042
M1C1X3	Uncharacterized protein OS=Solanum tuberosum GN=102601146 PE=4 SV=1	1.21469	1.19547	1.09128	0.850214	0.987724	0.979487	0.804647	0.017834
M1C906	Uncharacterized protein OS=Solanum tuberosum PE=3 SV=1	1.27784	1.30094	1.3393	1.07043	1.05484	1.026	0.804292	0.000322133
M0ZT74	Pyruvate dehydrogenase E1 component subunit alpha OS=Solanum tuberosum GN=102601242 PE=4 SV=1	1.1865	1.15293	1.12577	0.892173	0.977223	0.916993	0.804106	0.00181915
Q2VEI1	Photosystem II D2 protein OS=Solanum tuberosum GN=psbD PE=3 SV=1	1.0976	1.11242	1.08831	0.909441	0.871441	0.871193	0.804068	0.000120128
M1B0T1	Uncharacterized protein OS=Solanum tuberosum GN=102581439 PE=4 SV=1	1.08924	1.06491	1.11015	0.883295	0.890467	0.850258	0.803852	0.000290087
Q2V9B3	Phosphoglycerate kinase OS=Solanum tuberosum PE=2 SV=1	0.62827	0.593325	0.69638	0.470322	0.508564	0.562443	0.803624	0.0358688
A0A0C4B0N5	Uncharacterized protein OS=Solanum tuberosum PE=4 SV=1	1.22872	1.28688	1.20963	0.991295	1.02776	0.970106	0.802411	0.00102666
M1AMG7	Uncharacterized protein OS=Solanum tuberosum GN=102577592 PE=4 SV=1	1.1451	1.13623	1.14509	0.914382	0.916813	0.914748	0.801404	1.96116e-07
M1CCH8	Uncharacterized protein OS=Solanum tuberosum GN=102585320 PE=4 SV=1	1.19875	1.27991	1.13819	0.961543	0.965452	0.970465	0.801101	0.00431395
M1A9U0	Uncharacterized protein OS=Solanum tuberosum GN=102602305 PE=3 SV=1	1.1353	1.11814	1.22301	0.934317	0.929242	0.918691	0.800314	0.00212919
M1C2L0	Uncharacterized protein OS=Solanum tuberosum GN=102602338 PE=4 SV=1	1.18327	1.07194	1.11942	0.95018	0.915006	0.834004	0.799849	0.00881011
M1CCH5	Uncharacterized protein OS=Solanum tuberosum GN=102584670 PE=4 SV=1	1.40788	1.38438	1.24073	1.09173	1.09392	1.03751	0.799199	0.00820729
M0ZWA5	Uncharacterized protein OS=Solanum tuberosum GN=102595392 PE=4 SV=1	1.17033	1.26223	1.21797	0.972	1.02066	0.922682	0.798607	0.00320878
F2Q9W0	Nitrite reductase OS=Solanum tuberosum GN=nir PE=2 SV=1	1.19012	1.23802	1.23638	0.97379	0.971123	0.981431	0.798563	0.000104324
M0ZIP7	Uncharacterized protein OS=Solanum tuberosum GN=102591892 PE=4 SV=1	1.15094	1.1543	1.07667	0.913587	0.942313	0.841406	0.79757	0.00436808
Q27S64	ATP synthase subunit b, chloroplastic OS=Solanum tuberosum GN=atpF PE=3 SV=1	1.07094	1.12838	1.14609	0.857452	0.891967	0.918002	0.797337	0.00140056
M1CI44	Uncharacterized protein OS=Solanum tuberosum GN=102582347 PE=4 SV=1	1.34265	1.10971	1.28634	1.07082	0.882286	1.0259	0.7968	0.0486127
M1AFT5	Chlorophyll a-b binding protein, chloroplastic OS=Solanum tuberosum GN=102583949 PE=3 SV=1	1.26046	1.29617	1.27148	0.994024	1.03488	1.01161	0.794261	7.79908e-05
M1CAH6	Uncharacterized protein OS=Solanum tuberosum PE=4 SV=1	1.11488	1.14899	1.07522	0.909218	0.872149	0.868913	0.793716	0.000772243
M1C9V9	Uncharacterized protein OS=Solanum tuberosum GN=102596520 PE=3 SV=1	1.33706	1.33138	1.41396	1.06628	1.07352	1.09833	0.793192	0.000577753
M1AH33	Chlorophyll a-b binding protein, chloroplastic OS=Solanum tuberosum GN=102596765 PE=3 SV=1	1.49103	1.4916	1.43412	1.15152	1.22696	1.12362	0.792912	0.00109731
M1BQ72	Uncharacterized protein OS=Solanum tuberosum GN=102580323 PE=4 SV=1	1.22617	1.33588	1.23723	1.00529	1.02005	0.985941	0.792591	0.00192468
M1B4G0	Uncharacterized protein OS=Solanum tuberosum GN=102596379 PE=4 SV=1	1.18921	1.27456	1.22478	0.931838	0.929014	1.06026	0.791941	0.00683796
M1BCL3	Uncharacterized protein OS=Solanum tuberosum GN=102605867 PE=4 SV=1	0.999007	1.10826	1.07807	0.776564	0.900826	0.842937	0.791228	0.0102386
M1BPZ4	Uncharacterized protein OS=Solanum tuberosum GN=102598599 PE=4 SV=1	1.30923	1.26102	1.29217	1.05509	0.969728	1.03069	0.791088	0.000755901
G1CBY1	30S ribosomal protein S16, chloroplastic OS=Solanum tuberosum GN=rps16 PE=3 SV=1	1.09537	1.094	1.06527	0.844584	0.83679	0.891344	0.790475	0.000319549
M1BRE6	Uncharacterized protein OS=Solanum tuberosum GN=102604510 PE=4 SV=1	1.22742	1.3131	1.26018	0.975072	1.00541	1.02323	0.790303	0.000751923
M1AVT1	Uncharacterized protein OS=Solanum tuberosum PE=4 SV=1	0.947328	0.873604	0.913327	0.746565	0.718401	0.695892	0.79029	0.00178676
A0A023UDB8	Proteinase inhibitor II OS=Solanum tuberosum PE=2 SV=1	1.34156	1.31691	1.23788	1.03478	1.06619	0.978041	0.790229	0.00255177
M1BDQ7	Uncharacterized protein OS=Solanum tuberosum GN=102601873 PE=4 SV=1	1.14862	1.27488	1.14651	0.897037	0.979689	0.938953	0.788704	0.00667905
M1CJ43	Mg-protoporphyrin IX chelatase OS=Solanum tuberosum GN=102591731 PE=3 SV=1	1.29672	1.38704	1.33903	1.07781	1.05971	1.03351	0.788266	0.000617099
M1C2T1	Uncharacterized protein OS=Solanum tuberosum GN=102598666 PE=4 SV=1	1.16397	1.15739	1.16505	0.907273	0.877417	0.961841	0.787782	0.000577104
M1CN80	Uncharacterized protein OS=Solanum tuberosum GN=102603281 PE=3 SV=1	1.36209	1.34746	1.36277	1.06824	1.07283	1.06252	0.786676	9.73858e-07
A0A097H185	PIN-I protein OS=Solanum tuberosum GN=PIN-I PE=2 SV=1	1.09385	1.08244	1.05233	0.859404	0.857458	0.820141	0.785784	0.000204715
M1D5E9	Uncharacterized protein OS=Solanum tuberosum PE=3 SV=1	1.13009	1.20588	1.06099	0.87385	0.768908	1.02532	0.785429	0.0465986
M1CG01	Uncharacterized protein OS=Solanum tuberosum PE=4 SV=1	0.987687	1.1052	0.93985	0.724304	0.850679	0.802363	0.783894	0.0236156
M1ATQ7	Glyceraldehyde-3-phosphate dehydrogenase OS=Solanum tuberosum GN=102587206 PE=3 SV=1	1.27831	1.24989	1.26602	0.994418	0.988298	0.991311	0.783829	5.35469e-06
M1CJM1	Uncharacterized protein OS=Solanum tuberosum GN=102588208 PE=4 SV=1	1.0876	1.08505	1.13253	0.867513	0.830376	0.892429	0.783715	0.000552282
M1D7N7	Uncharacterized protein OS=Solanum tuberosum GN=102587499 PE=4 SV=1	1.1562	1.15718	1.19226	0.88361	0.937527	0.921902	0.782463	0.00021768
M1CUR3	Uncharacterized protein OS=Solanum tuberosum PE=4 SV=1	1.59667	1.52009	1.51227	1.21763	1.20865	1.19517	0.782333	0.000265654
M1D1F7	Uncharacterized protein OS=Solanum tuberosum GN=102584580 PE=4 SV=1	1.3269	1.29915	1.34524	1.03061	1.03104	1.0413	0.781347	3.09329e-05
M1BA01	Uncharacterized protein OS=Solanum tuberosum GN=102589424 PE=3 SV=1	1.55262	1.78477	1.51121	1.22115	1.36853	1.19584	0.780745	0.0244946
M1A0N1	Uncharacterized protein OS=Solanum tuberosum GN=102585177 PE=4 SV=1	1.1913	1.21686	1.21083	0.951012	0.942008	0.931624	0.780508	1.00011e-05
M1C8A8	Uncharacterized protein OS=Solanum tuberosum PE=3 SV=1	1.2632	1.21345	1.25912	0.978356	0.961676	0.974753	0.780236	8.18041e-05
M1BCZ5	Aminomethyltransferase OS=Solanum tuberosum PE=3 SV=1	1.24165	1.21573	1.2182	0.960685	0.956903	0.948711	0.779822	7.3237e-06
M1CXP4	Glycine cleavage system P protein OS=Solanum tuberosum PE=3 SV=1	1.26289	1.25646	1.24983	0.96502	0.9781	0.996121	0.779809	9.26625e-06
M1BQ11	Uncharacterized protein OS=Solanum tuberosum GN=102594969 PE=4 SV=1	1.08634	1.16714	1.134	0.857513	0.912672	0.868153	0.778849	0.000986787
M1BGM9	Uncharacterized protein OS=Solanum tuberosum GN=102596805 PE=4 SV=1	1.0293	1.06756	1.15133	0.842887	0.839866	0.846088	0.778537	0.00266113
M1ABG7	Uncharacterized protein OS=Solanum tuberosum GN=102598440 PE=4 SV=1	1.19409	1.14058	1.14591	0.920927	0.886087	0.898508	0.777318	0.0002006
M1B4L3	Uncharacterized protein OS=Solanum tuberosum PE=4 SV=1	1.36429	1.13561	1.14569	0.975677	0.951856	0.902758	0.776361	0.0248794
M1C5M7	Uncharacterized protein OS=Solanum tuberosum GN=102592434 PE=4 SV=1	1.27754	1.20375	1.19192	0.972458	0.86059	1.00606	0.772922	0.00569287
Q2VEG2	Cytochrome b559 subunit beta OS=Solanum tuberosum GN=psbF PE=3 SV=1	1.10617	1.11486	1.11678	0.859612	0.867347	0.850405	0.772172	1.7362e-06
M1B4J2	Uncharacterized protein OS=Solanum tuberosum GN=102580238 PE=4 SV=1	1.31172	1.17341	1.22016	1.0007	0.881844	0.978413	0.772128	0.0067204
Q2VEG4	Cytochrome f OS=Solanum tuberosum GN=petA PE=3 SV=1	1.18084	1.15887	1.18021	0.907517	0.898895	0.906432	0.770713	4.03509e-06
M1C270	Uncharacterized protein OS=Solanum tuberosum GN=102597382 PE=4 SV=1	0.993902	1.11401	0.919014	0.734756	0.871734	0.721831	0.769202	0.0350927
M1A0N5	Elongation factor G, chloroplastic OS=Solanum tuberosum GN=102584198 PE=3 SV=1	1.13601	1.1318	1.14965	0.887348	0.891475	0.846861	0.768314	6.48823e-05
M1BNZ1	Pectinesterase OS=Solanum tuberosum PE=4 SV=1	1.19003	1.27961	1.13145	0.931544	0.938596	0.890377	0.766579	0.00356583
M1D4F6	Uncharacterized protein OS=Solanum tuberosum GN=102585794 PE=4 SV=1	1.18388	1.40506	1.34503	0.933884	1.08055	1.00097	0.766505	0.0175125
O81155	Cysteine synthase, chloroplastic/chromoplastic OS=Solanum tuberosum PE=2 SV=1	1.15093	1.15224	1.131	0.887695	0.86039	0.88304	0.76616	1.61886e-05
M1A8I4	Uncharacterized protein OS=Solanum tuberosum PE=4 SV=1	1.56346	1.56128	1.54489	1.20207	1.20482	1.16925	0.765831	9.16641e-06
M1BBT2	Uncharacterized protein OS=Solanum tuberosum GN=102594348 PE=4 SV=1	1.04843	1.08905	1.04375	0.799718	0.81381	0.820798	0.765218	9.15761e-05
M1B1K8	Uncharacterized protein OS=Solanum tuberosum GN=102593381 PE=4 SV=1	1.31732	1.33453	1.2953	1.01364	0.991017	1.01503	0.765029	2.32647e-05
Q4FE26	Proteinase inhibitor 1 PPI3B2 OS=Solanum tuberosum GN=PPI3B2 PE=2 SV=1	1.39895	1.44736	1.42043	1.11095	1.08164	1.0619	0.762759	7.20394e-05
M1C516	Chlorophyll a-b binding protein, chloroplastic OS=Solanum tuberosum GN=102587257 PE=3 SV=1	1.18348	1.16892	1.12555	0.851383	0.924783	0.87159	0.761299	0.000585172
M1DXQ7	Uncharacterized protein OS=Solanum tuberosum PE=4 SV=1	1.32512	1.28337	1.28906	0.949538	0.959465	1.05639	0.760838	0.0010451
O24370	Linoleate 13S-lipoxygenase 2-1, chloroplastic OS=Solanum tuberosum GN=LOX2.1 PE=1 SV=1	1.56244	1.59113	1.56402	1.19176	1.21093	1.18028	0.759489	8.07862e-06
M1AAS7	Uncharacterized protein OS=Solanum tuberosum GN=102600334 PE=3 SV=1	1.25659	1.22301	1.23617	0.962927	0.956478	0.898545	0.758376	0.000190599
M1BF18	Uncharacterized protein OS=Solanum tuberosum GN=102591175 PE=3 SV=1	1.08923	1.05796	1.06698	0.849596	0.781969	0.803815	0.7577	0.000294475
M1BXS6	Uncharacterized protein OS=Solanum tuberosum GN=102588229 PE=3 SV=1	1.08127	1.25632	1.08657	0.796357	0.928652	0.867399	0.757092	0.0159167
M1C015	Uncharacterized protein OS=Solanum tuberosum GN=102580720 PE=3 SV=1	1.16192	1.12983	1.19502	0.87307	0.856794	0.908524	0.756685	0.00030847
M1D5Y7	Uncharacterized protein OS=Solanum tuberosum GN=102593524 PE=3 SV=1	1.23107	1.19228	1.1615	0.90721	0.880824	0.923466	0.756378	0.000250324
M1CKP9	CASP-like protein OS=Solanum tuberosum GN=102593993 PE=3 SV=1	1.9787	1.86418	1.8292	1.46761	1.4655	1.35398	0.755822	0.00141328
Q9XGA8	Starch branching enzyme II OS=Solanum tuberosum GN=SBE II PE=2 SV=1	1.10568	1.1276	1.08037	0.825243	0.860896	0.813748	0.754423	0.000160871
M1C004	Phosphoglycerate kinase OS=Solanum tuberosum PE=3 SV=1	1.29457	1.27315	1.28703	0.974218	0.953614	0.976984	0.753568	5.20772e-06
Q2VEF0	Cytochrome b6 OS=Solanum tuberosum GN=petB PE=3 SV=1	1.21332	1.23102	1.15535	0.906876	0.965668	0.837945	0.752979	0.00240603
M1D2I6	Uncharacterized protein OS=Solanum tuberosum PE=3 SV=1	1.34854	1.26968	1.32683	0.987507	0.979993	1.00255	0.752856	0.000184789
M1D095	Uncharacterized protein OS=Solanum tuberosum GN=102600228 PE=4 SV=1	1.19796	1.1396	1.15276	0.940102	0.868427	0.818652	0.752704	0.00187579
M1BNE8	Uncharacterized protein OS=Solanum tuberosum PE=4 SV=1	0.91547	0.971933	0.956369	0.716906	0.731809	0.691063	0.752443	0.000339992
M1CK23	Uncharacterized protein OS=Solanum tuberosum GN=102598488 PE=4 SV=1	1.16854	1.19836	1.20533	0.887899	0.896552	0.901838	0.751993	1.61413e-05
M1DNZ9	Plastocyanin OS=Solanum tuberosum GN=102583807 PE=3 SV=1	1.32383	1.27121	1.30199	0.987612	0.962851	0.972102	0.749947	4.30417e-05
M1AVJ2	Fructose-bisphosphate aldolase OS=Solanum tuberosum PE=3 SV=1	1.28447	1.22629	1.24377	0.964826	0.932945	0.917237	0.749764	0.000146666
M0ZVR1	Ferredoxin--NADP reductase OS=Solanum tuberosum GN=102591399 PE=3 SV=1	1.21009	1.23441	1.19908	0.89394	0.913791	0.923917	0.749714	2.40971e-05
M1BH74	Uncharacterized protein OS=Solanum tuberosum GN=102600274 PE=4 SV=1	1.1218	1.12228	1.13828	0.859846	0.885422	0.785466	0.748217	0.000738237
M1AHJ1	Uncharacterized protein OS=Solanum tuberosum GN=102596831 PE=4 SV=1	1.45621	1.36089	1.15732	1.02288	1.01067	0.939749	0.748107	0.0221186
M1AP99	Uncharacterized protein OS=Solanum tuberosum GN=102585528 PE=4 SV=1	1.13665	1.30169	1.21783	0.846105	0.967396	0.91016	0.744949	0.00627084
M0ZV80	Uncharacterized protein OS=Solanum tuberosum GN=102593001 PE=4 SV=1	1.17606	1.19077	1.35013	0.955399	0.960125	0.844828	0.742636	0.00903647
P25079	Ribulose bisphosphate carboxylase large chain OS=Solanum tuberosum GN=rbcL PE=1 SV=2	1.24283	1.23071	1.2259	0.918685	0.914393	0.91275	0.742229	4.76184e-07
M1B535	Uncharacterized protein OS=Solanum tuberosum GN=102600501 PE=3 SV=1	1.07471	1.07145	1.02746	0.814512	0.778082	0.762821	0.742185	0.000227169
M1BL46	Uncharacterized protein OS=Solanum tuberosum GN=102586717 PE=4 SV=1	1.00167	1.18785	1.15203	0.843072	0.729282	0.905782	0.741613	0.0201193
M0ZUN5	Uncharacterized protein OS=Solanum tuberosum GN=102590514 PE=4 SV=1	1.17461	1.24084	1.25	0.873443	0.891602	0.952413	0.741371	0.000718985
M1CKK2	Uncharacterized protein OS=Solanum tuberosum GN=102577471 PE=3 SV=1	1.20152	1.23655	1.2239	0.883799	0.940164	0.888631	0.740747	0.000107618
K7VT39	Ribulose-1,5-bisphosphate carboxylase/oxygenase large subunit OS=Solanum tuberosum PE=2 SV=1	1.16629	1.17829	1.24741	0.922758	0.825866	0.911416	0.740547	0.00143667
M1AJA5	Uncharacterized protein OS=Solanum tuberosum PE=4 SV=1	1.26055	1.12617	1.18303	0.819505	0.873826	0.946755	0.73957	0.00445369
M0ZZ31	Glutamine synthetase OS=Solanum tuberosum PE=3 SV=1	1.22175	1.23608	1.22413	0.911321	0.890828	0.920121	0.739355	5.13621e-06
M1CSN8	Uncharacterized protein OS=Solanum tuberosum GN=102605426 PE=4 SV=1	1.19518	1.1563	1.15151	0.855212	0.865042	0.867126	0.738621	2.85517e-05
M1D3T3	Uncharacterized protein OS=Solanum tuberosum PE=4 SV=1	1.34922	1.56767	1.28952	1.05181	1.03548	1.01414	0.737311	0.0124392
M0ZVM9	Fructose-bisphosphate aldolase OS=Solanum tuberosum GN=102606020 PE=3 SV=1	1.23481	1.25758	1.25113	0.923773	0.924551	0.908118	0.736325	2.83105e-06
Q9S8P8	Cysteine proteinase inhibitor (Fragment) OS=Solanum tuberosum PE=3 SV=1	2.37887	2.84409	2.76607	1.64845	1.99283	2.23929	0.736081	0.0347938
M1BKG3	Uncharacterized protein OS=Solanum tuberosum GN=102601299 PE=3 SV=1	1.11629	1.15482	1.1436	0.854403	0.819356	0.835999	0.734983	3.87879e-05
M1BBV8	Uncharacterized protein OS=Solanum tuberosum GN=102578665 PE=4 SV=1	1.19801	1.2205	1.23716	0.892922	0.892054	0.901419	0.734858	1.03305e-05
M1CIH8	Chlorophyll a-b binding protein, chloroplastic OS=Solanum tuberosum GN=102584316 PE=3 SV=1	1.33701	1.36536	1.3386	0.97923	0.999181	0.980205	0.732155	5.65122e-06
M1BZW7	Uncharacterized protein OS=Solanum tuberosum PE=4 SV=1	1.2916	1.32735	1.31747	0.957393	0.980446	0.942503	0.731717	2.138e-05
M1BLM4	Uncharacterized protein OS=Solanum tuberosum GN=102586190 PE=4 SV=1	1.36568	1.34492	1.30903	0.984497	0.978371	0.976677	0.731299	2.74951e-05
M1B8P1	Uncharacterized protein OS=Solanum tuberosum GN=102587966 PE=4 SV=1	1.19063	1.15901	1.16694	0.828594	0.856491	0.881855	0.729956	6.24551e-05
M1B2K2	Uncharacterized protein OS=Solanum tuberosum GN=102589829 PE=4 SV=1	1.85302	1.85537	1.94593	1.35554	1.32625	1.4419	0.7293	0.000384376
M1A7H1	Uncharacterized protein OS=Solanum tuberosum GN=102597832 PE=4 SV=1	1.19093	1.21433	1.21535	0.86078	0.944162	0.833906	0.728842	0.000661687
M1ASR5	Uncharacterized protein OS=Solanum tuberosum GN=102602283 PE=4 SV=1	1.21545	1.2743	1.27779	0.920041	0.906696	0.916889	0.728226	7.80372e-05
M1BWY5	Chlorophyll a-b binding protein, chloroplastic OS=Solanum tuberosum GN=102601093 PE=3 SV=1	1.12888	1.13836	1.17751	0.836817	0.799985	0.86582	0.726502	0.000202581
M1AST6	40S ribosomal protein S21 OS=Solanum tuberosum GN=102581028 PE=3 SV=1	1.21956	1.18696	1.19447	0.90194	0.901007	0.808413	0.725179	0.000533633
Q03197	Aspartic protease inhibitor 10 OS=Solanum tuberosum GN=CDI PE=2 SV=1	1.38529	1.36968	1.36206	1.00538	0.981714	0.99273	0.72378	2.5272e-06
M1AVZ7	Uncharacterized protein OS=Solanum tuberosum GN=102603924 PE=3 SV=1	1.14177	1.21421	1.19318	0.863794	0.834251	0.870581	0.723729	0.000174918
M0ZU44	Elongation factor Ts, mitochondrial OS=Solanum tuberosum GN=EFTS PE=3 SV=1	1.24343	1.22324	1.22633	0.886253	0.894277	0.891071	0.723423	8.95838e-07
M1AF18	Chlorophyll a-b binding protein, chloroplastic OS=Solanum tuberosum PE=3 SV=1	1.51435	1.35124	1.38346	1.04545	1.04821	0.97995	0.723365	0.00200223
G1CC05	ATP synthase epsilon chain, chloroplastic OS=Solanum tuberosum GN=atpE PE=3 SV=1	1.10332	1.05388	1.09002	0.803791	0.726879	0.808219	0.720275	0.000560491
P32764	Ribulose bisphosphate carboxylase small chain 3, chloroplastic OS=Solanum tuberosum GN=RBCS-3 PE=3 SV=1	1.23405	1.22925	1.23499	0.882638	0.883854	0.895913	0.719901	1.87854e-07
M1DT14	Calcium-transporting ATPase OS=Solanum tuberosum PE=3 SV=1	1.21416	1.3223	1.32817	0.950998	0.902703	0.927711	0.719711	0.000802711
M0ZWQ6	Uncharacterized protein OS=Solanum tuberosum GN=102589617 PE=4 SV=1	1.24133	1.17308	1.27744	0.907749	0.902592	0.844568	0.719129	0.000708184
Q27S65	ATP synthase subunit alpha, chloroplastic OS=Solanum tuberosum GN=atpA PE=3 SV=1	1.19008	1.2021	1.18755	0.841125	0.871679	0.854937	0.717302	4.44136e-06
M1C0V6	Fructose-bisphosphate aldolase OS=Solanum tuberosum PE=3 SV=1	1.34932	1.47691	1.43785	1.01199	1.03032	1.01435	0.71684	0.0004581
A0A0N7CKZ1	ATP synthase subunit beta, chloroplastic OS=Solanum tuberosum GN=atpB PE=3 SV=1	1.21181	1.21354	1.20246	0.859828	0.859513	0.881177	0.716829	1.73881e-06
M1B2S2	Cytochrome b6-f complex iron-sulfur subunit OS=Solanum tuberosum PE=3 SV=1	1.19257	1.21287	1.22524	0.856088	0.882677	0.86341	0.716719	1.016e-05
M1AFX9	Uncharacterized protein OS=Solanum tuberosum GN=102593291 PE=3 SV=1	0.958181	0.944562	0.898742	0.652422	0.724937	0.623351	0.714161	0.00161346
P50433	Serine hydroxymethyltransferase, mitochondrial OS=Solanum tuberosum PE=2 SV=1	1.24685	1.23942	1.24888	0.877139	0.891169	0.892695	0.712421	3.91552e-07
M1AI65	Uncharacterized protein OS=Solanum tuberosum GN=102600488 PE=4 SV=1	1.51848	1.70227	1.51596	1.0564	1.15742	1.14517	0.709139	0.00270633
O04829	Ubiquitin extension protein OS=Solanum tuberosum GN=102593024 PE=2 SV=1	1.08866	1.03075	1.08147	0.761956	0.722809	0.783618	0.708674	0.000258851
M0ZWR7	Uncharacterized protein OS=Solanum tuberosum GN=102593418 PE=4 SV=1	1.16537	1.06647	1.05476	0.666667	0.741811	0.919048	0.708184	0.0180114
M1CVH1	Glyceraldehyde-3-phosphate dehydrogenase OS=Solanum tuberosum GN=102606161 PE=3 SV=1	1.39421	1.5181	1.45767	1.06384	1.03676	0.993227	0.707972	0.000499304
G1CC80	ATP synthase subunit c, chloroplastic OS=Solanum tuberosum GN=atpH PE=3 SV=1	1.36677	1.30559	1.33115	0.968093	0.943692	0.909649	0.70474	8.79318e-05
I2FJZ8	Carbonic anhydrase (Fragment) OS=Solanum tuberosum PE=2 SV=1	1.43666	1.43882	1.45125	1.00142	1.01501	1.02799	0.703631	1.13198e-06
M1B7Y1	Uncharacterized protein OS=Solanum tuberosum GN=102605195 PE=4 SV=1	1.1809	1.1633	1.16577	0.8731	0.805175	0.783839	0.701464	0.000220339
M1CN20	Uroporphyrinogen decarboxylase OS=Solanum tuberosum GN=102582223 PE=3 SV=1	1.17443	1.18556	1.21348	0.863245	0.780756	0.854247	0.69911	0.000233006
Q69GY5	Fructose-bisphosphate aldolase (Fragment) OS=Solanum tuberosum PE=2 SV=1	1.24068	1.32328	1.26376	0.98288	0.866264	0.825026	0.698632	0.00195601
M1A322	Cytochrome b559 subunit alpha OS=Solanum tuberosum GN=psbE PE=3 SV=1	1.17278	1.14805	1.28116	0.840725	0.842755	0.827629	0.697143	0.000905335
M1BXA4	Uncharacterized protein OS=Solanum tuberosum GN=102600250 PE=4 SV=1	1.14963	1.19342	1.1892	0.777815	0.82753	0.833521	0.690457	8.4959e-05
M1BD50	Uncharacterized protein OS=Solanum tuberosum GN=102596547 PE=3 SV=1	1.17579	1.15858	1.23084	0.827632	0.832346	0.801096	0.690302	0.000103125
M1D5P5	Uncharacterized protein OS=Solanum tuberosum GN=102606028 PE=4 SV=1	1.2784	1.27344	1.25771	0.968343	0.850131	0.80148	0.687733	0.00136179
B0FPD8	Fructose-bisphosphate aldolase OS=Solanum tuberosum PE=2 SV=1	1.38473	1.40758	1.42499	0.952863	0.985431	0.948071	0.684411	1.14921e-05
M1CF02	Serine/threonine-protein kinase TOR OS=Solanum tuberosum GN=102604383 PE=3 SV=1	1.85707	1.44946	1.79446	1.2267	1.08865	1.17364	0.683984	0.0155846
M0ZKF0	Uncharacterized protein OS=Solanum tuberosum PE=3 SV=1	1.25422	1.30161	1.3063	0.890917	0.936022	0.812598	0.68344	0.000508192
M0ZT67	Uncharacterized protein OS=Solanum tuberosum GN=102600333 PE=4 SV=1	1.24645	1.2437	1.15866	0.753108	0.868814	0.867582	0.682279	0.00129051
M1BFJ1	Patatin OS=Solanum tuberosum PE=3 SV=1	1.91814	1.60856	1.75842	1.31782	1.159	1.12511	0.681524	0.00639279
M1BHG8	Uncharacterized protein OS=Solanum tuberosum GN=102585227 PE=4 SV=1	1.38931	1.28971	1.45237	0.905934	0.918043	0.984611	0.679817	0.00116484
M1CSH3	Uncharacterized protein OS=Solanum tuberosum GN=102579625 PE=4 SV=1	1.25462	1.25952	1.192	0.804946	0.866782	0.847731	0.679808	0.000154135
M1CZN7	Uncharacterized protein OS=Solanum tuberosum GN=107061263 PE=4 SV=1	1.4902	1.43155	1.46648	0.964586	0.969258	1.01155	0.671203	2.91071e-05
M1D4F9	Uncharacterized protein OS=Solanum tuberosum PE=4 SV=1	1.01659	1.06826	1.0392	0.710586	0.735769	0.642604	0.668671	0.000398938
M0ZU37	Uncharacterized protein OS=Solanum tuberosum PE=4 SV=1	1.13894	1.08969	1.14866	0.7818	0.692784	0.771824	0.66515	0.00035765
M1AHP5	Uncharacterized protein OS=Solanum tuberosum GN=102585429 PE=4 SV=1	1.53608	1.76224	1.58696	1.09966	1.07692	1.03478	0.657355	0.00142318
M1AY18	Chlorophyll a-b binding protein, chloroplastic OS=Solanum tuberosum GN=102586172 PE=3 SV=1	1.25502	1.23489	1.23899	0.794786	0.814126	0.831664	0.654502	4.00847e-06
M1CL27	Uncharacterized protein OS=Solanum tuberosum GN=102583431 PE=3 SV=1	1.35239	1.36578	1.32812	0.879227	0.880693	0.886088	0.653936	1.99465e-06
M1AAF5	Uncharacterized protein OS=Solanum tuberosum GN=102577788 PE=3 SV=1	0.962733	1.22414	1.1879	0.813665	0.637931	0.754777	0.653785	0.0157704
M1BTW9	Uncharacterized protein OS=Solanum tuberosum GN=102584644 PE=3 SV=1	1.22688	1.24395	1.24561	0.802318	0.805702	0.82064	0.653491	8.03329e-07
M1CVZ7	Delta-aminolevulinic acid dehydratase OS=Solanum tuberosum GN=102604643 PE=3 SV=1	1.47597	1.45765	1.40655	0.923236	0.957386	0.941577	0.65025	2.52483e-05
M1CKV9	Uncharacterized protein OS=Solanum tuberosum GN=102591549 PE=3 SV=1	1.20862	1.35429	1.34214	0.811218	0.912381	0.798825	0.645939	0.00144157
Q2VEI8	ATP synthase subunit a, chloroplastic OS=Solanum tuberosum GN=atpI PE=3 SV=1	1.29007	1.16947	1.09657	0.759969	0.782743	0.736566	0.640948	0.00183319
M1BNH8	Uncharacterized protein OS=Solanum tuberosum GN=102596435 PE=4 SV=1	1.34464	1.36062	1.35997	0.876276	0.86304	0.866225	0.640932	1.9931e-07
M0ZSN7	Uncharacterized protein OS=Solanum tuberosum GN=102588001 PE=4 SV=1	1.40993	1.22342	1.2733	0.967174	0.634823	0.896286	0.639495	0.0152552
M1B3K1	Uncharacterized protein OS=Solanum tuberosum PE=4 SV=1	1.90742	1.94908	1.91325	1.21979	1.27935	1.17744	0.637217	2.71654e-05
M1AZB4	Uncharacterized protein OS=Solanum tuberosum GN=102586495 PE=4 SV=1	1.31588	1.28558	1.3372	0.828664	0.836586	0.822371	0.631589	6.33482e-06
Q93XJ9	Ferredoxin OS=Solanum tuberosum GN=fed1 PE=1 SV=1	1.13261	1.13249	1.17668	0.717706	0.702005	0.749949	0.630389	3.15575e-05
A0A097H118	KTI-A protein OS=Solanum tuberosum GN=KTI-A PE=2 SV=1	1.17626	1.33432	1.3028	0.791149	0.804155	0.800023	0.628138	0.000618267
Q8H0L9	DS2 protein OS=Solanum tuberosum GN=ds2 PE=4 SV=1	2.51217	2.29689	2.71021	1.54103	1.42733	1.69596	0.620314	0.00261319
Q8W214	Single-stranded DNA binding protein OS=Solanum tuberosum GN=102577524 PE=2 SV=1	1.43105	1.39832	1.39745	0.865165	0.882094	0.862111	0.617336	1.83137e-06
M1AUU6	Uncharacterized protein OS=Solanum tuberosum PE=4 SV=1	1.278	1.52632	1.21924	0.752184	0.792763	0.932107	0.615639	0.00903354
C5MRU4	Kunitz-type proteinase inhibitor group A5 (Fragment) OS=Solanum tuberosum subsp. andigenum PE=4 SV=1	2.68381	2.76618	2.64364	1.60145	1.68162	1.585	0.601469	2.1293e-05
A9YTZ8	Ribulose bisphosphate carboxylase small chain OS=Solanum tuberosum PE=2 SV=1	1.20038	1.29359	1.25576	0.653794	0.786945	0.709091	0.573331	0.000348558
P01052	Chymotrypsin inhibitor I, A, B and C subunits OS=Solanum tuberosum PE=1 SV=1	1.4872	1.49776	1.48889	0.852	0.830454	0.88254	0.57333	2.08357e-06
M0ZHB3	Uncharacterized protein OS=Solanum tuberosum PE=4 SV=1	1.03897	1.24099	1.22599	0.623018	0.669965	0.691562	0.56605	0.00173326
M1D2H4	Uncharacterized protein OS=Solanum tuberosum PE=4 SV=1	0.97093	0.673759	0.676806	0.476744	0.390071	0.43346	0.560102	0.0286264
I2FJZ6	Ascorbate peroxydase (Fragment) OS=Solanum tuberosum PE=2 SV=1	1.23946	1.39631	1.23761	0.585843	0.701613	0.727164	0.520119	0.000815763
M1BNH9	Uncharacterized protein OS=Solanum tuberosum GN=102596768 PE=4 SV=1	1.15197	1.22334	1.23326	0.555758	0.663785	0.575176	0.497349	0.000134881
P26575	Ribulose bisphosphate carboxylase small chain 2A, chloroplastic OS=Solanum tuberosum GN=RBCS-2A PE=3 SV=1	1.67871	1.73533	1.69763	0.685242	0.73164	0.714915	0.417045	1.30614e-06
