# Supplementary material for: Comparative proteomics of three Chinese potato cultivars to improve understanding of potato molecular response to late blight disease
Source: BMC Genomics. 2020 Dec 9;21:880. doi: 10.1186/s12864-020-07286-3 (PMC7727141; doi:10.1186/s12864-020-07286-3)
Supplement: Supplementary file 5 — Additional file 5: Table S3. A list of overlapping proteins among the three comparisons in FA-Phy vs. FA, MA-Phy vs. MA, and E14-Phy vs. E14. The list is organized by protein accession number. [file 12864_2020_7286_MOESM5_ESM.xlsx]

## Sheet: Table S3
Table S3. A list of overlapping proteins among the three comparisons in FA-Phy vs. FA, MA-Phy vs. MA, and E14-Phy vs. E14.
MA-Phy vs MA|FA-Phy vs FA|E14--P vs E14	FA-Phy vs. FA	MA-Phy vs. MA	E14-Phy vs. E14	MA-Phy vs. MA|FA-Phy vs. FA	MA-Phy vs. MA|E14-Phy vs. E14	FA-Phy vs. FA|E14-Phy vs. E14
M1AIV3	M1D022	A0A097H183	P52403	M1BT46	M1BWK3	K4L9N8
M0ZI18	M1BM52	M1AJ81	M0ZSZ7	M1CBG2	M1BW86	M1AEA4
K7VKA6	M1CG13	M1AMY3	M1C1N0	M1CSP5	A0A097H1D6	M1BUX3
M1AEP4	M0ZYC0	P37842	M1A049	M1AMY2	M1AN26	Q2HPL7
M1AVE4	M1AHS4	E0WCF2	Q84U63	Q53X28	M1A5Q3	M1CZ81
M1AU53	M1AVJ8	M0ZU54	M1AMZ3	M1DEV1	M1CF15	M0ZIB2
M1CTL4	M0ZUS3	Q2VCK0	M1CPC9	M1CMG1	A0A097H185	M1CQA6
M1CZL5	M1CUL2	J7EQ46	M1B065	M1B2X4	M0ZQ25	M1AVB2
M1AJ64	M1APV1	M1A9Q2	M1AH59	K7WNW8	M1CMG4	M1B548
M0ZUG1	M1CZ78	M1CP57	M1CW45	M0ZMW0	M0ZQ16	Q6XP48
M1C6C1	P55312	M1C576	M1D7J8	M1ADG0	M1BCS4	M1B3I8
M0ZI19	M1D408	M1BQM9	M0ZY90	M1CX91	A0A023UDB8	M0ZJH6
M1AKD9	M0ZSK5	A0A097H108	M0ZTH5	K7XKR4	M1CAG8	M1D0M1
M1LA62	M1ACN4	Q3S492	M0ZKT2	M1AVB8	P52405	M1AVJ9
M1CTL1	M1BK96	A0A097H193	M1AH87	P93570	M1B2K2	M1BHZ7
M1A5A4	M1AS38	M1A1E1	M1ALT7	M1CNM3	M1CKQ7	M1DBN7
M1CBG1	M1BB17	M1BH63	M1CTK8	M1AH25	M1B647	M1DN37
M1B4C9	Q27S09	M1C0M0	M1C047	J7EQ14	M0ZMG2	M1A1M6
M0ZNB0	M1C8M4	Q41434	M0ZLD1	M1CK76	Q941G6	M0ZRS7
M1CAJ2	M1CGM0	M1BD67	A0A097H100	M1C7U8	Q4FE26	M0ZTN1
M1CNK7	M1CX92	M1CT06	M1BPP4	M1CMR9	M1AVB3	M1A017
P01052	M0ZQK7	M1BSA4	M0ZI84	M1CLS4	M1CX21	M0ZPT1
Q6B782	M1A2S2	M1C7V7	M1CXE9	M1CNC6	Q03197	M1D6N3
M1B864	M1A983	A0A097H114	M0ZUF8	K7X8G5	M1CZT6	Q9FS87
M1CN24	Q2HPK8	M1CN42	Q5XUG9	M1ARK1	K9MBF4	M0ZNS5
Q43834	M1BB16	P31212	M1D4Y4	M0ZY84	O82063	M1D3V1
M1AMX7	M1AXY0	K7WJQ5	P30173	M1CFT3	M1BTR0	M1BX47
M1AH26	M1AEW6	Q3HVN5	M1C203	M0ZM32	M1CB05	M1B9J7
M0ZTQ3	M1C7T2	M1AEJ1	M1B7J5	M1A5N3	Q9SC15	M1BMA0
M1APW6	M1AHN6	M1BNH4	M1D6C9	M0ZT33	M1A7Q8	M1A8X9
M1CZI3	M1ARW9	M1D1U3	M1C1B5	M1D1X9	A0A097H118	M1A251
M1A703	M1B638	M0ZGS2	M0ZLG1	M1BEC3	M1ANR8	P93785
M1AWG6	M1D4J2	Q9LL86	M1D0E9	M1A358	M1AVT1	M1CJU3
M1DJ69	M1AQE3	M0ZKX1	M1B3Q2	M1BA21	M1AWU2	M1ASF1
P52406	M1CFV3	M1BL62	M1D6A3	M1D2M8	M1BS90	M1A1A6
M1BGA6	M1BMA2	M1CV16	M1BF28	M1C4X9	O24370	M1AAY6
Q43191	M1C145	M0ZWH1	M1AAN4	M1AEI7	M1BZ05	M0ZGL7
M1B8C8	M1BAR3	Q38JD8	M1CM33	M1AB08	M1CUR3	M0ZSN2
M1B8F9	M1B1I3	P31427	M1CRL2	M1A8N2	M1C8L3	M1AA90
K7VK61	M1CYG2	M1A3J1	Q8LRU6	M0ZI03	M1A0W3	M0ZIB7
M1CYR0	M1C0I7	M0ZGZ6	M1BK35	M1CIX9	M1AWZ7	A1X8W3
M0ZXN1	M1C5I5	M1BC24	M1A3V1	M1BTX4	M1C5I7	M1A065
M1CHA8	M1BJP9	M1CGN0	M0ZSI1	M1A6Q8	O04829	M1AME5
M1CFP1	M1CNK2	M0ZWN2	M1CCE5	M0ZLS5	M1CTS7	M0ZWI5
M1B500	M1BP38	A2ICR9	M1AF99	M1AX96	M1CYZ7	M1CHI8
M1AQQ4	M1AG32	A9LMM9	M1CIG1	M1CF76	M1BBV8	P05315
M1CVX7	M1CMI6	M1B4L2	M1BXT8	M1A232	M1AAW6	M1B0W6
M1ATS2	M1DCR5	M1B8F8	M1BBC5	M0ZRS0	Q2VEF0	M1DGN4
P52401	M1AWH0	M1B164	M1CZR5	M1CWF4	M1BQ05	M1CL45
M1A273	M1D5V8	M1CX22	M1C075	M1AGG9	M1AMT6	I1VR15
M0ZKX2	M1A8J5	M1AAS9	M1B3Z4	K7WU45	A0A0N6WGV4	Q2V9C2
M1B359	M1AE81	M1B554	M1ANF3	M1C835	M1AMV7	M1BCB2
M0ZNL5	M1CFZ8	M1C8X8	M1A0W0	K7WNX1	M0ZWQ6	M0ZLR4
M1BHB8	M1BXD5	M1CQH5	M1AIV9	M1CZM0	M0ZMR9	M1CW20
M1BY87	M1B8K1	M1CWU3	M1AT18	M1CKG3	Q27S65	M1B3U7
M0ZTQ4	M1C498	M1BD68	M1DIP5	M1AVU0	M0ZYA4	Q4PLU4
M0ZHI6	M1BYF7	M1C5H3	O81144	M1C4Z5	M1CQZ0	M1BFU3
M1AAZ5	M1AFW6	M1D402	M1AXK7	M1AJW5	M1C8A8	M1CDD7
M1CU92	M1CKQ3	M1BKS0	Q3HRX5	M1C744	M1AHJ1	M1D472
M1AD15	M1C8Q2	Q9S8M3	Q2XTE5	M0ZW33	M1D5H3	M1A997
M1D061	M1CPI4	M1ALJ6	M0ZMA9	M1BUL7	M1AI65	M1A8S4
M1CBI2	M1CB14	M1BWE6	M1AN84	M1ANU6	M1AFX9	M0ZW66
M1AG69	M1CFR0	Q9AR56	M1ACH3	M0ZHP1	M1CVZ7	M1C3C4
M1B4K0	M1BB14	M0ZMN8	M1AWF5	M1B8B6	M1BMK7	M1CMA7
M1BY26	M1C7U4	K9MBH9	M0ZHR3	M0ZKI5	M1BA01	M1CLY6
M1AY17	M0ZRV7	M1AVL1	M1B0L7	M1ARQ6	M1CSH3	M1AUM6
M1BE41	M1D026	M1BQC2	M1CCK0	M1B5V2	M1CIC6	M1D828
Q07511	M1A4H5	M1C6I6	M1A468	M1A8Y5	M1AT11	M1AFA9
K9MBH7	M1D5G5	M1D596	M1BT79	M0ZJ33	M0ZT67	M0ZIY3
M1A2A4	M1B648	M1AJ60	M1D4M5	M1B7W8	M1BGM9	K9MBM3
M1BC20	M1AY19	M1AJ12	M1B6C0	M1B5P2	M1AS60	M1D530
M1C3Q2	M1C183	M1CUZ9	M1BP26	M1AY92	M1BTL9	Q94F66
M1AMX8	M1C7S5	F2Q9V9	M1BHY0	M1BX59	M1AUU6	Q307Z3
M1CZK0	M1AAL2	M1C0Q0	B2ZPK5	M1BII0	M1AHP5	M1BBH3
M1D1C6	M1CPK1	M1AD90	M1DWA0	Q41480	M1CG01	M1CHA1
M1D7H3	M1BF26	M1B550	P32111	M1CK99	M1A0Y3	M1CIW1
M1CCJ6	M1CNI7	M1BQ94	M1CMM2	M1A5V5	M1BNH9	M1ARF6
M1ASV3	M1BSR0	Q30CB8	M1A8U8	M1DQ38	M0ZV80	A0A0E3UR69
M1CFZ5	M1AP60	M1C988	M0ZL49	Q2VEF1	M1D2H4	Q6ST24
M1D7B3	M0ZJH1	M1AWA7	M0ZKN5	M1BTH5	M1B8N6	M1CFT0
M1A7J1	M1D4R5	M1CL39	Q2XTD8	M1E043		M1BHQ9
M1ADW0	M1C0W7	M1BHK0	M1B4Z0	M1A0I8		M1B340
M1CJU2	M1APJ5	M1CJ92	M1CGM8	M1CJE1		M1BD41
M1CWA6	M1BM03	M0ZRG2	M1BWL6	M1B7L1		M1B4G3
Q8H0L9	M1B5I2	M1BVP9	M0ZKL9	M1BVP2		M1CB98
M1B216	M0ZWD8	M1BC39	M1B583	M1CWT7		M1C8Q0
M1A0I4	M1AV12	M1AET0	M1DYI6	M1CZ94		M1D2T7
M1BQ73	M1C7R4	M1BCM1	M1CFS3	M1BUS2		M0ZZ60
M1BHT4	M1AUJ1	M1CGX3	M1CD37	M1AFT2		H6TR50
A7UE73	M1CLH3	M1C3X8	M1BYV1	M1AJS8		M1D0N8
M1D1P2	M1CGT0	G9IHI3	M1AQG0	Q2XPX1		M0ZKQ9
M1CI44	M1BM89	M0ZIW6	M0ZGB8	P80262		M0ZJQ4
M0ZYF6	M1AU05	M1AMG5	M1B1I5	M0ZZH7		Q6R2P7
M1BH74	M1AAI2	M0ZIZ1	M1CR75	M1BU30		M1ABT4
M0ZWA5	G1CCB8	M1CZC7	M1DJV8	M1B1G7		M1A554
M1AY18	M1BZH7	M1CI22	M1ATI3	M1BQD6		M1AUH9
M1B4J2	M1AXW2	M0ZGR0	K9MBD4	M1CQI7		M1CQ41
M1AAS7	M1AGG3	M1C1W8	M1BJA2	M1AJY3		M1AB35
M1A322	M0ZXT5	M1CD27	M1AH75			M1C1I3
M1CA43	M1D1L1	M1A272	M1B6Z5			M1DFQ4
Q2VEI0	M1C0F2	M0ZU50	M1A0A9			M1BJD2
Q8H1X5	M1CNA0	M1AB10	M1A8Y4			M1BF34
M1ATR5	M0ZPG9	M1CLU3	M1BLI3			M1C076
M1AAF5	K7WJY5	M0ZTQ6	M1BLC8			M1A3V0
M1BNE8	M1AF43	M0ZRD6	M1BQV8			M1C475
Q93XJ9	M1C6S0	K7X8C3	M1B4S0			M1CIN3
G1CC73	M1CUK9	M1AD75	M1CI69			M1BHE9
I2FJZ6	M1BFY2	M1CYK9	M1B4C0			M1ALT0
M1AVZ7	M1D586	M1D6L0	M1BN80			M1CSS4
M1BHG8	M1CE34	M1D450	M1CAV5			M1CMJ2
Q2VEI1	M1AAK6	M1BEJ8	M1ABX6			B2M1T0
P26575	M1BAL9	M1BZ82	M0ZRA6			M0ZL28
M1CQC8	M1C0H5	M1D4R4	M1AKC4			M1CT08
M1BBH5	M1A8S9	M1D213	Q84XG7			M1ADQ4
M1D7N7	M1B489	M1AAA1	M1B8D6			M1ACG4
Q3HRX8	M1CTX8	M1BM79	Q38JH2			M1A0W1
B5M4B1	M1BX22	M0ZII5	M0ZY03			M1CRL9
M1D768	M0ZWF1	M1A111	M1AGV0			M1BIS6
A9YTZ8	M1C9Z4	M1CT46	M1CKK4			M1A6H0
M1CF02	M1BND7	M1AJS4	M1D796			M1BSI9
M1D478	M1CZG7	M1DSN3	M1AQG2			M0ZHU5
M1AJA5	M1BHK8	M1C5J3	Q2XPW1			M1BP63
	K9MBL3	M1BKB4	M1D7L6			M1CWC8
	M1BLB0	M1BTK3	M1C1T3			M1A782
	M0ZK27	Q38JH8	Q38HU9			M1AP63
	M1CDG7	V9IQF9	M1CNG9			M1AM36
	M1B8U0	P33191	M1CJ81			M0ZI36
	M1A0F1	M1BHW0	M1A616			Q38JH9
	M1AXT6	M0ZTM7	M1C7Y9			M1BYR1
	M1D7F6	M0ZGN8	M0ZMY5			M1A3D8
	M1A1J9	M1A0W9	M0ZIM5			M1CG08
	M1C6D7	M1C485	I6XKY2			M1B9C1
	P93787	M1ASB6	M1AUY9			M1C5Z9
	M1CFQ5	M1CT28	M1CV47			M1D758
	M1A979	K9MBJ9	M1CAI4			M0ZHU8
	M1AWB9	M1D784	Q2XTC4			M1ASR2
	M1AE01	M1D2T3	Q9ST61			M1C0I4
	M1A7Z9	M0ZL48	M1DJ16			M0ZYP9
	M0ZMN7	M1CW46	M1D297			M0ZXM4
	M1BSQ4	M1BTY7	M1BYJ7			Q3HRY0
	M1BC29	M0ZQZ3	M1BW87			M1ASA5
	M1D751		M1CCJ9			M1CKP9
	M0ZKT6		M1D4C1			M1C9P9
	M1AEE2		M1BVI5			M1A3Z8
	M1CZB0		M1APB0			M1C3P9
	M1CVH4		M1BS06			M1A7U3
	M1CE49		M1D666			M1C0X4
	M1CZM7		M0ZMR8			M1AYA4
	M1CVY5		M1CV33			M1A679
	M1CUU8		M1A9W5			M1BQ63
	M1BUH4		M1A754			M1AU65
	M1ABN2		M0ZJI1			M1D3H2
	M1CRP6		M0ZVV5			M1D5G4
	M0ZXG5		M1AX69			M1B7W9
	M1A2M6		D5L6G0			M1B451
	M1CUF2		Q38JB4			M1AJ54
	M1CGV8		M1CW30			A4UV19
	M0ZGL4		M1B7C9			M1AZD2
	M1AFI4		M1AQH1			M1AY29
	M1B4S3		M1BV78			M1B854
	M1BQ50		M1BUL5			M1CE55
	M1A6N6		M0ZVV7			M1CYA5
	M0ZH35		M0ZM03			M1BE45
	M1C061		M0ZS08			M0ZRR7
	M1D9C7		M1CZA3			M1BC44
	M1AKN9		M1AZI7			M1AWJ2
	M1BU82		M1AZW1			M1CU28
	M0ZY56		M1D4K8			M1DQR3
	M1CQS0		M1CWM5			M1AHN5
	M1BDU6		M1AEF8			M1CX89
	M0ZL81		M0ZNK9			M1CN80
	M1BV48		M1D7Y1			M1BF33
	M1CQ32		Q2XTB7			M1BFS5
	M1CTC4		M1A035			M1D1W2
	M1BEU2		M1CY08			M1D6K2
	M1BSR3		M1C102			M1B1K8
	M1CL36		M1CAK9			M1BC18
	M1BXX6		M1A1K0			Q2VEG2
	M1CSC4		M1AK55			M1D1F7
	M0ZTM9		M1A8Y0			M0ZU37
	K9MBH6		M1BUB0			Q9M4G5
	M1BN40		M1B8V8			M1A0N5
	M1D543		M1B5H8			M1CN20
	M1A6N2		M1BX50			M1CJ43
	M1D357		M1A5G6			M1D5Y7
	M1AH14		M1BK24			M0ZZ31
	M0ZRN4		M1A2E0			M0ZVR1
	M1A4Y6		M1B143			M1BR10
	M1AB58		M1BC19			M1BNH8
	M1C1E7		M1CHV6			M1C015
	M1DM76		M1B4X6			P32764
	M1ATK6		M1D3Q6			Q94F65
	M1D2R2		M1DLL0			M1CJ69
	M1A1R9		M1CXE6			M1C906
	M1CJT0		M0ZG93			M1B2S2
	M1BSC7		M1BWB5			M1AGS7
	M1B859		M1CIE4			A0A0N7CKZ1
	M1CD43		M1CSB2			Q2VEI8
	M0ZZU7		M0ZKC7			G1CC30
	M1CF07		M0ZL20			G1CBY1
	M1ASG4		M1CHI0			A0A1L1Z6W0
	G1CC02		M1CWN2			Q8W214
	M1CE05		M0ZJV9			M1DXQ7
	M1BJP5		Q2MYE7			M1B7Y1
	M0ZG32		Q38HT5			M1C3Z0
	M1D905		M1CTP6			M1BCL3
	M1AD22		M1CLX9			M1D3N5
	P56333		M1ATG4			K7VT39
	M1ARW1		M1CHE2			M1A9U0
	M1B5Y3		M0ZYW1			M1CL27
	M1AHF2		Q3HRW1			M1AF18
	M1C415		M1BBX2			M1AC15
	M1D1H7		M1CLW5			M0ZWA8
	M1C2Q1		M0ZZE2			M1BTW9
	M1C263		M1C1T5			P25079
	M1CER2		M1ADA6			M0ZKF0
	M1BUM3		M1CDK1			M1C2L0
	M1A7X7		Q307Z7			M1AZB4
	M1AKM2		M1C114			A0A097H158
	M0ZG45		M0ZMB0			M1BNZ1
	M1A136		M0ZMS6			M1C516
	M1CQA4		M1C705			M1ASR5
	M1CPW1		M1AJF6			M1C2T1
	M1C5D1		M1D504			M1BE20
	M1C9T0		O81394			M1D5P5
	M1CZC0		M1CTR1			M1DNZ9
	Q2VCI2		M1C0S2			Q2V9B3
	M1BZ12		A9YTZ7			M1AMG7
	M1CNA2		M1A989			M1CIH8
	M1BUX2		M1B196			M0ZU44
	M1AN00		M1C9W6			M1AFT5
	M1BV98		B7T1K5			A0A075BQK8
	M1ASK3		M1B9V2			M1BJR5
	M1CIK3		M1C1X3			M1AN80
	M1C8J9		M1B0T1			M1BFJ1
	M1C107		M1CCH8			A0A0C4B0N5
	J9TMT8		M1CCH5			M1CKK2
	M1D0U8		F2Q9W0			M1DT14
	M1ACB9		M0ZIP7			M0ZWA9
	M1CPL0		Q27S64			M1A8I4
	M1D2E4		M1CAH6			M1BEW2
	Q307X7		M1C9V9			M1D4F9
	M1AEG5		M1AH33			M1CKV9
	M1BKU2		M1BQ72			M1BWY5
	K7WVF4		M1B4G0			M0ZT74
	M0ZJT7		M1BPZ4			G1CC80
	M1CS34		M1BRE6			M0ZHB3
	M1BLB1		M1BDQ7
	O49945		M1D5E9
	Q2V9B4		M1ATQ7
	M1CIP4		M1CJM1
	M0ZVB0		M1A0N1
	M1B0U2		M1BCZ5
	M1CQ05		M1CXP4
	M1C704		M1BQ11
	Q9XF12		M1ABG7
	M1A6C0		M1B4L3
	A0A097H117		M1C5M7
	M1AWG5		Q2VEG4
	M1D578		M1C270
	M1DK73		M1D4F6
	M1AH35		O81155
	M1C6A5		M1BBT2
	P93566		M1BF18
	M1A1U2		M1BXS6
	M1B9G2		Q9XGA8
	M0ZM13		M1C004
	M1BNS7		M1D2I6
	M0ZWT2		M1D095
	M1CYM5		M1CK23
	M1B2H0		M1AVJ2
	M1AIT2		M1AP99
	M1B5M0		M1B535
	M1C099		M1BL46
	M1CUY6		M0ZUN5
	M0ZVU3		M1CSN8
	M1D253		M1D3T3
	M1AFH0		M0ZVM9
	Q2XPV9		Q9S8P8
	M0ZU14		M1BKG3
	M1CGC9		M1BZW7
	M1AM96		M1BLM4
	M1CU69		M1B8P1
	A0A0N6WGW1		M1A7H1
	M0ZZF1		M1AST6
	Q3HRZ6		G1CC05
	M1A6B0		M1C0V6
	M1BTT7		P50433
	M1B7P9		M0ZWR7
	M1BAI7		M1CVH1
	P56336		I2FJZ8
	M1C9A7		Q69GY5
	M1CMK7		M1BXA4
	M0ZPG5		M1BD50
	M1BXI3		B0FPD8
	Q3HRX7		M1CZN7
	Q38M76		M0ZSN7
	B2M0R3		M1B3K1
	M1BYQ1		C5MRU4
	M0ZW28
	M1D5K4
	A0A0M4KNM3
	M1B6A6
	M1A3M1
	M1AD55
	M1BGY6
	M1C7X8
	M1AMW1
	M1A9P1
	M1A6C3
	M1CQQ0
	M1CML0
	G1CCB9
	M1ARI7
	M1AQY2
	M0ZS24
	M1B0U4
	M1AUI0
	M1BN73
	M1CL13
	M0ZJC8
	M1BAU6
	Q3HRZ0
	M1A4T6
	M1CY45
	M1CKD4
	Q3HVL3
	M1BTZ0
	M1C5S8
	O48855
	M1CVC9
	M1D5R6
	M1B5K7
	M0ZHH9
	M1CA97
	M1CS15
	M0ZG64
	M1D4K6
	M1AV66
	M1C7V2
	M0ZHX8
	M1AFN7
	Q8L5C9
	M0ZQL0
	M1CC77
	M1A8I6
	Q38M78
	M0ZSJ5
	Q38M48
	A0A023NFG5
	M1C5W2
	K7VPA4
	M1BCI8
	M1A6H3
	M0ZX29
	M0ZSM1
	M1D6Y3
	M0ZGQ9
	Q2XPW4
	M0ZL17
	M1D092
	M1AX56
	M1BZP9
	M1D743
	A7UGH4
	M1BNE9
	M0ZGN5
	P49284
	M1AEP8
	M1CQN8
	M1A5E3
	M1BAU5
	M1A384
	M0ZUX2
	M1C0G1
	M1CME7
	M1CQQ7
	M1C4P4
	M1DJX3
	M1D1S1
	M1ACY3
	M0ZIM3
	M1CGC1
	M1AJH8
	M0ZPT5
	M1DR90
	K7VKB1
	Q9ZRB6
