# Supplementary material for: Comparative proteomics of three Chinese potato cultivars to improve understanding of potato molecular response to late blight disease
Source: BMC Genomics. 2020 Dec 9;21:880. doi: 10.1186/s12864-020-07286-3 (PMC7727141; doi:10.1186/s12864-020-07286-3)
Supplement: Supplementary file 6 — Additional file 6: Fig. S3. GO enrichment of biological processes categories. A, B. Up-regulated, and down-regulated DAPs of FA-Phy. C, D. Up-regulated, and down-regulated DAPs enriched in MA-Phy. E, F. Up-regulated and down-regulated DAPs enriched in E14-Phy. [file 12864_2020_7286_MOESM6_ESM.zip]

Archive with 8 entries (8 files):
- Fig S3A (1).tiff
- Fig S3A.tiff
- Fig S3B (1).tiff
- Fig S3B.tiff
- Fig S3C.tiff
- Fig S3D.tiff
- Fig S3E.tiff
- Fig S3F.tiff
