# Supplementary material for: Comparative proteomics of three Chinese potato cultivars to improve understanding of potato molecular response to late blight disease
Source: BMC Genomics. 2020 Dec 9;21:880. doi: 10.1186/s12864-020-07286-3 (PMC7727141; doi:10.1186/s12864-020-07286-3)
Supplement: Supplementary file 7 — Additional file 7: Table S4. A list of proteins associated with KEGG pathways in FA-Phy vs. FA, MA-Phy vs. MA, and E14-Phy vs. E14. The list is organized by protein accession number. [file 12864_2020_7286_MOESM7_ESM.xlsx]

## Sheet: KEGG Summary
Table S4. KEGG pathway analysis of differntially expressed proteins
KEGG PATHWAY	ID	P Value
		E14-P VS E14	MA-P VS MA	FA-P VS FA
Protein processing in endoplasmic reticulum	ko04141	0.000259172	0.000293189	0.0249109
Carbon fixation in photosynthetic organisms	ko00710	0.00108614	-	-
Photosynthesis	ko00195	0.00151864	-	0.030682
Plant-pathogen interaction	ko04626	0.0044426	0.0418452	-
alpha-Linolenic acid metabolism	ko00592	0.0104773	-	0.0296945
Porphyrin and chlorophyll metabolism	ko00860	0.0165349	0.0358801	0.0470567
Phenylpropanoid biosynthesis	ko00940	0.0181234	-	-
MAPK signaling pathway	ko04010	0.0529761	0.0170783	-
