# Supplementary material for: Comparative proteomics of three Chinese potato cultivars to improve understanding of potato molecular response to late blight disease
Source: BMC Genomics. 2020 Dec 9;21:880. doi: 10.1186/s12864-020-07286-3 (PMC7727141; doi:10.1186/s12864-020-07286-3)
Supplement: Supplementary file 8 — Additional file 8: Table S5. The list of gene-specific primers selected for qRT-PCR analysis. The list is organized by protein accession number. [file 12864_2020_7286_MOESM8_ESM.xlsx]

## Sheet: Table S5
Table S5. List of primers used for qPCR
Protein	Primer-F	Primer-R
Q07511	CCGATGGCGATGAGTCGTGTA	CGTATCCCCAAGGCATTTTCTG
Q2VEI0	TGCCCGACTTATCAATCTATCCG	CCTTGTTCATACATAGGCTTCTCG
M1ATR5	GCTTGAGCACACTGATGTTG	CGGTTAAGGTTGGTGTATGTG
M1A8J5	GATGAGTTCAATAGTGCTGTATGTG	TAGCAACAAATGGTGGGAGC
M1CVH4	CCATCAAGCGCATACGACACC	TAGCATGAACAACACGCTCAGGT
M1CY45	AGATGCCTCTTTGCTGACTATGCTG	CATGCCACCACTCCCAGCTC
I2FJZ8	TTCCAACCTGGTGAGGCATTC	CCTTTGATACCTCCACAAGCACTG
