# Supplementary material for: Comparative proteomics of three Chinese potato cultivars to improve understanding of potato molecular response to late blight disease
Source: BMC Genomics. 2020 Dec 9;21:880. doi: 10.1186/s12864-020-07286-3 (PMC7727141; doi:10.1186/s12864-020-07286-3)
Supplement: Supplementary file 10 — Additional file 10: Figure S5-8. [file 12864_2020_7286_MOESM10_ESM.zip]

Archive with 4 entries (4 files):
- Fig S5.png
- Fig S6.png
- Fig S7.png
- Fig S8.png
